# Supplementary material for: Synthesis and crystal structure of ebastinium hydrogen fumarate
Source: Acta Crystallogr E Crystallogr Commun. 2022 Aug 18;78(Pt 9):916–21. doi: 10.1107/S2056989022008118 (PMC9443797; doi:10.1107/S2056989022008118)
Supplement: Supplementary file 1 [file e-78-00916-sup1.cif]

##############################################################################
#                                                                            #
# This CIF contains the data in a paper accepted for publication in          #
# Acta Crystallographica Section E. It conforms to the requirements of       #
# Notes for Authors for Acta Crystallographica Section E, and has been       #
# peer reviewed under the auspices of the IUCr Commission on Journals.       #
#                                                                            #
# Full details of the Crystallographic Information File format               #
# are given in the paper "The Crystallographic Information File (CIF):       #
# a New Standard Archive File for Crystallography" by S. R. Hall, F. H.      #
# Allen and I. D. Brown [Acta Cryst. (1991), A47, 655-685].                  #
#                                                                            #
# The current version of the core CIF dictionary is obtainable from          #
# ftp://ftp.iucr.org/pub/cif_core.dic.                                       #
#                                                                            #
# Software is freely available for graphical display of the structure(s)     #
# in this CIF. For information consult the CIF software page                 #
# http://www.iucr.org/resources/cif/software.                                #
#                                                                            #
# This file may be used for bona fide research purposes within the           #
# scientific community so long as proper attribution is given to the journal # 
# article from which it was obtained.                                        #
#                                                                            #
##############################################################################
data_global
_audit_creation_method     'SHELXL-2019/2 and CIFFIX'
_journal_date_recd_electronic     2022-08-12
_journal_date_accepted     2022-08-14
_journal_name_full     'Acta Crystallographica, Section E'
_journal_year     2022
_journal_volume     78
_journal_issue      9
_journal_page_first     0
_journal_page_last     0
_journal_paper_category     GO
_journal_paper_doi     10.1107/S2056989022008118
_journal_coeditor_code     HB8035
_publ_contact_author_name     'Hemmige S. Yathirajan'
_publ_contact_author_address
;
Department of Studies in Chemistry
University of Mysore
Manasagangotri
Mysuru-570 006
India
;
_publ_contact_author_email
;
yathirajan@hotmail.com
;
_publ_section_title
;
Synthesis and crystal structure of ebastinium hydrogen fumarate
;
_publ_section_title_footnote     .
loop_
    _publ_author_name
    _publ_author_footnote
    _publ_author_address
    'Priyanka, Prabhakar' .
;
Department of Chemistry
B. N. M. Institute of Technology
Bengaluru-560 070
India
;
    'Jayanna, Bidarur K.' .
;
Department of Chemistry
B. N. M. Institute of Technology
Bengaluru-560 070
India
;
    'Kiran Kumar, Haruvegowda' .
;
Department of Studies in Chemistry
University of Mysore
Manasagangotri
Mysuru-570 006
India
;
    'Vinaya' .
;
Department of Studies in Chemistry
University of Mysore
Manasagangotri
Mysuru-570 006
India
;
    'Thayamma R. Divakara' .
;
T. John Institute of Technology
Bengaluru-560 083
India
;
    'Yathirajan, Hemmige S. ' .
;
Department of Studies in Chemistry
University of Mysore
Manasagangotri
Mysuru-570 006
India
;
    'Parkin, Sean' .
;
Department of Chemistry
University of Kentucky
Lexington
KY, 40506-0055
USA
;
_publ_section_synopsis
;
Crystals of the title salt are twinned by pseudo-merohedry and the structure
shows extensive disorder. A strong N---H...O hydrogen bond links the cation
and the anion and the anions are linked into [010] chains by O---H...O
hydrogen bonds.
;
data_I
_audit_creation_method     'SHELXL-2019/2 and CIFFIX'
_chemical_name_systematic
;
1-[4-(4-<i>tert</i>-Butylphenyl)-4-oxobutyl]-4-(diphenylmethoxy)piperidin-1-ium
(<i>E</i>)-3-carboxy-1-hydroxyprop-2-en-1-olate
;
_chemical_name_common
;
Ebastinium hydrogen fumarate
;
_chemical_formula_moiety     'C32 H40 N O2 +, C4 H3 O4 -'
_chemical_formula_sum     'C36 H43 N O6'
_chemical_formula_iupac     'C32 H40 N O2 +, C4 H3 O4 -'
_chemical_formula_weight     585.71
_chemical_melting_point     ?
_space_group_crystal_system     monoclinic
_space_group_name_H-M_alt     'P 21/c'
_space_group_name_Hall     '-P 2ybc'
loop_
    _space_group_symop_operation_xyz
    'x, y, z'
    '-x, y+1/2, -z+1/2'
    '-x, -y, -z'
    'x, -y-1/2, z-1/2'
_cell_length_a     27.091(3)
_cell_length_b     6.2408(5)
_cell_length_c     18.685(2)
_cell_angle_alpha     90
_cell_angle_beta     90.975(3)
_cell_angle_gamma     90
_cell_volume     3158.6(6)
_cell_formula_units_Z     4
_cell_measurement_reflns_used     9606
_cell_measurement_theta_min     2.26
_cell_measurement_theta_max     27.29
_cell_measurement_temperature     90.0(2)
_exptl_crystal_description     plate
_exptl_crystal_colour     colourless
_exptl_crystal_size_max     0.240
_exptl_crystal_size_mid     0.140
_exptl_crystal_size_min     0.030
_exptl_crystal_density_diffrn     1.232
_exptl_crystal_density_meas     ?
_exptl_crystal_density_method     ?
_exptl_crystal_F_000     1256
_exptl_absorpt_coefficient_mu     0.083
_exptl_absorpt_correction_type     multi-scan
_exptl_absorpt_process_details
;
(<i>SADABS</i>; Krause <i>et al.</i>,  2015)
;
_exptl_absorpt_correction_T_min     0.857
_exptl_absorpt_correction_T_max     0.959
_exptl_special_details
;
The crystal was mounted using polyisobutene oil on the tip of a fine glass
fibre, which was fastened in a copper mounting pin with electrical solder.
It was placed directly into the cold gas stream of a liquid-nitrogen based
cryostat (Hope, 1994; Parkin & Hope, 1998).
Diffraction data were collected with the crystal at 90K, which is standard
practice in this laboratory for the majority of flash-cooled crystals.
;
_diffrn_ambient_temperature     90.0(2)
_diffrn_source     'microsource'
_diffrn_radiation_type     MoK\a
_diffrn_radiation_wavelength     0.71073
_diffrn_measurement_device_type     'Bruker D8 Venture dual source'
_diffrn_measurement_method     '\f and \w scans'
_diffrn_detector_area_resol_mean     7.41
_diffrn_reflns_number     55813
_diffrn_reflns_av_R_equivalents     0.0466
_diffrn_reflns_av_unetI/netI     0.0449
_diffrn_reflns_theta_min     2.180
_diffrn_reflns_theta_max     27.474
_diffrn_reflns_theta_full     25.242
_diffrn_measured_fraction_theta_max     0.999
_diffrn_measured_fraction_theta_full     0.999
_diffrn_reflns_limit_h_min     -35
_diffrn_reflns_limit_h_max     35
_diffrn_reflns_limit_k_min     -7
_diffrn_reflns_limit_k_max     8
_diffrn_reflns_limit_l_min     -24
_diffrn_reflns_limit_l_max     24
_refine_special_details
;
Refined as a 2-component twin.
;
_reflns_number_total     7224
_reflns_number_gt     5164
_reflns_threshold_expression     'I > 2\s(I)'
_refine_ls_structure_factor_coef     Fsqd
_refine_ls_matrix_type     full
_refine_ls_R_factor_all     0.0731
_refine_ls_R_factor_gt     0.0469
_refine_ls_wR_factor_gt     0.1030
_refine_ls_wR_factor_ref     0.1137
_refine_ls_goodness_of_fit_ref     1.030
_refine_ls_restrained_S_all     1.019
_refine_ls_number_reflns     7224
_refine_ls_number_parameters     578
_refine_ls_number_restraints     445
_refine_ls_hydrogen_treatment     mixed
_refine_ls_weighting_scheme     calc
_refine_ls_weighting_details
              'w=1/[\s^2^(Fo^2^)+(0.0333P)^2^+1.5370P] where P=(Fo^2^+2Fc^2^)/3'
_atom_sites_solution_hydrogens     mixed
_atom_sites_solution_primary     direct
_atom_sites_solution_secondary     difmap
_refine_ls_shift/su_max     0.001
_refine_ls_shift/su_mean     0.000
_refine_diff_density_max     0.520
_refine_diff_density_min     -0.189
_refine_ls_extinction_method
;
SHELXL2019/2 (Sheldrick 2015b)
;
_refine_ls_extinction_coef     0.0017(4)
_refine_ls_extinction_expression
                                  'Fc^*^=kFc[1+0.001xFc^2^\l^3^/sin(2\q)]^-1/4^'
loop_
    _atom_type_symbol
    _atom_type_description
    _atom_type_scat_dispersion_real
    _atom_type_scat_dispersion_imag
    _atom_type_scat_source
    'C' 'C' 0.0033 0.0016
                         'International Tables Vol C Tables 4.2.6.8 and 6.1.1.4'
    'H' 'H' 0.0000 0.0000
                         'International Tables Vol C Tables 4.2.6.8 and 6.1.1.4'
    'N' 'N' 0.0061 0.0033
                         'International Tables Vol C Tables 4.2.6.8 and 6.1.1.4'
    'O' 'O' 0.0106 0.0060
                         'International Tables Vol C Tables 4.2.6.8 and 6.1.1.4'
_computing_data_collection
;
<i>APEX3</i> (Bruker, 2016)
;
_computing_cell_refinement
;
<i>APEX3</i> (Bruker, 2016)
;
_computing_data_reduction
;
<i>APEX3</i> (Bruker, 2016)
;
_computing_structure_solution
;
<i>SHELXT</i> (Sheldrick, 2015a)
;
_computing_structure_refinement
;
<i>SHELXL2019/2</i> (Sheldrick, 2015b)
;
_computing_molecular_graphics
;
<i>XP</i> in <i>SHELXTL</i> (Sheldrick, 2008)
;
_computing_publication_material
;
<i>SHELXTL</i> (Sheldrick, 2008) and <i>publCIF</i> (Westrip,
2010)
;
loop_
    _atom_site_type_symbol
    _atom_site_label
    _atom_site_fract_x
    _atom_site_fract_y
    _atom_site_fract_z
    _atom_site_U_iso_or_equiv
    _atom_site_adp_type
    _atom_site_calc_flag
    _atom_site_occupancy
    _atom_site_disorder_assembly
    _atom_site_disorder_group
    C C7 0.20849(6) 0.7170(3) -0.16752(10) 0.0296(4) Uani d 1 . .
    H H7A 0.185362 0.615042 -0.190991 0.036 Uiso calc 1 A 1
    H H7B 0.208016 0.689703 -0.115336 0.036 Uiso calc 1 A 1
    C C8 0.19117(6) 0.9435(3) -0.18209(9) 0.0274(4) Uani d 1 . .
    H H8A 0.190854 0.969760 -0.234348 0.033 Uiso calc 1 . .
    H H8B 0.214680 1.045616 -0.159546 0.033 Uiso calc 1 . .
    C C9 0.14002(6) 0.9833(3) -0.15337(9) 0.0276(4) Uani d 1 . .
    H H9A 0.118220 0.862657 -0.167570 0.033 Uiso calc 1 . .
    H H9B 0.141905 0.986853 -0.100427 0.033 Uiso calc 1 . .
    C C10 0.11752(6) 1.1900(3) -0.18015(9) 0.0271(4) Uani d 1 . .
    C C11 0.06723(6) 1.2518(3) -0.15588(9) 0.0261(4) Uani d 1 . .
    C C12 0.04494(7) 1.4361(3) -0.18329(10) 0.0337(4) Uani d 1 . .
    H H12 0.061969 1.520883 -0.217124 0.040 Uiso calc 1 . .
    C C13 -0.00150(7) 1.4973(3) -0.16206(10) 0.0347(4) Uani d 1 . .
    H H13 -0.015849 1.623305 -0.181951 0.042 Uiso calc 1 . .
    C C14 -0.02801(6) 1.3794(3) -0.11218(9) 0.0279(4) Uani d 1 . .
    C C15 -0.00537(6) 1.1957(3) -0.08535(11) 0.0347(4) Uani d 1 . .
    H H15 -0.022282 1.111001 -0.051361 0.042 Uiso calc 1 . .
    C C16 0.04111(6) 1.1326(3) -0.10670(10)
                                          0.0339(4) Uani d 1 . .
    H H16 0.055326 1.005624 -0.087336 0.041 Uiso calc 1 . .
    C C17 -0.08065(6) 1.4408(3) -0.09209(10) 0.0296(4) Uani d 1 . .
    C C18 -0.08751(8) 1.6832(3) -0.09150(13) 0.0486(5) Uani d 1 . .
    H H18A -0.082349 1.740047 -0.139684 0.073 Uiso calc 1 . .
    H H18B -0.063553 1.747785 -0.058064 0.073 Uiso calc 1 . .
    H H18C -0.121055 1.717576 -0.076368 0.073 Uiso calc 1 . .
    C C19 -0.11537(7) 1.3419(3) -0.14877(11) 0.0415(5) Uani d 1 . .
    H H19A -0.107029 1.397234 -0.196135 0.062 Uiso calc 1 . .
    H H19B -0.149580 1.379546 -0.138061 0.062 Uiso calc 1 . .
    H H19C -0.111696 1.185656 -0.148334 0.062 Uiso calc 1 . .
    C C20 -0.09453(7) 1.3543(3) -0.01864(10) 0.0426(5) Uani d 1 . .
    H H20A -0.127537 1.405422 -0.006443 0.064 Uiso calc 1 . .
    H H20B -0.070520 1.404689 0.017402 0.064 Uiso calc 1 . .
    H H20C -0.094425 1.197298 -0.019745 0.064 Uiso calc 1 . .
    O O2 0.13952(4) 1.30433(19) -0.22189(7) 0.0338(3) Uani d 1 . .
    N N1 0.2608(3) 0.6772(14) -0.1950(5) 0.0207(10) Uani d 0.729(4) B 1
    H H1N 0.2646(3) 0.758(3) -0.2376(12) 0.025 Uiso calc 0.729(4) B 1
    O O1 0.36765(7) 0.3639(4) -0.14095(11) 0.0329(5) Uani d 0.729(4) B 1
    C C1 0.40693(8) 0.4053(5) -0.08943(14) 0.0318(6) Uani d 0.729(4) B 1
    H H1 0.401014 0.548461 -0.067124 0.038 Uiso calc 0.729(4) B 1
    C C2 0.2990(2) 0.7535(8) -0.1414(4) 0.0299(10) Uani d 0.729(4) B 1
    H H2A 0.297565 0.664873 -0.097570 0.036 Uiso calc 0.729(4) B 1
    H H2B 0.292141 0.904014 -0.128130 0.036 Uiso calc 0.729(4) B 1
    C C3 0.34996(19) 0.7376(6) -0.1732(3) 0.0337(9) Uani d 0.729(4) B 1
    H H3A 0.374828 0.782540 -0.136773 0.040 Uiso calc 0.729(4) B 1
    H H3B 0.352040 0.837638 -0.214153 0.040 Uiso calc 0.729(4) B 1
    C C4 0.3623(2) 0.5110(6) -0.1987(2) 0.0319(10) Uani d 0.729(4) B 1
    H H4 0.393500 0.514544 -0.226516 0.038 Uiso calc 0.729(4) B 1
    C C5 0.3207(2) 0.4260(11) -0.2459(3) 0.0288(9) Uani d 0.729(4) B 1
    H H5A 0.327102 0.273168 -0.256541 0.035 Uiso calc 0.729(4) B 1
    H H5B 0.320539 0.504963 -0.291875 0.035 Uiso calc 0.729(4) B 1
    C C6 0.2701(3) 0.4459(13) -0.2127(4) 0.0251(10) Uani d 0.729(4) B 1
    H H6A 0.244433 0.393366 -0.246661 0.030 Uiso calc 0.729(4) B 1
    H H6B 0.268802 0.358040 -0.168659 0.030 Uiso calc 0.729(4) B 1
    C C21 0.45774(19) 0.4068(10) -0.1223(3) 0.0292(10) Uani d 0.729(4) B 1
    C C22 0.49210(17) 0.5609(7) -0.1025(2) 0.0336(9) Uani d 0.729(4) B 1
    H H22 0.483326 0.665914 -0.068179 0.040 Uiso calc 0.729(4) B 1
    C C23 0.53888(16) 0.5668(6) -0.1312(2) 0.0350(9) Uani d 0.729(4) B 1
    H H23 0.561954 0.673858 -0.116928 0.042 Uiso calc 0.729(4) B 1
    C C24 0.55123(14) 0.4129(7) -0.18122(19) 0.0336(9) Uani d 0.729(4) B 1
    H H24 0.583134 0.413880 -0.201546 0.040 Uiso calc 0.729(4) B 1
    C C25 0.51727(14) 0.2575(6) -0.20178(19) 0.0327(8) Uani d 0.729(4) B 1
    H H25 0.526049 0.152763 -0.236204 0.039 Uiso calc 0.729(4) B 1
    C C26 0.47069(15) 0.2537(8) -0.1725(3) 0.0306(9) Uani d 0.729(4) B 1
    H H26 0.447625 0.146595 -0.186809 0.037 Uiso calc 0.729(4) B 1
    C C27 0.40034(17) 0.2352(7) -0.0330(2) 0.0351(10) Uani d 0.729(4) B 1
    C C28 0.3544(2) 0.2194(9) 0.0017(3) 0.0645(16) Uani d 0.729(4) B 1
    H H28 0.328738 0.316813 -0.010989 0.077 Uiso calc 0.729(4) B 1
    C C29 0.3459(2) 0.0678(7) 0.0528(3) 0.0559(15) Uani d 0.729(4) B 1
    H H29 0.315266 0.065145 0.076755 0.067 Uiso calc 0.729(4) B 1
    C C30 0.3820(3) -0.0819(13) 0.0699(5) 0.0431(11) Uani d 0.729(4) B 1
    H H30 0.376530 -0.184382 0.106513 0.052 Uiso calc 0.729(4) B 1
    C C31 0.4256(2) -0.0818(12) 0.0338(4) 0.0336(12) Uani d 0.729(4) B 1
    H H31 0.450309 -0.185406 0.044800 0.040 Uiso calc 0.729(4) B 1
    C C32 0.4336(2) 0.0710(8) -0.0191(3) 0.0347(12) Uani d 0.729(4) B 1
    H H32 0.462801 0.062460 -0.046450 0.042 Uiso calc 0.729(4) B 1
    N N1' 0.2574(7) 0.701(4) -0.1860(14) 0.022(2) Uani d 0.271(4) B 2
    H H1N' 0.259455 0.772729 -0.233740 0.026 Uiso calc 0.271(4) B 2
    O O1' 0.3683(2) 0.4743(11) -0.1213(3) 0.0396(15) Uani d 0.271(4) B 2
    C C1' 0.4022(2) 0.2951(12) -0.1234(4) 0.0342(15) Uani d 0.271(4) B 2
    H H1' 0.391924 0.195831 -0.162870 0.041 Uiso calc 0.271(4) B 2
    C C2' 0.2961(6) 0.808(2) -0.1404(12) 0.030(2) Uani d 0.271(4) B 2
    H H2'1 0.298622 0.734598 -0.093513 0.036 Uiso calc 0.271(4) B 2
    H H2'2 0.286471 0.958811 -0.131678 0.036 Uiso calc 0.271(4) B 2
    C C3' 0.3462(5) 0.8030(17) -0.1763(9) 0.0317(19) Uani d 0.271(4) B 2
    H H3'1 0.344118 0.882281 -0.222156 0.038 Uiso calc 0.271(4) B 2
    H H3'2 0.371053 0.874878 -0.145181 0.038 Uiso calc 0.271(4) B 2
    C C4' 0.3621(5) 0.5761(19) -0.1902(7) 0.031(2) Uani d 0.271(4) B 2
    H H4' 0.393715 0.573293 -0.217142 0.037 Uiso calc 0.271(4) B 2
    C C5' 0.3218(6) 0.452(3) -0.2305(9) 0.032(2) Uani d 0.271(4) B 2
    H H5'1 0.320513 0.501750 -0.280718 0.039 Uiso calc 0.271(4) B 2
    H H5'2 0.330949 0.298078 -0.230940 0.039 Uiso calc 0.271(4) B 2
    C C6' 0.2710(7) 0.473(4) -0.1995(12) 0.024(2) Uani d 0.271(4) B 2
    H H6'1 0.246455 0.408576 -0.233113 0.029 Uiso calc 0.271(4) B 2
    H H6'2 0.269747 0.391902 -0.154000 0.029 Uiso calc 0.271(4) B 2
    C C21' 0.3942(5) 0.182(2) -0.0496(6) 0.035(2) Uani d 0.271(4) B 2
    C C22' 0.3642(7) 0.278(3) 0.0050(9) 0.067(3) Uani d 0.271(4) B 2
    H H22' 0.352840 0.422012 0.000961 0.080 Uiso calc 0.271(4) B 2
    C C23' 0.3527(6) 0.152(2) 0.0638(9) 0.057(3) Uani d 0.271(4) B 2
    H H23' 0.329001 0.198259 0.097343 0.068 Uiso calc 0.271(4) B 2
    C C24' 0.3762(9) -0.040(4) 0.0722(14) 0.044(2) Uani d 0.271(4) B 2
    H H24' 0.366492 -0.136032 0.108873 0.053 Uiso calc 0.271(4) B 2
    C C25' 0.4143(6) -0.096(4) 0.0273(11) 0.033(3) Uani d 0.271(4) B 2
    H H25' 0.432588 -0.222590 0.037098 0.040 Uiso calc 0.271(4) B 2
    C C26' 0.4264(6) 0.026(2) -0.0308(9) 0.037(3) Uani d 0.271(4) B 2
    H H26' 0.455824 0.001951 -0.056525 0.044 Uiso calc 0.271(4) B 2
    C C27' 0.4542(5) 0.368(3) -0.1355(9) 0.028(2) Uani d 0.271(4) B 2
    C C28' 0.4738(4) 0.546(2) -0.0998(8) 0.037(3) Uani d 0.271(4) B 2
    H H28' 0.453933 0.622240 -0.067147 0.045 Uiso calc 0.271(4) B 2
    C C29' 0.5210(4) 0.6117(17) -0.1108(6) 0.038(2) Uani d 0.271(4) B 2
    H H29' 0.533659 0.733207 -0.085975 0.046 Uiso calc 0.271(4) B 2
    C C30' 0.5502(4) 0.5038(19) -0.1574(7) 0.040(3) Uani d 0.271(4) B 2
    H H30' 0.582673 0.556029 -0.164371 0.048 Uiso calc 0.271(4) B 2
    C C31' 0.5355(4) 0.3231(19) -0.1952(6) 0.041(3) Uani d 0.271(4) B 2
    H H31' 0.556234 0.246170 -0.226675 0.049 Uiso calc 0.271(4) B 2
    C C32' 0.4869(4) 0.268(2) -0.1814(7) 0.033(3) Uani d 0.271(4) B 2
    H H32' 0.474349 0.146602 -0.206531 0.040 Uiso calc 0.271(4) B 2
    C C33 0.25492(5) 0.8367(2) -0.36524(8) 0.0206(3) Uani d 1 . .
    C C34 0.24432(6) 0.9666(2) -0.43083(8) 0.0223(3) Uani d 1 . .
    H H34 0.244724 0.896818 -0.476010 0.027 Uiso calc 1 . .
    C C35 0.23444(5) 1.1729(2) -0.42912(9) 0.0214(3) Uani d 1 . .
    H H35 0.235790 1.247094 -0.384736 0.026 Uiso calc 1 . .
    C C36 0.22119(6) 1.2914(3) -0.49577(9) 0.0261(4) Uani d 1 . .
    O O3 0.24297(4) 0.64104(17) -0.36785(6) 0.0304(3) Uani d 1 . .
    O O4 0.27305(4) 0.92704(17) -0.31116(6) 0.0265(3) Uani d 1 . .
    O O5 0.21455(5) 1.49991(18) -0.48923(7) 0.0369(3) Uani d 1 . .
    H H5O 0.2245(8) 1.545(3) -0.4372(13) 0.055 Uiso d 1 . .
    O O6 0.21637(5) 1.20367(19) -0.55327(7) 0.0395(3) Uani d 1 . .
loop_
    _atom_site_aniso_label
    _atom_site_aniso_U_11
    _atom_site_aniso_U_22
    _atom_site_aniso_U_33
    _atom_site_aniso_U_12
    _atom_site_aniso_U_13
    _atom_site_aniso_U_23
    C7 0.0280(8) 0.0308(9) 0.0302(10) -0.0044(7) 0.0025(7) 0.0052(8)
    C8 0.0312(8) 0.0279(9) 0.0230(9) -0.0066(7) -0.0002(7) -0.0013(7)
    C9 0.0299(8) 0.0301(9) 0.0229(9) -0.0060(7) 0.0007(7) 0.0008(7)
    C10 0.0329(8) 0.0271(9) 0.0212(9) -0.0090(7) -0.0032(7) -0.0015(7)
    C11 0.0303(8) 0.0265(9) 0.0215(9) -0.0061(7) -0.0029(7) 0.0008(7)
    C12 0.0403(10) 0.0300(9) 0.0308(10) -0.0033(8) 0.0016(8) 0.0061(8)
    C13 0.0404(10) 0.0324(10) 0.0313(11) 0.0038(8) -0.0028(8) 0.0095(8)
    C14 0.0298(8) 0.0295(9) 0.0241(9) -0.0034(7) -0.0063(7) -0.0004(7)
    C15 0.0318(9) 0.0326(10) 0.0399(12) -0.0005(7) 0.0027(8) 0.0135(8)
    C16 0.0323(9) 0.0310(10)
                           0.0384(11) 0.0021(7) 0.0007(8) 0.0112(8)
    C17 0.0307(8) 0.0285(9) 0.0296(10) 0.0017(7) -0.0040(7) 0.0015(7)
    C18 0.0464(11) 0.0335(11) 0.0659(16) 0.0049(9) 0.0049(10) -0.0018(10)
    C19 0.0307(9) 0.0531(13) 0.0405(12) 0.0018(9) -0.0076(8) -0.0038(10)
    C20 0.0396(10) 0.0557(13) 0.0325(12) 0.0125(9) 0.0025(8) 0.0068(9)
    O2 0.0381(7) 0.0319(7) 0.0315(7) -0.0075(5) 0.0038(5) 0.0050(6)
    N1 0.0245(14) 0.025(2) 0.013(2) -0.0017(12) -0.0006(14) 0.0005(14)
    O1 0.0351(10) 0.0387(13) 0.0246(11) 0.0098(10) -0.0080(8) 0.0074(9)
    C1 0.0331(12) 0.0414(15) 0.0206(13) 0.0147(11) -0.0070(10)
                                                             -0.0027(11)
    C2 0.0399(15) 0.026(3) 0.0240(14) -0.0039(17) -0.0106(12) 0.0003(19)
    C3 0.0280(14) 0.029(2) 0.0435(17) 0.0007(17) -0.0142(12) 0.010(2)
    C4 0.0319(13) 0.035(2) 0.0285(17) 0.0042(17) -0.0026(12) 0.0098(16)
    C5 0.0330(13) 0.033(2) 0.020(2) 0.0066(13) -0.0064(14) 0.0012(15)
    C6 0.0378(14) 0.021(2) 0.016(3) -0.0012(13) -0.0046(15) 0.0018(15)
    C21 0.0361(15) 0.035(2) 0.016(2) 0.0113(14) -0.0043(14) 0.0032(15)
    C22 0.040(3) 0.0371(18) 0.0242(16) 0.0061(19) 0.002(2) 0.0003(13)
    C23 0.041(2) 0.037(2) 0.027(2) 0.0045(18) 0.0052(16) -0.0052(16)
    C24 0.0412(17) 0.037(3) 0.023(2) 0.0087(17) 0.0037(14) 0.0009(17)
    C25 0.0326(19) 0.041(2) 0.0247(15) 0.0082(15) 0.0017(15) -0.0042(14)
    C26 0.0297(19) 0.0383(18) 0.0238(19) 0.0035(16) -0.0013(15) -0.0022(14)
    C27 0.0293(16) 0.053(2) 0.0228(18) 0.0100(16) -0.0067(14) 0.0046(15)
    C28 0.032(2) 0.092(4) 0.070(2) 0.028(2) 0.0181(18) 0.054(3)
    C29 0.0366(19) 0.079(3) 0.053(3) 0.022(2) 0.0138(18) 0.037(3)
    C30 0.037(3) 0.058(3) 0.0338(17) 0.0190(17) 0.0023(15) 0.017(2)
    C31 0.030(3) 0.0417(18) 0.0287(18) 0.011(2) -0.0021(19) 0.0040(15)
    C32 0.032(2) 0.042(2) 0.029(2) 0.0086(17) 0.0010(16) 0.0007(17)
    N1' 0.032(3) 0.022(4) 0.011(5) 0.001(3) 0.004(3) 0.005(3)
    O1' 0.049(3) 0.040(3) 0.030(3) 0.015(3) -0.003(2) 0.006(2)
    C1' 0.034(3) 0.041(3) 0.028(3) 0.011(2) -0.008(2) 0.005(2)
    C2' 0.038(3) 0.027(5) 0.025(3) -0.001(3) -0.013(3) 0.001(4)
    C3' 0.029(3) 0.026(4) 0.040(3) 0.002(3) -0.009(3) 0.013(4)
    C4' 0.029(3) 0.037(4) 0.026(3) 0.002(3) -0.007(3) 0.011(3)
    C5' 0.037(3) 0.035(4) 0.025(5) 0.010(3) -0.011(3) 0.002(3)
    C6' 0.033(3) 0.024(4) 0.016(5) 0.001(3) -0.009(3) 0.001(3)
    C21' 0.025(3) 0.053(4) 0.027(4) 0.004(3) -0.009(3) 0.015(3)
    C22' 0.048(5) 0.093(5) 0.060(4) 0.037(4) 0.017(4) 0.047(4)
    C23' 0.041(4) 0.077(5) 0.054(4) 0.030(4) 0.013(4) 0.030(4)
    C24' 0.030(4) 0.066(5) 0.036(3) 0.017(3) 0.006(3) 0.017(4)
    C25' 0.022(5) 0.044(4) 0.032(4) 0.005(4) -0.003(4) 0.006(3)
    C26' 0.034(4) 0.047(5) 0.030(4) 0.007(4) -0.003(3) 0.004(4)
    C27' 0.032(3) 0.033(4) 0.019(4) 0.006(3) -0.007(3) 0.004(3)
    C28' 0.030(5) 0.047(5) 0.035(5) 0.003(4) -0.004(4) 0.000(4)
    C29' 0.027(5) 0.044(5) 0.044(6) 0.001(4) -0.003(4) -0.013(4)
    C30' 0.037(4) 0.039(7) 0.043(8) 0.005(4) 0.001(4) 0.003(4)
    C31' 0.047(6) 0.042(7) 0.034(6) -0.004(4) 0.006(5) 0.002(4)
    C32' 0.039(6) 0.035(4) 0.026(5) 0.005(4) 0.004(4) 0.002(3)
    C33 0.0261(7) 0.0185(8) 0.0173(8) 0.0033(6) -0.0003(6) 0.0002(6)
    C34 0.0317(8) 0.0215(8) 0.0139(8) -0.0015(6) 0.0011(6) -0.0002(6)
    C35 0.0277(8) 0.0193(8) 0.0171(8) -0.0023(6) -0.0025(6) 0.0001(6)
    C36 0.0379(9) 0.0186(8) 0.0215(9) -0.0014(7) -0.0060(7) 0.0023(7)
    O3 0.0533(7) 0.0144(6) 0.0231(7) -0.0002(5) -0.0098(5) 0.0028(5)
    O4 0.0385(6) 0.0231(6) 0.0179(6) -0.0037(5) -0.0042(5) 0.0009(5)
    O5 0.0676(9) 0.0156(6) 0.0268(7) 0.0021(6) -0.0186(6) 0.0010(5)
    O6 0.0769(9) 0.0233(6) 0.0179(7) 0.0010(6) -0.0113(6) 0.0000(5)
_geom_special_details
;
 All esds (except the esd in the dihedral angle between two l.s. planes)
 are estimated using the full covariance matrix.  The cell esds are taken
 into account individually in the estimation of esds in distances, angles
 and torsion angles; correlations between esds in cell parameters are only
 used when they are defined by crystal symmetry.  An approximate (isotropic)
 treatment of cell esds is used for estimating esds involving l.s. planes.
;
loop_
    _geom_bond_atom_site_label_1
    _geom_bond_atom_site_label_2
    _geom_bond_site_symmetry_2
    _geom_bond_distance
    _geom_bond_publ_flag
    C7 N1' . 1.38(2) ?
    C7 C8 . 1.513(2) ?
    C7 N1 . 1.537(8) ?
    C7 H7A . 0.9900 ?
    C7 H7B . 0.9900 ?
    C8 C9 . 1.515(2) ?
    C8 H8A . 0.9900 ?
    C8 H8B . 0.9900 ?
    C9 C10 . 1.509(2) ?
    C9 H9A . 0.9900 ?
    C9 H9B . 0.9900 ?
    C10 O2 . 1.220(2) ?
    C10 C11 . 1.494(2) ?
    C11 C16 . 1.386(2) ?
    C11 C12 . 1.392(2) ?
    C12 C13 . 1.380(2) ?
    C12 H12 . 0.9500 ?
    C13 C14 . 1.396(2) ?
    C13 H13 . 0.9500 ?
    C14 C15 . 1.389(2) ?
    C14 C17 . 1.530(2) ?
    C15 C16 . 1.385(2) ?
    C15 H15 . 0.9500 ?
    C16 H16 . 0.9500 ?
    C17 C18 . 1.524(3) ?
    C17 C20 . 1.528(3) ?
    C17 C19 . 1.534(2) ?
    C18 H18A . 0.9800 ?
    C18 H18B . 0.9800 ?
    C18 H18C . 0.9800 ?
    C19 H19A . 0.9800 ?
    C19 H19B . 0.9800 ?
    C19 H19C . 0.9800 ?
    C20 H20A . 0.9800 ?
    C20 H20B . 0.9800 ?
    C20 H20C . 0.9800 ?
    N1 C6 . 1.503(5) ?
    N1 C2 . 1.505(6) ?
    N1 H1N . 0.95(2) ?
    O1 C4 . 1.422(4) ?
    O1 C1 . 1.446(3) ?
    C1 C27 . 1.509(5) ?
    C1 C21 . 1.517(5) ?
    C1 H1 . 1.0000 ?
    C2 C3 . 1.515(5) ?
    C2 H2A . 0.9900 ?
    C2 H2B . 0.9900 ?
    C3 C4 . 1.531(4) ?
    C3 H3A . 0.9900 ?
    C3 H3B . 0.9900 ?
    C4 C5 . 1.515(5) ?
    C4 H4 . 1.0000 ?
    C5 C6 . 1.519(5) ?
    C5 H5A . 0.9900 ?
    C5 H5B . 0.9900 ?
    C6 H6A . 0.9900 ?
    C6 H6B . 0.9900 ?
    C21 C22 . 1.384(6) ?
    C21 C26 . 1.390(6) ?
    C22 C23 . 1.385(5) ?
    C22 H22 . 0.9500 ?
    C23 C24 . 1.385(4) ?
    C23 H23 . 0.9500 ?
    C24 C25 . 1.387(5) ?
    C24 H24 . 0.9500 ?
    C25 C26 . 1.384(4) ?
    C25 H25 . 0.9500 ?
    C26 H26 . 0.9500 ?
    C27 C32 . 1.387(6) ?
    C27 C28 . 1.417(6) ?
    C28 C29 . 1.367(6) ?
    C28 H28 . 0.9500 ?
    C29 C30 . 1.385(6) ?
    C29 H29 . 0.9500 ?
    C30 C31 . 1.371(7) ?
    C30 H30 . 0.9500 ?
    C31 C32 . 1.392(6) ?
    C31 H31 . 0.9500 ?
    C32 H32 . 0.9500 ?
    N1' C6' . 1.494(14) ?
    N1' C2' . 1.498(14) ?
    N1' H1N' . 1.0000 ?
    O1' C4' . 1.443(11) ?
    O1' C1' . 1.448(9) ?
    C1' C27' . 1.500(13) ?
    C1' C21' . 1.568(12) ?
    C1' H1' . 1.0000 ?
    C2' C3' . 1.523(13) ?
    C2' H2'1 . 0.9900 ?
    C2' H2'2 . 0.9900 ?
    C3' C4' . 1.504(10) ?
    C3' H3'1 . 0.9900 ?
    C3' H3'2 . 0.9900 ?
    C4' C5' . 1.529(12) ?
    C4' H4' . 1.0000 ?
    C5' C6' . 1.508(14) ?
    C5' H5'1 . 0.9900 ?
    C5' H5'2 . 0.9900 ?
    C6' H6'1 . 0.9900 ?
    C6' H6'2 . 0.9900 ?
    C21' C26' . 1.350(15) ?
    C21' C22' . 1.445(16) ?
    C22' C23' . 1.392(15) ?
    C22' H22' . 0.9500 ?
    C23' C24' . 1.367(15) ?
    C23' H23' . 0.9500 ?
    C24' C25' . 1.383(16) ?
    C24' H24' . 0.9500 ?
    C25' C26' . 1.370(16) ?
    C25' H25' . 0.9500 ?
    C26' H26' . 0.9500 ?
    C27' C28' . 1.393(14) ?
    C27' C32' . 1.394(14) ?
    C28' C29' . 1.362(10) ?
    C28' H28' . 0.9500 ?
    C29' C30' . 1.362(11) ?
    C29' H29' . 0.9500 ?
    C30' C31' . 1.385(12) ?
    C30' H30' . 0.9500 ?
    C31' C32' . 1.391(11) ?
    C31' H31' . 0.9500 ?
    C32' H32' . 0.9500 ?
    C33 O4 . 1.2503(18) ?
    C33 O3 . 1.2638(18) ?
    C33 C34 . 1.493(2) ?
    C34 C35 . 1.316(2) ?
    C34 H34 . 0.9500 ?
    C35 C36 . 1.487(2) ?
    C35 H35 . 0.9500 ?
    C36 O6 . 1.211(2) ?
    C36 O5 . 1.3197(19) ?
    O5 H5O . 1.04(2) ?
loop_
    _geom_angle_atom_site_label_1
    _geom_angle_atom_site_label_2
    _geom_angle_atom_site_label_3
    _geom_angle_site_symmetry_1
    _geom_angle_site_symmetry_3
    _geom_angle
    _geom_angle_publ_flag
    N1' C7 C8 . . 108.6(11) ?
    C8 C7 N1 . . 112.1(4) ?
    C8 C7 H7A . . 109.2 ?
    N1 C7 H7A . . 109.2 ?
    C8 C7 H7B . . 109.2 ?
    N1 C7 H7B . . 109.2 ?
    H7A C7 H7B . . 107.9 ?
    C7 C8 C9 . . 111.84(13) ?
    C7 C8 H8A . . 109.2 ?
    C9 C8 H8A . . 109.2 ?
    C7 C8 H8B . . 109.2 ?
    C9 C8 H8B . . 109.2 ?
    H8A C8 H8B . . 107.9 ?
    C10 C9 C8 . . 112.92(14) ?
    C10 C9 H9A . . 109.0 ?
    C8 C9 H9A . . 109.0 ?
    C10 C9 H9B . . 109.0 ?
    C8 C9 H9B . . 109.0 ?
    H9A C9 H9B . . 107.8 ?
    O2 C10 C11 . . 120.08(16) ?
    O2 C10 C9 . . 120.87(15) ?
    C11 C10 C9 . . 119.04(14) ?
    C16 C11 C12 . . 117.66(16) ?
    C16 C11 C10 . . 122.76(15) ?
    C12 C11 C10 . . 119.57(15) ?
    C13 C12 C11 . . 120.99(17) ?
    C13 C12 H12 . . 119.5 ?
    C11 C12 H12 . . 119.5 ?
    C12 C13 C14 . . 121.86(17) ?
    C12 C13 H13 . . 119.1 ?
    C14 C13 H13 . . 119.1 ?
    C15 C14 C13 . . 116.55(16) ?
    C15 C14 C17 . . 121.72(16) ?
    C13 C14 C17 . . 121.60(15) ?
    C16 C15 C14 . . 121.91(17) ?
    C16 C15 H15 . . 119.0 ?
    C14 C15 H15 . . 119.0 ?
    C15 C16 C11 . . 121.02(16) ?
    C15 C16 H16 . . 119.5 ?
    C11 C16 H16 . . 119.5 ?
    C18 C17 C20 . . 108.19(17) ?
    C18 C17 C14 . . 111.40(15) ?
    C20 C17 C14 . . 112.13(14) ?
    C18 C17 C19 . . 109.32(16) ?
    C20 C17 C19 . . 108.70(16) ?
    C14 C17 C19 . . 107.04(15) ?
    C17 C18 H18A . . 109.5 ?
    C17 C18 H18B . . 109.5 ?
    H18A C18 H18B . . 109.5 ?
    C17 C18 H18C . . 109.5 ?
    H18A C18 H18C . . 109.5 ?
    H18B C18 H18C . . 109.5 ?
    C17 C19 H19A . . 109.5 ?
    C17 C19 H19B . . 109.5 ?
    H19A C19 H19B . . 109.5 ?
    C17 C19 H19C . . 109.5 ?
    H19A C19 H19C . . 109.5 ?
    H19B C19 H19C . . 109.5 ?
    C17 C20 H20A . . 109.5 ?
    C17 C20 H20B . . 109.5 ?
    H20A C20 H20B . . 109.5 ?
    C17 C20 H20C . . 109.5 ?
    H20A C20 H20C . . 109.5 ?
    H20B C20 H20C . . 109.5 ?
    C6 N1 C2 . . 109.6(5) ?
    C6 N1 C7 . . 112.8(6) ?
    C2 N1 C7 . . 110.8(5) ?
    C6 N1 H1N . . 107.8 ?
    C2 N1 H1N . . 107.8 ?
    C7 N1 H1N . . 107.8 ?
    C4 O1 C1 . . 117.0(3) ?
    O1 C1 C27 . . 104.2(2) ?
    O1 C1 C21 . . 113.2(3) ?
    C27 C1 C21 . . 114.0(3) ?
    O1 C1 H1 . . 108.4 ?
    C27 C1 H1 . . 108.4 ?
    C21 C1 H1 . . 108.4 ?
    N1 C2 C3 . . 109.8(5) ?
    N1 C2 H2A . . 109.7 ?
    C3 C2 H2A . . 109.7 ?
    N1 C2 H2B . . 109.7 ?
    C3 C2 H2B . . 109.7 ?
    H2A C2 H2B . . 108.2 ?
    C2 C3 C4 . . 112.8(3) ?
    C2 C3 H3A . . 109.0 ?
    C4 C3 H3A . . 109.0 ?
    C2 C3 H3B . . 109.0 ?
    C4 C3 H3B . . 109.0 ?
    H3A C3 H3B . . 107.8 ?
    O1 C4 C5 . . 106.3(4) ?
    O1 C4 C3 . . 112.3(3) ?
    C5 C4 C3 . . 109.9(4) ?
    O1 C4 H4 . . 109.4 ?
    C5 C4 H4 . . 109.4 ?
    C3 C4 H4 . . 109.4 ?
    C4 C5 C6 . . 113.6(4) ?
    C4 C5 H5A . . 108.8 ?
    C6 C5 H5A . . 108.8 ?
    C4 C5 H5B . . 108.8 ?
    C6 C5 H5B . . 108.8 ?
    H5A C5 H5B . . 107.7 ?
    N1 C6 C5 . . 108.9(5) ?
    N1 C6 H6A . . 109.9 ?
    C5 C6 H6A . . 109.9 ?
    N1 C6 H6B . . 109.9 ?
    C5 C6 H6B . . 109.9 ?
    H6A C6 H6B . . 108.3 ?
    C22 C21 C26 . . 118.8(4) ?
    C22 C21 C1 . . 120.5(4) ?
    C26 C21 C1 . . 120.7(4) ?
    C21 C22 C23 . . 122.1(4) ?
    C21 C22 H22 . . 119.0 ?
    C23 C22 H22 . . 119.0 ?
    C24 C23 C22 . . 118.4(3) ?
    C24 C23 H23 . . 120.8 ?
    C22 C23 H23 . . 120.8 ?
    C23 C24 C25 . . 120.4(4) ?
    C23 C24 H24 . . 119.8 ?
    C25 C24 H24 . . 119.8 ?
    C26 C25 C24 . . 120.5(4) ?
    C26 C25 H25 . . 119.7 ?
    C24 C25 H25 . . 119.7 ?
    C25 C26 C21 . . 119.8(4) ?
    C25 C26 H26 . . 120.1 ?
    C21 C26 H26 . . 120.1 ?
    C32 C27 C28 . . 115.9(5) ?
    C32 C27 C1 . . 124.5(4) ?
    C28 C27 C1 . . 118.9(4) ?
    C29 C28 C27 . . 121.8(5) ?
    C29 C28 H28 . . 119.1 ?
    C27 C28 H28 . . 119.1 ?
    C28 C29 C30 . . 120.1(5) ?
    C28 C29 H29 . . 119.9 ?
    C30 C29 H29 . . 119.9 ?
    C31 C30 C29 . . 119.8(6) ?
    C31 C30 H30 . . 120.1 ?
    C29 C30 H30 . . 120.1 ?
    C30 C31 C32 . . 119.7(6) ?
    C30 C31 H31 . . 120.2 ?
    C32 C31 H31 . . 120.2 ?
    C27 C32 C31 . . 122.0(5) ?
    C27 C32 H32 . . 119.0 ?
    C31 C32 H32 . . 119.0 ?
    C7 N1' C6' . . 110.6(17) ?
    C7 N1' C2' . . 119.4(16) ?
    C6' N1' C2' . . 110.5(13) ?
    C7 N1' H1N' . . 105.0 ?
    C6' N1' H1N' . . 105.0 ?
    C2' N1' H1N' . . 105.0 ?
    C4' O1' C1' . . 112.3(7) ?
    O1' C1' C27' . . 111.5(9) ?
    O1' C1' C21' . . 103.0(7) ?
    C27' C1' C21' . . 114.5(9) ?
    O1' C1' H1' . . 109.2 ?
    C27' C1' H1' . . 109.2 ?
    C21' C1' H1' . . 109.2 ?
    N1' C2' C3' . . 111.1(14) ?
    N1' C2' H2'1 . . 109.4 ?
    C3' C2' H2'1 . . 109.4 ?
    N1' C2' H2'2 . . 109.4 ?
    C3' C2' H2'2 . . 109.4 ?
    H2'1 C2' H2'2 . . 108.0 ?
    C4' C3' C2' . . 110.9(10) ?
    C4' C3' H3'1 . . 109.5 ?
    C2' C3' H3'1 . . 109.5 ?
    C4' C3' H3'2 . . 109.5 ?
    C2' C3' H3'2 . . 109.5 ?
    H3'1 C3' H3'2 . . 108.0 ?
    O1' C4' C3' . . 106.8(9) ?
    O1' C4' C5' . . 106.6(11) ?
    C3' C4' C5' . . 111.0(11) ?
    O1' C4' H4' . . 110.8 ?
    C3' C4' H4' . . 110.8 ?
    C5' C4' H4' . . 110.8 ?
    C6' C5' C4' . . 114.7(11) ?
    C6' C5' H5'1 . . 108.6 ?
    C4' C5' H5'1 . . 108.6 ?
    C6' C5' H5'2 . . 108.6 ?
    C4' C5' H5'2 . . 108.6 ?
    H5'1 C5' H5'2 . . 107.6 ?
    N1' C6' C5' . . 112.1(15) ?
    N1' C6' H6'1 . . 109.2 ?
    C5' C6' H6'1 . . 109.2 ?
    N1' C6' H6'2 . . 109.2 ?
    C5' C6' H6'2 . . 109.2 ?
    H6'1 C6' H6'2 . . 107.9 ?
    C26' C21' C22' . . 119.0(13) ?
    C26' C21' C1' . . 117.0(11) ?
    C22' C21' C1' . . 121.5(11) ?
    C23' C22' C21' . . 117.2(14) ?
    C23' C22' H22' . . 121.4 ?
    C21' C22' H22' . . 121.4 ?
    C24' C23' C22' . . 118.6(14) ?
    C24' C23' H23' . . 120.7 ?
    C22' C23' H23' . . 120.7 ?
    C23' C24' C25' . . 120.1(17) ?
    C23' C24' H24' . . 120.0 ?
    C25' C24' H24' . . 120.0 ?
    C26' C25' C24' . . 122.2(17) ?
    C26' C25' H25' . . 118.9 ?
    C24' C25' H25' . . 118.9 ?
    C21' C26' C25' . . 116.3(15) ?
    C21' C26' H26' . . 121.8 ?
    C25' C26' H26' . . 121.8 ?
    C28' C27' C32' . . 114.2(11) ?
    C28' C27' C1' . . 121.5(11) ?
    C32' C27' C1' . . 124.3(11) ?
    C29' C28' C27' . . 121.4(13) ?
    C29' C28' H28' . . 119.3 ?
    C27' C28' H28' . . 119.3 ?
    C28' C29' C30' . . 120.2(12) ?
    C28' C29' H29' . . 119.9 ?
    C30' C29' H29' . . 119.9 ?
    C29' C30' C31' . . 124.3(10) ?
    C29' C30' H30' . . 117.8 ?
    C31' C30' H30' . . 117.8 ?
    C30' C31' C32' . . 111.8(10) ?
    C30' C31' H31' . . 124.1 ?
    C32' C31' H31' . . 124.1 ?
    C31' C32' C27' . . 128.1(11) ?
    C31' C32' H32' . . 116.0 ?
    C27' C32' H32' . . 116.0 ?
    O4 C33 O3 . . 124.32(14) ?
    O4 C33 C34 . . 119.06(14) ?
    O3 C33 C34 . . 116.56(14) ?
    C35 C34 C33 . . 123.21(15) ?
    C35 C34 H34 . . 118.4 ?
    C33 C34 H34 . . 118.4 ?
    C34 C35 C36 . . 120.84(15) ?
    C34 C35 H35 . . 119.6 ?
    C36 C35 H35 . . 119.6 ?
    O6 C36 O5 . . 121.01(15) ?
    O6 C36 C35 . . 122.62(15) ?
    O5 C36 C35 . . 116.37(14) ?
    C36 O5 H5O . . 108.7(12) ?
loop_
    _geom_torsion_atom_site_label_1
    _geom_torsion_atom_site_label_2
    _geom_torsion_atom_site_label_3
    _geom_torsion_atom_site_label_4
    _geom_torsion_site_symmetry_1
    _geom_torsion_site_symmetry_2
    _geom_torsion_site_symmetry_3
    _geom_torsion_site_symmetry_4
    _geom_torsion
    _geom_torsion_publ_flag
    N1' C7 C8 C9 . . . . -171.8(10) ?
    N1 C7 C8 C9 . . . . -178.7(3) ?
    C7 C8 C9 C10 . . . . -168.02(14) ?
    C8 C9 C10 O2 . . . . 1.6(2) ?
    C8 C9 C10 C11 . . . . -179.52(14) ?
    O2 C10 C11 C16 . . . . -177.72(17) ?
    C9 C10 C11 C16 . . . . 3.4(2) ?
    O2 C10 C11 C12 . . . . 2.4(2) ?
    C9 C10 C11 C12 . . . . -176.43(16) ?
    C16 C11 C12 C13 . . . . 0.0(3) ?
    C10 C11 C12 C13 . . . . 179.89(16) ?
    C11 C12 C13 C14 . . . . 0.4(3) ?
    C12 C13 C14 C15 . . . . -0.5(3) ?
    C12 C13 C14 C17 . . . . -176.41(16) ?
    C13 C14 C15 C16 . . . . 0.1(3) ?
    C17 C14 C15 C16 . . . . 176.04(17) ?
    C14 C15 C16 C11 . . . . 0.3(3) ?
    C12 C11 C16 C15 . . . . -0.4(3) ?
    C10 C11 C16 C15 . . . . 179.75(16) ?
    C15 C14 C17 C18 . . . . 148.79(18) ?
    C13 C14 C17 C18 . . . . -35.5(2) ?
    C15 C14 C17 C20 . . . . 27.4(2) ?
    C13 C14 C17 C20 . . . . -156.94(17) ?
    C15 C14 C17 C19 . . . . -91.8(2) ?
    C13 C14 C17 C19 . . . . 83.9(2) ?
    C8 C7 N1 C6 . . . . -153.5(5) ?
    C8 C7 N1 C2 . . . . 83.3(7) ?
    C4 O1 C1 C27 . . . . 175.6(3) ?
    C4 O1 C1 C21 . . . . -60.0(4) ?
    C6 N1 C2 C3 . . . . 61.7(8) ?
    C7 N1 C2 C3 . . . . -173.2(5) ?
    N1 C2 C3 C4 . . . . -56.4(7) ?
    C1 O1 C4 C5 . . . . 177.4(3) ?
    C1 O1 C4 C3 . . . . -62.3(4) ?
    C2 C3 C4 O1 . . . . -67.9(6) ?
    C2 C3 C4 C5 . . . . 50.2(6) ?
    O1 C4 C5 C6 . . . . 70.8(6) ?
    C3 C4 C5 C6 . . . . -51.0(7) ?
    C2 N1 C6 C5 . . . . -61.5(8) ?
    C7 N1 C6 C5 . . . . 174.6(6) ?
    C4 C5 C6 N1 . . . . 57.3(8) ?
    O1 C1 C21 C22 . . . . 137.7(4) ?
    C27 C1 C21 C22 . . . . -103.5(5) ?
    O1 C1 C21 C26 . . . . -42.5(6) ?
    C27 C1 C21 C26 . . . . 76.4(6) ?
    C26 C21 C22 C23 . . . . -0.1(7) ?
    C1 C21 C22 C23 . . . . 179.8(5) ?
    C21 C22 C23 C24 . . . . 0.0(6) ?
    C22 C23 C24 C25 . . . . 0.1(5) ?
    C23 C24 C25 C26 . . . . -0.1(5) ?
    C24 C25 C26 C21 . . . . 0.1(6) ?
    C22 C21 C26 C25 . . . . 0.0(7) ?
    C1 C21 C26 C25 . . . . -179.9(5) ?
    O1 C1 C27 C32 . . . . 113.8(4) ?
    C21 C1 C27 C32 . . . . -10.1(5) ?
    O1 C1 C27 C28 . . . . -56.4(4) ?
    C21 C1 C27 C28 . . . . 179.7(4) ?
    C32 C27 C28 C29 . . . . 8.4(7) ?
    C1 C27 C28 C29 . . . . 179.5(5) ?
    C27 C28 C29 C30 . . . . -2.9(9) ?
    C28 C29 C30 C31 . . . . -2.0(12) ?
    C29 C30 C31 C32 . . . . 0.9(13) ?
    C28 C27 C32 C31 . . . . -9.5(8) ?
    C1 C27 C32 C31 . . . . 180.0(5) ?
    C30 C31 C32 C27 . . . . 5.1(10) ?
    C8 C7 N1' C6' . . . . -158.4(14) ?
    C8 C7 N1' C2' . . . . 72(2) ?
    C4' O1' C1' C27' . . . . 68.7(11) ?
    C4' O1' C1' C21' . . . . -168.0(8) ?
    C7 N1' C2' C3' . . . . -170.6(18) ?
    C6' N1' C2' C3' . . . . 60(2) ?
    N1' C2' C3' C4' . . . . -59.2(19) ?
    C1' O1' C4' C3' . . . . -155.5(9) ?
    C1' O1' C4' C5' . . . . 85.8(11) ?
    C2' C3' C4' O1' . . . . -63.7(15) ?
    C2' C3' C4' C5' . . . . 52.2(16) ?
    O1' C4' C5' C6' . . . . 67.7(18) ?
    C3' C4' C5' C6' . . . . -48(2) ?
    C7 N1' C6' C5' . . . . 171.5(18) ?
    C2' N1' C6' C5' . . . . -54(2) ?
    C4' C5' C6' N1' . . . . 49(2) ?
    O1' C1' C21' C26' . . . . -170.1(11) ?
    C27' C1' C21' C26' . . . . -48.9(15) ?
    O1' C1' C21' C22' . . . . -8.3(15) ?
    C27' C1' C21' C22' . . . . 112.9(15) ?
    C26' C21' C22' C23' . . . . -29(2) ?
    C1' C21' C22' C23' . . . . 170.0(13) ?
    C21' C22' C23' C24' . . . . 10(3) ?
    C22' C23' C24' C25' . . . . 7(4) ?
    C23' C24' C25' C26' . . . . -7(4) ?
    C22' C21' C26' C25' . . . . 28(2) ?
    C1' C21' C26' C25' . . . . -169.2(14) ?
    C24' C25' C26' C21' . . . . -11(3) ?
    O1' C1' C27' C28' . . . . 43.1(15) ?
    C21' C1' C27' C28' . . . . -73.4(15) ?
    O1' C1' C27' C32' . . . . -137.7(14) ?
    C21' C1' C27' C32' . . . . 105.9(16) ?
    C32' C27' C28' C29' . . . . 0.6(15) ?
    C1' C27' C28' C29' . . . . 179.9(15) ?
    C27' C28' C29' C30' . . . . -0.1(14) ?
    C28' C29' C30' C31' . . . . -1.2(17) ?
    C29' C30' C31' C32' . . . . 1.7(17) ?
    C30' C31' C32' C27' . . . . -1(2) ?
    C28' C27' C32' C31' . . . . 0(2) ?
    C1' C27' C32' C31' . . . . -179.2(14) ?
    O4 C33 C34 C35 . . . . -27.3(2) ?
    O3 C33 C34 C35 . . . . 150.19(16) ?
    C33 C34 C35 C36 . . . . -176.29(14) ?
    C34 C35 C36 O6 . . . . 3.9(3) ?
    C34 C35 C36 O5 . . . . -176.43(15) ?
loop_
    _geom_hbond_atom_site_label_D
    _geom_hbond_atom_site_label_H
    _geom_hbond_atom_site_label_A
    _geom_hbond_site_symmetry_A
    _geom_hbond_distance_DH
    _geom_hbond_distance_HA
    _geom_hbond_distance_DA
    _geom_hbond_angle_DHA
    _geom_hbond_publ_flag
    N1 H1N O4 . 0.95 1.75 2.697(11) 175 yes
    N1' H1N' O4 . 1.00 1.78 2.77(3) 169 yes
    O5 H5O O3 1_565 1.04(2) 1.50(2) 2.5402(17) 171(2) yes
    C7 H7A O2 1_545 0.99 2.37 3.330(2) 164 yes
    C8 H8B O6 4_586 0.99 2.53 3.325(2) 137 yes
    C34 H34 O5 1_545 0.95 2.62 3.208(2) 121 yes
    C35 H35 O3 1_565 0.95 2.49 3.1450(19) 127 yes
    C31 H31 Cg1 3_655 0.95 2.72 3.534(6) 145 yes
    C25 H25 Cg1 2_644 0.95 2.70 3.532(4) 146 yes
    C23 H23 Cg2 3_665 0.95 2.75 3.624(4) 154 yes
_shelx_space_group_comment
;
The symmetry employed for this shelxl refinement is uniquely defined
by the following loop, which should always be used as a source of
symmetry information in preference to the above space-group names.
They are only intended as comments.
;
_shelx_estimated_absorpt_T_min     0.980
_shelx_estimated_absorpt_T_max     0.998
_shelx_hkl_file
;
   2   0   0 1.52366 0.90652   2
  -2   0   0 1.83636 1.06917   2
  -2   0   0 2.38464 0.83749   2
   2   0   0 1.34809 1.00029   2
   3   0   0 0.57903 1.37927   2
  -3   0   0 1.59789 1.44589   2
  -3   0   0 1.89988 1.17949   2
   3   0   0 1.68726 1.27928   2
  -4   0   0 2686.38 107.060   2
   4   0   0 2681.01 106.007   2
   4   0   0 2675.75 105.642   2
  -4   0   0 2685.83 104.112   2
   5   0   0 -0.1376 1.45947   2
   5   0   0 0.51549 1.81669   2
  -5   0   0 0.02681 1.88919   2
  -5   0   0 1.26262 1.53661   2
   6   0   0 2320.71 93.7739   2
   6   0   0 2322.19 91.9398   2
  -6   0   0 2325.24 93.1271   2
  -6   0   0 2322.55 92.1935   2
  -7   0   0 1.17858 1.59602   2
   7   0   0 -0.2353 1.56730   2
  -7   0   0 -0.6194 1.93117   2
   7   0   0 -2.3756 1.35376   2
   8   0   0 170.940 9.98246   2
   8   0   0 172.870 10.5735   2
  -8   0   0 177.343 10.8188   2
  -8   0   0 167.847 9.94663   2
  -9   0   0 1.03348 1.92443   2
  -9   0   0 0.33298 2.39265   2
   9   0   0 -0.8373 1.72986   2
  10   0   0 129.541 9.25668   2
  10   0   0 132.880 8.77978   2
 -10   0   0 139.748 9.84593   2
 -10   0   0 125.433 8.75894   2
  11   0   0 5.95959 2.75981   2
 -11   0   0 4.15308 3.60440   2
  11   0   0 3.04570 2.75304   2
 -12   0   0 52.8884 6.93127   2
  12   0   0 51.9912 5.96817   2
  13   0   0 3.53392 2.94938   2
 -13   0   0 9.55173 4.11386   2
 -14   0   0 31.5772 6.28815   2
 -15   0   0 7.48776 4.63373   2
  15   0   0 6.44258 3.56092   2
 -16   0   0 153.368 13.4079   2
  16   0   0 153.248 11.9576   2
  17   0   0 0.00872 3.85374   2
 -17   0   0 2.60004 5.10658   2
  19   0   0 2.17067 4.41500   2
 -19   0   0 5.84634 5.56959   2
 -20   0   0 11.6820 6.20504   2
  20   0   0 5.20699 4.60382   2
 -21   0   0 3.12296 5.90214   2
  21   0   0 0.24494 4.37056   2
 -22   0   0 15.7313 7.11392   2
  22   0   0 17.9840 6.27194   2
  23   0   0 3.82359 4.19333   2
 -23   0   0 0.41542 5.37171   2
 -24   0   0 20.2827 8.15975   2
  24   0   0 20.8495 9.47933   2
   0  -1   0 1.13520 0.99690   4
   0  -1   0 1.75028 1.20991   5
   0  -1   0 2.48412 1.06648   3
   0   1   0 1.15901 1.16151   4
   1  -1   0 471.172 18.9850   3
  -1  -1   0 440.181 18.4327   4
   1  -1   0 490.536 18.3218   6
  -1  -1   0 442.959 19.6081   5
   1   1   0 440.210 18.5040   4
   1   1   0 440.117 19.0769   5
  -1   1   0 486.993 19.0331   3
  -2  -1   0 2797.78 116.076   1
   2   1   0 2807.55 116.603   1
  -2   1   0 2811.39 118.367   1
  -3  -1   0 5145.97 211.599   1
   3   1   0 5071.62 213.630   1
  -3   1   0 5174.34 209.103   1
   4  -1   0 15.1418 2.42659   2
  -4  -1   0 15.5483 1.89351   2
  -4  -1   0 11.8007 3.83172   2
   4  -1   0 15.6053 2.66215   2
   4  -1   0 12.3779 2.66749   3
   4   1   0 16.3811 2.07534   2
  -4   1   0 14.4389 2.47053   3
  -4   1   0 13.6094 2.24036   6
  -4   1   0 14.6773 2.18434   2
   5  -1   0 13.3595 2.89572   2
  -5  -1   0 15.5292 2.16483   2
  -5  -1   0 13.7864 2.95192   2
   5  -1   0 14.0972 2.70139   2
   5  -1   0 14.0887 2.94013   3
  -5   1   0 13.1855 2.75966   2
  -5   1   0 11.9726 2.49663   6
  -5   1   0 14.2127 2.46300   2
   5   1   0 15.8523 1.96767   2
   5   1   0 13.3155 2.39819   2
  -5   1   0 12.0872 2.53878   3
   6  -1   0 144.386 8.12817   2
   6  -1   0 130.100 8.28972   2
  -6   1   0 137.992 8.22510   2
  -7  -1   0 433.015 20.3172   2
  -7  -1   0 456.914 21.3457   2
   7  -1   0 443.374 21.3305   2
   7  -1   0 457.549 20.6741   2
  -7   1   0 436.915 21.0654   3
  -7   1   0 469.788 21.0336   2
  -7   1   0 451.187 21.0928   6
  -7   1   0 455.052 20.5405   2
   7   1   0 449.563 20.6769   2
   7   1   0 456.404 19.8599   2
   8  -1   0 88.0499 7.20754   2
  -8  -1   0 93.0548 7.36733   2
  -8  -1   0 86.3560 6.43024   2
   8  -1   0 92.9173 6.83329   2
  -8   1   0 91.4060 7.11011   2
  -8   1   0 88.6189 6.81089   3
  -8   1   0 95.4177 7.08856   6
   8   1   0 89.6568 6.63916   2
  -8   1   0 92.7836 6.53616   2
   8   1   0 94.7308 6.12784   2
   9  -1   0 89.5214 6.81604   2
  -9  -1   0 65.8736 6.76148   2
   9  -1   0 82.0359 7.07217   2
   9   1   0 74.4670 5.76317   2
  -9   1   0 92.2173 7.29681   2
   9   1   0 85.4050 6.62756   2
  10  -1   0 358.080 18.3586   2
 -10  -1   0 343.329 17.8018   2
 -10  -1   0 360.890 18.8896   2
  10  -1   0 332.017 18.6533   2
 -10   1   0 360.512 18.4320   6
  10   1   0 365.704 16.8249   2
 -10   1   0 353.988 17.8382   2
 -10   1   0 344.457 18.7166   2
 -10   1   0 342.602 18.4384   3
  11  -1   0 38.6620 5.00435   2
 -11   1   0 56.8007 5.97776   6
 -11   1   0 44.9840 5.06238   2
 -11   1   0 54.2047 6.06501   2
  11   1   0 40.3246 5.01941   2
  11   1   0 37.7905 4.51672   2
  12  -1   0 7.90132 3.68158   2
 -12   1   0 8.76212 3.35812   6
  12   1   0 9.35785 3.73148   2
 -12   1   0 8.34261 3.74554   2
 -13  -1   0 35.6675 6.44711   2
  13  -1   0 54.5536 6.33829   2
 -13   1   0 41.9592 6.57058   2
  13   1   0 49.6241 5.53050   2
 -14  -1   0 11.5646 5.13216   2
  14  -1   0 12.5351 4.42114   2
 -14   1   0 22.8624 5.82742   2
  14   1   0 13.5636 4.07165   2
  15  -1   0 17.0558 5.51408   2
 -15  -1   0 20.0131 6.28018   2
 -15   1   0 18.8075 6.15543   2
  15   1   0 17.6701 4.90649   2
 -16  -1   0 2.87449 4.33240   2
  16  -1   0 0.89579 3.27761   2
  16   1   0 -3.8682 2.41614   2
 -16   1   0 -3.1463 3.55834   2
  17  -1   0 -2.2086 3.07587   2
 -17  -1   0 5.48740 4.54809   2
  17   1   0 6.04442 3.84729   2
 -17   1   0 5.28552 5.08385   2
  18  -1   0 2.83285 3.93902   2
 -18  -1   0 2.23162 4.99777   2
  18   1   0 4.46730 3.78169   2
 -18   1   0 11.4007 5.58286   2
 -19  -1   0 4.32203 5.67579   2
  19  -1   0 6.60779 4.78822   2
 -19   1   0 0.22100 4.59933   2
  19   1   0 3.30749 4.01539   2
 -20  -1   0 14.2866 7.42370   2
  20  -1   0 13.4092 6.09578   2
 -20   1   0 0.73481 5.24183   2
  20   1   0 11.3122 5.08936   2
 -21  -1   0 -0.9059 5.41608   2
  21  -1   0 3.46269 4.56068   2
  21   1   0 4.60564 4.62911   2
 -21   1   0 9.69482 6.45454   2
 -22  -1   0 5.04698 5.80110   2
  22  -1   0 3.18688 4.27407   2
  22   1   0 -0.3097 3.94277   2
 -22   1   0 0.35902 5.59231   2
  23  -1   0 5.02913 4.66302   2
  23   1   0 0.88771 4.64030   2
 -23   1   0 3.79963 4.65408   2
 -24  -1   0 7.94045 6.88005   2
  24  -1   0 9.30317 4.86297   2
  24   1   0 7.62433 4.50321   2
 -24   1   0 7.77937 10.3681   2
   0  -2   0 61.6414 4.46259   3
   0  -2   0 67.6174 4.64286   4
   0  -2   0 62.1490 4.77605   5
   1  -2   0 782.633 30.2808   6
  -1  -2   0 705.012 31.2530   5
  -1  -2   0 708.049 30.6177   4
   1  -2   0 732.702 31.4196   4
   1  -2   0 810.574 31.3143   3
   1   2   0 751.199 31.0289   4
   1   2   0 728.345 31.5247   5
   2  -2   0 2.70684 1.66600   3
  -2  -2   0 -0.4522 1.13819   5
  -2  -2   0 0.92471 1.04749   4
   2  -2   0 1.10308 0.84503   6
  -2   2   0 -0.0602 1.33323   3
   2   2   0 -0.0914 1.16365   4
   2   2   0 0.26784 1.49029   5
  -3  -2   0 374.897 18.2236   5
  -3  -2   0 385.352 16.4296   2
   3  -2   0 433.395 18.7265   3
  -3  -2   0 392.039 17.5290   4
   3  -2   0 410.268 17.0886   2
   3  -2   0 462.963 17.2940   6
  -3  -2   0 394.617 16.1559   2
   3  -2   0 449.743 16.8878   2
   3   2   0 384.228 18.6285   5
  -3   2   0 411.213 18.5147   3
   3   2   0 391.984 17.8185   4
  -3   2   0 429.173 17.0216   6
   4  -2   0 41.6522 3.19850   2
  -4  -2   0 33.0909 2.67788   4
  -4  -2   0 34.9012 2.78730   2
   4  -2   0 33.6003 3.22601   2
   4  -2   0 28.1516 3.55838   3
  -4  -2   0 31.1471 3.10472   5
  -4  -2   0 34.7187 2.26795   2
   4  -2   0 37.0132 3.06845   6
   4   2   0 30.6657 3.43180   5
  -4   2   0 36.0674 3.82708   3
  -4   2   0 36.7758 2.70590   6
   4   2   0 33.7427 2.98496   4
  -5  -2   0 117.689 6.67837   2
   5  -2   0 113.814 6.58269   2
  -5  -2   0 110.892 5.72240   2
   5  -2   0 116.705 7.53254   3
   5  -2   0 109.935 6.46873   6
  -5  -2   0 106.190 5.95595   4
   5  -2   0 108.164 6.83524   2
  -5   2   0 115.807 5.64551   2
   5   2   0 106.252 6.81347   5
  -5   2   0 110.621 5.40319   2
   5   2   0 110.797 6.07664   4
  -5   2   0 111.554 7.43682   3
   5   2   0 111.823 4.73101   7
  -5   2   0 108.997 6.00164   6
  -6  -2   0 177.706 9.23454   2
  -6  -2   0 141.168 7.85178   2
   6   2   0 176.324 9.10051   5
   6   2   0 151.828 7.02151   7
   6   2   0 147.699 7.97414   4
   7  -2   0 14.1121 3.09605   2
  -7  -2   0 13.8105 2.39370   2
   7  -2   0 14.7297 3.33530   2
  -7  -2   0 16.7664 3.42184   2
   7  -2   0 14.0225 3.53166   3
  -7   2   0 17.4300 2.86158   2
   7   2   0 14.2630 1.92163   7
  -7   2   0 18.1923 2.50505   2
   7   2   0 14.1369 2.33723   4
   7   2   0 15.4684 2.69443   5
  -7   2   0 12.9501 3.75123   3
  -7   2   0 14.1109 2.72193   6
   8  -2   0 2.45409 1.97767   3
   8  -2   0 -1.6606 3.14664   2
  -8  -2   0 5.27640 2.62164   2
  -8  -2   0 1.21088 1.41364   2
   8  -2   0 4.10950 2.20152   2
  -8   2   0 4.84413 2.49928   3
   8   2   0 3.50695 1.66581   4
  -8   2   0 8.95561 2.23761   2
   8   2   0 0.72631 1.50296   5
  -8   2   0 3.86026 2.05754   2
   8   2   0 3.04446 1.42457   2
   8   2   0 1.15829 1.01924   2
   8   2   0 2.21962 1.32546   7
   9  -2   0 44.9824 4.88420   2
  -9  -2   0 40.2569 5.07786   2
  -9  -2   0 34.4508 3.94156   2
   9  -2   0 43.0359 5.07128   2
   9   2   0 34.4772 3.72472   4
  -9   2   0 47.1981 5.08445   3
   9   2   0 30.6108 3.42329   7
   9   2   0 38.5030 4.21366   5
  -9   2   0 50.6273 4.88431   2
   9   2   0 37.3886 3.70232   2
   9   2   0 35.4149 3.14084   2
 -10  -2   0 107.396 7.76389   2
 -10  -2   0 99.1311 8.78281   2
  10  -2   0 117.635 8.68853   2
 -10   2   0 118.175 7.96205   6
 -10   2   0 111.996 10.5984   2
 -10   2   0 113.917 8.31552   2
  10   2   0 118.258 6.76978   2
  10   2   0 118.226 7.30270   4
  10   2   0 102.760 7.00703   7
  10   2   0 107.036 7.26664   2
  10   2   0 117.183 7.76659   5
  11  -2   0 21.6548 4.28272   2
  11   2   0 16.3572 3.00510   7
  11   2   0 11.1837 3.20562   5
  11   2   0 9.00400 2.77812   4
  11   2   0 11.1378 2.49564   2
  11   2   0 8.35769 2.90153   2
  12  -2   0 3.44799 3.15615   2
 -12  -2   0 3.10931 3.41700   2
 -12   2   0 1.51932 2.42529   6
  12   2   0 -0.4535 1.85289   4
  12   2   0 1.77216 1.85991   2
 -12   2   0 4.85178 4.97684   2
 -12   2   0 2.56006 2.84222   2
  12   2   0 0.73309 1.79022   7
  12   2   0 -0.5516 3.35228   2
 -13  -2   0 30.7535 6.78947   2
  13  -2   0 27.4903 5.40752   2
  13   2   0 23.2156 4.74870   4
  13   2   0 23.3550 4.04001   7
 -13   2   0 36.1061 5.64044   2
  13   2   0 26.4903 4.60699   2
  13   2   0 27.3189 3.93029   2
 -14  -2   0 20.7982 5.99080   2
  14  -2   0 25.1044 5.68071   2
  14   2   0 15.0414 3.89207   4
  14   2   0 19.6605 4.33240   7
 -14   2   0 24.5926 5.90483   2
  14   2   0 21.1191 5.39027   2
  15  -2   0 -0.3062 3.20527   2
 -15  -2   0 4.06776 4.57554   2
  15   2   0 3.09997 3.12219   4
  15   2   0 7.27694 3.10828   7
  15   2   0 2.90448 2.59017   2
 -15   2   0 2.79742 3.56431   2
 -16  -2   0 2.61996 4.32990   2
  16  -2   0 1.84484 3.70894   2
  16   2   0 1.25535 2.60443   2
 -16   2   0 1.45661 3.59175   2
  16   2   0 2.87488 3.20819   4
 -17  -2   0 -0.0723 4.44345   2
  17   2   0 -1.2529 2.94431   4
 -17   2   0 2.30980 4.09357   2
  17   2   0 1.57354 2.83458   2
 -18  -2   0 13.2673 6.70569   2
  18  -2   0 14.2124 5.25723   2
  18   2   0 12.7625 4.59157   4
  18   2   0 13.9087 4.23922   2
 -18   2   0 12.7120 5.26640   2
  19  -2   0 3.15953 4.12020   2
 -19  -2   0 1.94058 4.91278   2
  19   2   0 1.16655 3.37855   4
  19   2   0 0.58331 2.83695   2
  20  -2   0 -2.6088 3.90938   2
 -20  -2   0 6.67299 5.66597   2
 -20   2   0 1.38476 4.59856   2
  20   2   0 0.00517 2.95514   2
  20   2   0 -2.7778 3.27155   4
 -21  -2   0 -1.2797 5.54854   2
  21  -2   0 2.53559 4.51021   2
 -21   2   0 5.31454 5.14201   2
  21   2   0 -1.1533 3.72608   4
 -22  -2   0 32.2252 9.48734   2
  22  -2   0 37.5859 7.59178   2
  22   2   0 27.7359 5.90449   4
 -22   2   0 29.3999 7.99795   2
  22   2   0 26.7324 5.44582   2
  23  -2   0 21.4996 6.75058   2
 -23  -2   0 21.4965 8.68707   2
 -23   2   0 22.0973 7.32876   2
  23   2   0 22.0917 6.14271   4
  23   2   0 25.4319 5.44524   2
   0  -3   0 3.55947 2.43913   5
   0  -3   0 3.34070 2.00231   4
   0  -3   0 3.07826 2.06074   3
   1  -3   0 230.310 11.8684   4
   1  -3   0 221.464 11.7945   3
  -1  -3   0 225.173 11.6707   3
  -1  -3   0 216.244 11.3185   4
   1  -3   0 220.141 10.6705   6
  -1  -3   0 208.460 12.1311   5
  -2  -3   0 611.068 28.4653   5
   2  -3   0 614.043 27.0183   3
  -2  -3   0 584.466 26.0144   4
   2  -3   0 649.372 25.4900   6
   2  -3   0 658.820 27.6979   4
   2   3   0 567.903 26.5556   4
   2   3   0 575.286 27.4714   5
   3  -3   0 19.5250 2.60825   6
  -3  -3   0 18.5416 1.44110   7
   3  -3   0 20.3238 1.70184   2
  -3  -3   0 17.3869 2.44565   4
   3  -3   0 24.7386 3.67038   3
   3  -3   0 19.1310 1.91039   2
  -3   3   0 16.5783 3.15054   3
   3   3   0 18.1902 3.52960   5
   3   3   0 19.0805 3.05734   4
  -4  -3   0 1.57114 0.64654   2
  -4  -3   0 1.82618 1.26534   4
  -4  -3   0 1.66509 0.89532   2
   4  -3   0 0.24556 1.90800   3
   4  -3   0 2.22930 1.44189   2
   4  -3   0 0.59536 1.18987   2
  -4  -3   0 3.33472 1.80706   5
   4   3   0 1.50595 1.66284   4
   4   3   0 2.77439 2.50308   5
  -4   3   0 1.93098 1.91265   3
   5  -3   0 49.7129 4.20832   2
   5  -3   0 48.2295 3.85258   2
  -5  -3   0 53.8779 3.84495   4
  -5  -3   0 54.1366 4.61189   5
   5  -3   0 47.6044 3.95232   6
   5  -3   0 45.7280 5.03795   3
  -5  -3   0 51.6966 3.08854   2
  -5   3   0 53.0264 5.06512   3
  -5   3   0 50.5587 3.54562   6
   5   3   0 61.2940 5.43067   5
   5   3   0 56.8373 4.47721   4
  -6  -3   0 32.4532 3.08921   4
  -6  -3   0 32.7790 3.61011   5
   6  -3   0 25.4611 4.20057   3
   6  -3   0 31.7624 3.39295   6
  -6  -3   0 39.4955 3.70189   2
   6  -3   0 30.6233 3.45231   2
  -6  -3   0 33.4248 2.70253   2
   6  -3   0 26.1386 3.51697   2
   6   3   0 44.1499 4.82973   5
   6   3   0 39.1094 3.73844   4
  -6   3   0 29.0843 2.76098   6
  -6   3   0 28.9924 4.04274   3
   7  -3   0 12.1207 3.10538   2
   7  -3   0 16.9804 3.71571   3
   7  -3   0 15.8669 3.62217   2
  -7  -3   0 15.1027 2.14667   2
  -7  -3   0 12.0128 2.18531   4
  -7  -3   0 19.4829 3.29558   2
   7   3   0 12.5954 2.79727   4
  -7   3   0 13.0570 2.21769   6
   7   3   0 20.9675 3.56468   5
  -7   3   0 19.3812 4.43486   3
   8  -3   0 0.92069 2.00610   2
   8  -3   0 2.91871 2.52413   3
   8  -3   0 0.87250 2.16427   2
  -8  -3   0 0.12038 1.36613   2
  -8  -3   0 4.15570 2.48080   2
   8   3   0 3.21640 1.82044   4
  -8   3   0 2.25669 1.36452   2
  -8   3   0 -0.0918 1.19052   6
  -8   3   0 1.02048 0.95451   2
   8   3   0 -0.2731 2.42514   5
   9  -3   0 11.6490 3.69595   3
  -9  -3   0 14.2408 2.65448   2
  -9  -3   0 19.5818 4.03586   2
   9  -3   0 10.4203 3.21202   2
   9  -3   0 19.0336 3.77522   2
   9   3   0 6.99760 3.18289   5
   9   3   0 14.9536 2.80725   4
  -9   3   0 17.1346 2.45876   2
  10  -3   0 13.1667 5.44049   2
 -10  -3   0 7.14668 2.55093   2
  10  -3   0 14.2044 4.22970   3
 -10  -3   0 8.79735 3.62079   2
  10   3   0 10.0280 3.52223   5
 -10   3   0 17.6519 3.15612   6
 -10   3   0 16.1186 2.64745   2
 -10   3   0 14.3727 2.78803   2
  10   3   0 9.77200 2.74149   4
  11  -3   0 39.3024 5.53671   2
  11  -3   0 40.1739 5.90889   3
 -11  -3   0 42.9858 9.46604   2
  11   3   0 43.0429 2.55369   2
  11   3   0 41.9288 2.70846   2
 -11   3   0 39.1622 4.62229   6
 -11   3   0 41.3773 4.50787   2
  11   3   0 39.1582 5.29063   5
  11   3   0 36.1105 3.26137   7
 -11   3   0 36.5989 4.12530   2
  11   3   0 36.1976 4.31917   4
  12  -3   0 64.8617 7.29312   2
 -12  -3   0 60.8127 7.65256   2
 -12   3   0 72.3467 6.55007   6
 -12   3   0 69.3505 6.04829   2
  12   3   0 58.3050 4.80747   2
  12   3   0 56.1662 5.63695   4
  12   3   0 62.6033 4.13654   2
  12   3   0 57.6203 6.83088   5
  12   3   0 61.0915 4.55479   7
 -13  -3   0 8.31177 4.74603   2
  13  -3   0 11.3765 4.49571   2
 -13   3   0 11.9155 3.18777   2
 -13   3   0 14.3996 3.78436   2
  13   3   0 7.40931 2.25807   2
  13   3   0 11.3043 2.18950   2
  13   3   0 9.94026 2.46671   7
  13   3   0 14.7811 4.30901   5
 -13   3   0 11.7102 3.51201   6
 -14  -3   0 2.76215 4.31422   2
  14  -3   0 4.79793 3.70718   2
  14   3   0 1.80413 1.65112   2
  14   3   0 8.32091 3.78044   5
  14   3   0 4.19824 2.17395   7
 -14   3   0 0.37792 3.64670   2
 -14   3   0 -0.2312 2.35173   6
  14   3   0 4.73654 2.05240   2
  14   3   0 2.24658 2.52900   4
 -15  -3   0 4.13324 4.51988   2
  15  -3   0 2.96467 4.21365   2
 -15   3   0 6.37418 3.53472   2
  15   3   0 6.80513 2.62436   2
  15   3   0 2.90323 3.06713   4
  15   3   0 4.64313 2.59199   7
  15   3   0 6.69063 2.18339   2
  15   3   0 4.81309 3.54373   5
  16  -3   0 26.3341 8.63360   2
 -16  -3   0 34.9036 7.85465   2
  16   3   0 34.0422 7.52390   7
 -16   3   0 32.2263 6.30989   2
  16   3   0 22.5490 6.14454   5
  16   3   0 33.7980 4.09676   2
  16   3   0 33.6334 5.31534   4
 -17  -3   0 3.39058 6.26956   2
  17  -3   0 -1.4102 4.05081   2
  17   3   0 5.60671 2.68637   2
  17   3   0 6.08737 3.65267   4
  17   3   0 2.97324 3.13035   2
 -17   3   0 4.82125 4.02081   2
  17   3   0 -1.6058 3.17999   5
  17   3   0 4.63216 3.41832   7
 -18  -3   0 62.8326 10.4298   2
  18  -3   0 61.4945 9.52553   2
  18   3   0 55.0683 7.27871   2
 -18   3   0 54.1370 8.02751   2
  18   3   0 54.0067 7.20030   4
  18   3   0 55.9044 8.42000   5
  19  -3   0 -3.3014 3.72671   2
 -19  -3   0 1.27756 5.37898   2
  19   3   0 1.11824 2.62285   2
  19   3   0 0.39094 3.69699   4
 -19   3   0 -1.2990 3.88294   2
  19   3   0 0.01677 4.17488   5
 -20  -3   0 15.1875 7.40020   2
  20  -3   0 8.26740 5.43056   2
 -20   3   0 -0.5946 4.60433   2
  20   3   0 2.02761 4.83919   5
  20   3   0 5.84353 2.97283   2
 -21  -3   0 -2.9083 4.69103   2
  21  -3   0 2.57444 4.53593   2
 -21   3   0 -4.9873 3.35587   2
  21   3   0 0.87326 3.36625   4
  21   3   0 -0.8803 4.00969   5
  21   3   0 0.84817 2.58008   2
 -22  -3   0 5.90481 7.72255   2
  22   3   0 4.91563 4.22603   5
 -22   3   0 2.66574 3.46672   2
  22   3   0 -1.7296 2.20515   2
  22   3   0 -0.7338 3.00564   4
   0  -4   0 82.0016 6.67384   4
   0  -4   0 81.7392 6.80568   3
  -1  -4   0 380.408 18.9540   4
   1  -4   0 359.541 18.1494   4
   1  -4   0 355.963 16.5612   6
  -1  -4   0 343.504 17.7702   3
   1  -4   0 353.432 17.9877   3
   2  -4   0 6.08441 2.97427   4
   2  -4   0 10.8358 2.30099   6
   2  -4   0 5.86806 2.95692   3
  -3  -4   0 -0.4997 2.06331   4
   3  -4   0 1.50732 2.23251   3
   3  -4   0 2.57491 0.99136   2
  -3  -4   0 5.51628 1.08001   7
   3  -4   0 0.43090 1.76487   4
   3  -4   0 2.30986 1.43497   6
  -3  -4   0 5.54296 1.20506   7
   3   4   0 7.95440 2.77744   4
  -4  -4   0 193.141 10.8360   4
   4  -4   0 196.372 9.99714   2
   4  -4   0 225.659 10.3462   6
   4  -4   0 220.007 12.6820   3
   4  -4   0 226.212 9.68237   2
   4   4   0 185.596 11.8176   4
  -4   4   0 193.300 16.3560   3
   4   4   0 202.111 12.9892   5
  -5  -4   0 23.1827 3.15241   4
  -5  -4   0 28.8152 2.16521   2
   5  -4   0 22.5266 3.12288   2
  -5  -4   0 28.5575 4.14444   2
   5  -4   0 31.1759 3.23410   6
   5  -4   0 25.2726 2.99043   2
   5  -4   0 26.3803 4.59968   3
   5   4   0 28.5961 4.12055   4
   5   4   0 33.2987 5.06414   5
   6  -4   0 218.826 10.6075   6
   6  -4   0 203.190 12.9002   3
   6  -4   0 232.091 11.0094   2
  -6  -4   0 202.271 9.54020   2
   6  -4   0 207.139 11.3288   2
  -6  -4   0 196.917 10.6241   4
  -6  -4   0 196.784 10.5881   2
   6   4   0 196.768 12.9724   5
   6   4   0 197.167 11.7411   4
   7  -4   0 19.0786 3.45163   2
  -7  -4   0 18.2388 3.29499   4
   7  -4   0 22.2015 3.28264   6
  -7  -4   0 24.0876 2.65915   2
   7  -4   0 23.4295 4.63428   3
  -7  -4   0 24.9365 3.70873   2
   7   4   0 28.4670 4.95931   5
   7   4   0 24.7188 3.93038   4
  -8  -4   0 108.778 8.15004   2
  -8  -4   0 102.538 7.95881   4
  -8  -4   0 106.086 6.78396   2
   8  -4   0 116.546 8.12678   2
   8  -4   0 115.302 9.51609   3
   8  -4   0 108.765 8.47891   2
   8   4   0 114.224 9.34943   5
   8   4   0 119.227 8.05593   4
   9  -4   0 483.591 25.5406   3
   9  -4   0 518.043 24.0512   2
  -9  -4   0 507.278 24.4195   2
  -9  -4   0 467.127 22.4463   2
   9   4   0 492.209 23.3066   4
  -9   4   0 501.095 21.6539   6
   9   4   0 474.107 25.1681   5
  10  -4   0 7.72475 3.57202   2
  10  -4   0 6.76546 3.85709   3
 -10  -4   0 7.91976 3.73472   2
  10   4   0 3.79862 2.78595   4
  10   4   0 8.69983 4.13012   5
 -10   4   0 8.14067 2.30305   6
  11  -4   0 17.4765 4.99236   2
  11  -4   0 17.1978 5.00085   3
 -11  -4   0 15.0139 5.15581   2
  11   4   0 13.2909 4.62124   5
 -11   4   0 21.9811 3.25999   6
  11   4   0 15.0252 3.94235   4
  12  -4   0 141.301 11.2146   2
 -12  -4   0 140.389 12.0059   2
  12  -4   0 136.325 12.0706   3
  12   4   0 132.202 13.7114   4
  12   4   0 132.474 11.3731   5
 -12   4   0 150.154 8.75229   6
 -13  -4   0 142.193 12.1655   2
  13  -4   0 125.277 10.9287   2
  13   4   0 145.870 11.6717   5
 -13   4   0 128.721 11.3630   6
 -13   4   0 123.763 7.30159   2
  13   4   0 131.217 9.47065   4
 -14  -4   0 21.5657 6.62366   2
  14  -4   0 15.6051 5.22431   2
 -14   4   0 11.2012 3.31399   6
 -14   4   0 17.7859 2.82718   2
  14   4   0 11.2238 4.71338   5
  14   4   0 14.7980 4.31010   4
 -15  -4   0 63.7087 9.09872   2
  15  -4   0 58.3626 8.47508   2
 -15   4   0 58.4839 5.10496   2
 -15   4   0 55.9725 5.24612   2
  15   4   0 58.5999 7.85049   5
  15   4   0 65.7706 6.60930   4
 -15   4   0 54.9871 6.74269   6
  16  -4   0 28.9603 6.88012   2
 -16  -4   0 34.2581 9.54739   2
 -16   4   0 23.9155 6.75695   2
 -16   4   0 27.6263 4.21607   2
  16   4   0 24.1712 5.48682   4
  16   4   0 24.3812 6.60746   5
  17  -4   0 27.9395 7.36081   2
 -17  -4   0 32.5065 8.65548   2
 -17   4   0 29.8159 6.12759   2
  17   4   0 30.3961 5.77446   4
  17   4   0 26.0058 6.96589   5
 -18  -4   0 38.9284 8.81103   2
  18  -4   0 34.8427 7.26856   2
  18   4   0 41.3873 7.81737   5
  18   4   0 34.0246 6.36234   4
  19  -4   0 3.26343 4.28890   2
 -19  -4   0 9.01249 5.83465   2
 -19   4   0 0.87261 2.94489   2
  19   4   0 4.82625 4.39179   5
  19   4   0 5.44519 3.90496   4
  20  -4   0 6.51354 6.39293   2
 -20  -4   0 12.4227 5.85175   2
  20   4   0 11.7592 6.69564   5
 -20   4   0 7.26771 4.83040   2
  20   4   0 7.89408 5.99136   4
  21  -4   0 14.0784 4.69795   2
  21   4   0 10.0700 6.56972   4
  21   4   0 6.54084 7.02029   5
 -21   4   0 12.6446 5.88543   2
   0  -5   0 -1.0781 1.67243   6
   0  -5   0 2.07954 2.87134   3
   1  -5   0 8.31130 2.49212   6
  -1  -5   0 3.86082 3.42182   3
   1  -5   0 6.39283 3.53991   3
  -1  -5   0 3.79519 2.09666   7
  -2  -5   0 22.4557 4.58687   4
   2  -5   0 25.4462 3.57715   6
  -2  -5   0 25.1722 5.03840   3
   2  -5   0 27.4632 5.31533   3
   2  -5   0 28.3106 1.87335   2
  -2  -5   0 23.3244 3.01931   7
  -3  -5   0 12.0359 1.93507   7
   3  -5   0 8.40129 2.51446   6
  -3  -5   0 8.45253 2.78401   4
   3  -5   0 13.4416 4.11959   3
  -3  -5   0 8.73233 1.49104   7
   3  -5   0 9.12587 2.14593   2
  -3  -5   0 10.0587 3.83430   3
  -4  -5   0 8.00901 1.61737   2
   4  -5   0 8.14212 2.46899   6
   4  -5   0 15.8769 4.41253   3
  -4  -5   0 10.1567 1.93754   2
  -4  -5   0 8.72029 2.77264   4
   4  -5   0 11.3419 2.63170   2
   4  -5   0 12.6995 2.22230   2
   5  -5   0 9.79056 2.47565   2
   5  -5   0 1.75659 3.15597   3
  -5  -5   0 9.40042 1.62830   2
   5  -5   0 8.47222 2.70244   2
  -5  -5   0 10.9634 3.03060   4
   5  -5   0 6.58653 2.23177   6
   5   5   0 4.07674 3.34256   4
   6  -5   0 361.732 18.5339   2
   6  -5   0 400.773 16.9270   6
  -6  -5   0 337.462 17.7356   4
   6  -5   0 386.697 20.4789   3
   6  -5   0 397.234 17.2446   2
  -6  -5   0 350.203 17.3709   2
  -6  -5   0 347.611 16.1118   2
   6   5   0 332.554 21.4170   5
   6   5   0 346.961 19.4438   4
  -7  -5   0 133.725 7.75616   2
   7  -5   0 152.795 8.42983   6
   7  -5   0 135.890 9.73142   2
  -7  -5   0 136.178 8.86086   2
   7  -5   0 147.015 9.01393   2
  -7  -5   0 134.215 8.89944   4
   7  -5   0 134.826 11.4519   3
   7   5   0 139.546 11.6471   5
   7   5   0 135.798 10.2689   4
  -8  -5   0 59.9843 5.53615   4
   8  -5   0 65.7996 6.27570   2
  -8  -5   0 67.4500 6.40179   2
   8  -5   0 68.1923 8.13503   3
   8   5   0 58.2497 6.95291   4
   8   5   0 59.0381 8.37627   5
   9  -5   0 69.4831 8.93693   3
  -9  -5   0 70.1893 7.04642   2
   9  -5   0 85.9177 7.49374   2
  -9  -5   0 70.0818 6.01338   2
   9   5   0 73.1300 8.80099   5
   9   5   0 74.8116 7.39188   4
  10  -5   0 116.446 9.49752   2
  10  -5   0 112.801 11.3842   3
  10   5   0 123.930 11.4337   5
  11  -5   0 119.200 11.2697   3
 -11  -5   0 92.5197 9.53394   2
  11  -5   0 119.044 9.57323   2
  11   5   0 101.424 8.65480   4
  11   5   0 92.5699 10.9738   5
 -12  -5   0 13.1190 4.98121   2
  12   5   0 11.6921 4.03676   4
  12   5   0 7.99350 4.62628   5
  13  -5   0 3.17419 3.80123   3
 -13  -5   0 3.08477 4.10018   2
  13  -5   0 0.51279 3.24342   2
  13   5   0 -5.5676 3.20889   5
  13   5   0 2.36124 3.04601   4
 -13   5   0 -2.1527 1.93543   6
 -14  -5   0 2.50321 4.75554   2
  14   5   0 2.97427 4.44048   5
  14   5   0 7.61842 3.90598   4
 -15  -5   0 4.12988 5.15923   2
  15  -5   0 4.68309 3.97444   2
  15   5   0 2.25017 4.67829   5
  15   5   0 -1.7010 3.26013   4
 -16  -5   0 -0.9952 4.63699   2
  16  -5   0 2.27709 3.56137   2
  16   5   0 -2.1400 3.40538   4
  16   5   0 0.91987 4.72878   5
  17  -5   0 -3.6914 2.89404   2
 -17  -5   0 -0.8669 4.13879   2
  17   5   0 -4.6772 3.21553   4
  17   5   0 1.49799 4.55790   5
  18  -5   0 -4.0492 3.29512   2
 -18  -5   0 2.62078 4.39050   2
  18   5   0 5.15891 3.74731   4
  18   5   0 0.84966 4.19209   5
 -19  -5   0 -1.2209 3.58534   2
  19   5   0 0.11959 5.81867   4
  19   5   0 5.24113 5.62853   5
   0  -6   0 5.94891 2.76920   7
  -1  -6   0 24.1749 5.78827   3
   1  -6   0 18.7365 4.12886   6
   1  -6   0 23.1491 5.01166   7
  -1  -6   0 19.4095 3.89896   7
   1  -6   0 19.6551 2.07199   2
   1  -6   0 20.8428 5.75672   3
  -2  -6   0 24.7687 5.61664   3
   2  -6   0 20.5884 2.97751   2
  -2  -6   0 26.2446 3.13659   7
   2  -6   0 24.4716 5.86787   3
  -2  -6   0 24.8065 2.74906   7
   2  -6   0 20.7569 3.88235   6
   3  -6   0 8.50725 2.12063   2
  -3  -6   0 10.7420 4.79919   3
   3  -6   0 8.50068 4.72593   3
   3  -6   0 14.0780 3.07168   2
  -3  -6   0 9.48277 1.79666   2
   3  -6   0 3.48426 2.63768   6
  -4  -6   0 5.77373 1.42277   2
   4  -6   0 4.07799 2.15920   6
  -4  -6   0 2.75114 3.39055   3
   4  -6   0 2.25449 1.74756   2
   4  -6   0 4.90462 2.29972   2
   4  -6   0 4.81957 3.79707   3
  -5  -6   0 10.7457 2.74472   2
  -5  -6   0 11.4507 4.23267   3
   5  -6   0 15.4802 2.91569   2
   5  -6   0 17.5709 5.36938   3
   5  -6   0 17.0127 3.18914   6
  -5  -6   0 11.4401 1.97251   2
   6  -6   0 2.81163 1.91799   6
  -6  -6   0 1.90042 2.10760   2
   6  -6   0 0.31519 2.82581   2
   6  -6   0 3.71336 3.89333   3
  -6  -6   0 0.10184 3.10377   3
   6  -6   0 -2.3291 1.76553   2
  -6  -6   0 -1.9171 1.23231   2
  -7  -6   0 -0.2088 1.96147   2
   7  -6   0 -0.9169 2.05108   2
   7  -6   0 -0.1606 1.77744   6
   7  -6   0 2.24555 3.73098   3
   8  -6   0 16.1581 4.08457   2
  -8  -6   0 15.1683 4.21898   2
  -8  -6   0 11.9651 2.98596   2
   8  -6   0 22.7236 6.22213   3
   8   6   0 9.67369 5.54388   5
  -9  -6   0 0.51844 2.88828   2
   9  -6   0 0.10181 3.76344   3
   9  -6   0 4.36138 3.13452   2
   9   6   0 -1.1545 3.40066   4
   9   6   0 6.89324 5.11660   5
 -10  -6   0 6.25325 4.13827   2
  10  -6   0 8.01367 3.61618   2
  10  -6   0 2.65297 3.70486   3
  10   6   0 1.87322 5.06032   5
  10   6   0 1.93108 4.17648   4
  11  -6   0 3.89111 3.80462   3
  11  -6   0 3.47904 3.38964   2
 -11  -6   0 2.36744 3.40576   2
  11   6   0 -5.3580 3.15083   4
  11   6   0 8.40185 5.26130   5
  12  -6   0 1.30217 3.92916   3
  12  -6   0 1.74471 3.13740   2
 -12  -6   0 5.28357 4.24167   2
  12   6   0 2.36700 4.95548   5
  12   6   0 2.78660 3.98787   4
 -13  -6   0 31.3151 6.88582   2
  13  -6   0 43.1383 9.05950   2
  13  -6   0 25.2998 7.87177   3
  13   6   0 34.5142 7.36052   5
  13   6   0 34.2244 5.87390   4
 -14  -6   0 80.0024 11.1720   2
  14  -6   0 79.8446 8.88930   2
  14   6   0 80.0197 9.65906   4
  14   6   0 81.8573 10.2756   5
  15  -6   0 0.52214 4.79007   2
 -15  -6   0 4.82671 4.39762   2
  15   6   0 1.08245 5.04419   4
  15   6   0 -3.2653 4.25618   5
  16  -6   0 1.65970 3.10883   2
 -16  -6   0 2.43859 3.45375   2
  16   6   0 -2.5745 3.72052   5
  16   6   0 -2.8825 3.37540   4
   0  -7   0 0.62892 3.65261   3
   0  -7   0 -1.5473 1.13677   2
   0  -7   0 3.97436 2.75383   6
  -1  -7   0 6.67399 3.27618   6
   1  -7   0 15.5974 5.51818   3
   1  -7   0 9.32878 3.79176   6
  -1  -7   0 9.36495 2.29884   7
  -1  -7   0 7.73001 4.24192   3
  -1  -7   0 5.87252 2.17405   2
   2  -7   0 6.17436 2.08241   2
  -2  -7   0 6.78917 1.99297   2
  -2  -7   0 6.83265 3.52050   6
   2  -7   0 9.70304 3.00737   6
  -2  -7   0 7.03138 4.78569   3
   2  -7   0 8.98033 4.64748   3
  -3  -7   0 32.0138 3.43069   2
   3  -7   0 25.6810 4.20570   6
   3  -7   0 26.1156 3.29300   2
  -3  -7   0 32.4650 5.67544   6
  -3  -7   0 25.6563 6.71014   3
   3  -7   0 33.1931 8.49719   3
  -4  -7   0 -0.5173 1.86615   2
   4  -7   0 2.89243 4.40362   3
   4  -7   0 -0.4887 1.73079   2
   4  -7   0 -0.3243 1.87810   6
  -4  -7   0 0.53858 3.57942   3
  -5  -7   0 0.18245 3.39462   3
   5  -7   0 -1.6524 1.65506   6
   5  -7   0 1.79608 4.11944   3
   5  -7   0 2.18838 2.10143   2
  -5  -7   0 -2.1918 1.78785   2
   6  -7   0 -0.4096 3.83574   3
  -6  -7   0 3.20698 4.28297   3
  -6  -7   0 3.93885 2.55543   2
   7  -7   0 15.9613 3.58241   2
   7  -7   0 10.9323 5.07631   3
  -7  -7   0 10.9606 5.69348   3
  -7  -7   0 13.9824 3.47320   2
   8  -7   0 -1.3704 2.98912   3
   8  -7   0 1.92891 2.37555   2
   9  -7   0 5.55904 4.40419   2
  -9  -7   0 0.37442 3.98069   2
  -9  -7   0 6.21089 3.63479   3
   9  -7   0 9.69198 4.74490   3
 -10  -7   0 -0.4469 2.63113   2
  10  -7   0 1.53168 2.52834   2
  10  -7   0 1.57186 3.03497   3
 -11  -7   0 -3.9351 2.65740   2
  11  -7   0 0.22248 5.43321   3
 -12  -7   0 15.0427 7.21236   2
  12  -7   0 15.7558 4.82702   3
  12  -7   0 15.5364 4.07233   2
  12   7   0 9.00107 8.45417   5
   0  -8   0 20.1884 4.73704   3
  -1  -8   0 0.96059 2.73866   3
  -1  -8   0 0.86655 1.85039   6
   1  -8   0 -0.0979 2.47960   3
   2  -8   0 -1.8708 2.25268   3
  -2  -8   0 1.71750 4.15894   6
  -2  -8   0 1.61642 5.92056   3
   3  -8   0 0.26068 2.42071   3
  -3  -8   0 0.06767 2.02985   6
  -3  -8   0 1.79240 2.67037   3
  24   0  -1 10.1010 4.91106   2
 -24   0   1 12.7965 5.90674   2
  23   0  -1 -4.8724 3.02969   2
 -23   0   1 2.23983 5.08452   2
 -22   0   1 -2.2282 5.09452   2
  22   0  -1 3.65232 4.41217   2
 -21   0   1 -1.8191 5.12496   2
  21   0  -1 -0.5927 4.19320   2
 -20   0   1 26.4708 8.92530   2
  20   0  -1 29.6218 7.11078   2
 -19   0   1 4.03606 5.52142   2
  19   0  -1 3.74082 4.54858   2
  18   0  -1 355.550 21.3160   2
 -17   0   1 -2.6974 3.69435   2
  17   0  -1 2.54047 4.16468   2
 -16   0   1 35.8356 7.21050   2
  16   0  -1 37.8643 6.37774   2
  15   0  -1 -0.3326 2.85839   2
 -15   0   1 -0.5263 3.58902   2
  14   0  -1 -0.3193 2.44097   2
 -14   0   1 1.92525 3.78609   2
 -13   0   1 0.57855 3.29508   2
  13   0  -1 -2.4408 2.27085   2
 -12   0   1 449.140 22.8412   2
  12   0  -1 409.035 21.6218   2
 -11   0   1 1.46675 4.16758   2
  11   0  -1 0.58244 2.22955   2
 -11   0   1 1.64743 2.18354   3
  11   0  -1 0.94484 2.40554   2
 -10   0   1 94.8809 8.12438   2
  -9   0   1 -1.9876 2.09300   2
  -9   0   1 1.16309 1.85930   2
   9   0  -1 0.53384 1.95842   2
   8   0  -1 4.20820 2.42618   2
  -8   0   1 5.80103 2.99341   2
  -8   0   1 7.77910 2.63079   2
   8   0  -1 4.03157 2.18066   2
  -7   0   1 1.95268 2.13599   2
  -7   0   1 1.56505 1.62146   2
   7   0  -1 -0.5715 1.75628   2
   7   0  -1 0.59572 1.70603   2
  -6   0   1 407.357 18.5310   2
   6   0  -1 363.963 18.0071   2
   6   0  -1 394.669 17.7215   2
   5   0  -1 0.82325 1.68328   2
  -5   0   1 0.99793 1.57315   2
   5   0  -1 0.54161 1.65183   2
  -5   0   1 1.40598 1.83518   2
   4   0  -1 2706.89 106.085   2
  -4   0   1 2725.44 106.229   2
   4   0  -1 2670.58 105.650   2
  -4   0   1 2638.34 105.630   2
   3   0  -1 1.52397 1.25142   2
  -3   0   1 3.43256 1.37007   2
  -3   0   1 1.14303 1.52012   2
   3   0  -1 1.91793 1.53512   2
  -2   0   1 596.567 24.0330   2
   2   0  -1 593.215 24.4442   2
  -2   0   1 595.088 23.7974   3
   2   0  -1 597.614 23.9724   2
  -2   0   1 596.768 24.4160   2
   2   0   1 120.917 5.98669   2
  -2   0  -1 119.564 5.70668   2
  -2   0  -1 126.275 6.04264   2
   2   0   1 120.460 5.71704   2
   3   0   1 0.76585 1.45069   2
   3   0   1 0.71742 1.20425   2
  -3   0  -1 2.00994 1.23992   2
  -3   0  -1 1.27909 1.51616   2
  -4   0  -1 7640.69 311.281   1
   4   0   1 7494.90 311.082   1
   5   0   1 1.29950 1.90117   2
  -5   0  -1 -0.8186 1.79545   2
  -5   0  -1 -0.1894 1.34438   2
   5   0   1 1.55053 1.60552   2
   6   0   1 347.879 15.1137   2
  -6   0  -1 273.355 15.1403   2
   6   0   1 284.988 13.9956   2
   7   0   1 1.37524 2.12037   2
   7   0   1 -0.0037 1.62231   2
  -7   0  -1 -0.6318 1.44437   2
  -7   0  -1 1.09151 2.31308   2
  -8   0  -1 25.3981 4.29171   2
   8   0   1 16.3523 3.59997   2
   8   0   1 16.6485 3.23821   2
  -9   0  -1 0.19666 1.71497   2
  -9   0  -1 1.57973 2.68146   2
   9   0   1 3.26330 2.25357   2
 -10   0  -1 4.73336 2.19464   2
  10   0   1 4.87992 2.36748   2
 -10   0  -1 8.72031 3.37632   2
  10   0   1 12.4171 3.49181   2
  11   0   1 -2.4476 1.80261   2
 -11   0  -1 0.28495 4.16666   2
  12   0   1 294.667 15.8624   2
 -12   0  -1 286.442 17.5696   2
 -13   0  -1 -0.4230 3.01104   2
  13   0   1 -0.7591 2.55349   2
 -14   0  -1 8.76931 4.69086   2
  14   0   1 6.79516 3.68070   2
  15   0   1 0.78364 2.95605   2
 -15   0  -1 -0.5931 3.63480   2
 -16   0  -1 646.773 33.9677   2
  17   0   1 1.26343 4.08505   2
 -17   0  -1 -2.8377 4.09344   2
  19   0   1 0.31370 3.58316   2
 -19   0  -1 1.07049 5.10371   2
 -20   0  -1 17.5724 6.52016   2
  20   0   1 1.94642 4.33185   2
  21   0   1 2.10019 4.17055   2
 -21   0  -1 3.63093 6.19387   2
  22   0   1 1.06400 4.24227   2
 -22   0  -1 2.58902 5.59759   2
  23   0   1 3.18908 4.20667   2
 -23   0  -1 -3.3115 4.01660   2
 -24   0  -1 8.64150 5.77255   2
  24  -1  -1 6.92279 7.03153   2
 -24  -1   1 11.6192 6.09228   2
 -24   1   1 9.32899 5.72121   2
  24   1  -1 8.94390 5.71820   2
  23  -1  -1 0.77274 4.08425   2
  23   1  -1 -0.9217 3.48585   2
 -23   1   1 2.97507 4.58399   2
  22  -1  -1 10.5569 5.51236   2
 -22  -1   1 10.2588 6.76132   2
 -22   1   1 7.50801 6.86911   2
  22   1  -1 6.34129 5.40552   2
  21  -1  -1 44.3075 7.97203   2
 -21  -1   1 35.9743 9.68881   2
 -21   1   1 48.4032 9.47132   2
  21   1  -1 39.9282 7.55742   2
 -20  -1   1 36.1597 9.20425   2
  20  -1  -1 29.9148 7.56339   2
 -20   1   1 26.5038 8.64911   2
  20   1  -1 32.9652 6.51862   2
  19  -1  -1 -1.0383 3.55677   2
 -19  -1   1 3.84867 4.92096   2
 -19   1   1 -3.0158 3.93180   2
  19   1  -1 1.86104 3.37305   2
 -18  -1   1 94.3057 11.5461   2
  18  -1  -1 93.6995 10.1260   2
 -18   1   1 98.7853 11.3926   2
  18   1  -1 102.707 9.52826   2
  17  -1  -1 4.66678 4.23086   2
 -17  -1   1 7.40558 5.30598   2
  17   1  -1 2.77263 3.30222   2
 -17   1   1 2.20272 4.34460   2
 -16  -1   1 24.6676 6.75658   2
  16  -1  -1 17.5027 5.59450   2
  16   1  -1 14.0752 4.60966   2
 -16   1   1 32.3048 7.57515   2
 -15  -1   1 41.6241 7.38283   2
  15  -1  -1 45.3127 6.71025   2
 -15   1   1 41.1230 7.03830   2
  15   1  -1 43.1351 5.92513   2
  14  -1  -1 98.9764 8.89871   2
 -14  -1   1 93.2328 9.85899   2
 -14   1   1 85.2776 9.20246   2
  14   1  -1 94.3581 7.94048   2
  13  -1  -1 118.244 9.75689   2
 -13  -1   1 120.626 10.8458   2
  13   1  -1 122.798 8.88165   2
 -13   1   1 131.043 10.5346   2
  13   1  -1 112.104 9.12862   7
  12  -1  -1 20.1816 4.24205   2
 -12  -1   1 4.58824 3.54213   2
  12   1  -1 8.25721 3.03026   2
 -12   1   1 9.71731 3.65363   2
  12   1  -1 3.57941 2.38474   2
  11  -1  -1 116.969 8.90162   2
 -11  -1   1 114.008 14.7265   2
  11   1  -1 117.029 8.78989   2
 -11   1   1 135.238 9.60720   2
  11   1  -1 121.228 8.03746   2
 -11   1   1 117.216 9.29941   6
 -11   1   1 107.236 8.50514   2
 -10  -1   1 4.07911 2.66980   2
  10  -1  -1 6.83417 2.82241   2
  10  -1  -1 6.84185 2.82139   2
 -10  -1   1 2.06881 2.10255   2
  10   1  -1 1.87261 1.99701   2
 -10   1   1 9.41290 2.78582   2
 -10   1   1 12.5581 3.58716   2
 -10   1   1 12.0534 3.30583   3
  -9  -1   1 395.102 19.9435   2
   9  -1  -1 394.011 19.2546   2
   9  -1  -1 396.949 19.8184   2
  -9  -1   1 383.480 19.6439   2
   9   1  -1 393.107 19.1435   2
  -9   1   1 394.228 19.8452   6
  -9   1   1 392.461 19.6149   3
  -9   1   1 395.107 19.8179   2
   9   1  -1 395.439 18.2554   2
  -8  -1   1 79.0927 6.66157   2
  -8  -1   1 74.5781 5.69875   2
  -8   1   1 80.7938 6.70242   2
   8   1  -1 60.4054 5.06012   2
  -7  -1   1 52.8670 5.20357   2
  -7  -1   1 42.1332 4.09258   2
  -6  -1   1 1571.74 61.9423   2
  -6  -1   1 1487.23 62.3638   2
   6  -1  -1 1504.08 61.8309   2
   6  -1  -1 1513.92 61.2547   2
   6  -1  -1 1523.77 61.6821   3
   6   1  -1 1522.96 61.0213   2
   6   1  -1 1559.28 60.5486   2
   6   1  -1 1504.06 61.5522   7
  -6   1   1 1504.18 62.1611   6
  -6   1   1 1505.29 62.6450   3
  -6   1   1 1510.60 60.8566   2
  -6   1   1 1535.59 61.6344   2
   5  -1  -1 31.0197 3.73784   3
  -5  -1   1 37.5318 3.09170   2
  -5  -1   1 32.5593 3.65151   2
   5  -1  -1 36.5822 3.67362   2
   5  -1  -1 30.0320 3.68357   2
   5   1  -1 34.8504 3.08356   7
  -5   1   1 36.7681 3.83607   2
  -5   1   1 30.7650 3.65117   3
   5   1  -1 32.3835 3.09494   2
   5   1  -1 37.1278 2.86277   2
  -5   1   1 33.8133 3.56209   6
  -5   1   1 29.8128 3.09150   2
   4  -1  -1 1236.09 50.0319   3
  -4  -1   1 1199.32 48.8757   2
   4  -1  -1 1217.49 49.6803   6
   4  -1  -1 1242.71 49.4383   2
  -4  -1   1 1233.12 49.5661   2
   4  -1  -1 1238.42 49.4255   2
  -4   1   1 1247.44 48.7824   2
   4   1  -1 1239.34 48.3260   4
   4   1  -1 1226.91 48.7178   7
   4   1  -1 1238.21 48.4705   2
  -4   1   1 1215.93 49.9363   3
   4   1  -1 1241.00 48.1220   5
  -4   1   1 1130.35 50.2040   6
   4   1  -1 1236.79 48.7851   2
  -4   1   1 1185.52 49.0147   2
   3  -1  -1 1859.57 74.4051   6
  -3  -1   1 1901.13 73.9102   2
  -3  -1   1 1877.08 73.5789   2
   3  -1  -1 1861.94 74.1456   2
   3  -1  -1 1859.58 74.9226   3
  -3   1   1 1920.73 73.9265   2
  -3   1   1 1904.87 74.3456   2
  -3   1   1 1836.36 74.2026   6
   3   1  -1 1876.29 73.4129   7
  -3   1   1 1924.31 74.9862   3
   2  -1  -1 2183.15 82.7946   2
   2  -1  -1 2080.00 83.0443   6
   2  -1  -1 2135.96 83.1113   2
   2  -1  -1 2084.22 83.8006   3
  -2   1   1 2113.43 83.7188   3
  -1  -1   1 1.09694 0.58374   7
   1  -1  -1 1.37732 0.87725   6
   1  -1  -1 2.12633 1.31606   3
  -1  -1   1 1.66021 0.80091   4
   1  -1  -1 1.17482 0.55125   2
   1  -1  -1 1.24726 1.35903   4
   1  -1  -1 1.65510 0.76244   2
  -1  -1   1 0.49466 1.09466   5
   1   1  -1 1.04406 0.90347   4
   1   1  -1 1.98646 1.18984   5
  -1   1   1 1.32126 0.88343   6
  -1   1   1 0.59678 1.09716   3
   0  -1  -1 2.39660 1.22233   4
   0  -1  -1 2.65906 1.29493   5
   0  -1   1 2.13791 0.94611   3
   0   1   1 2.45352 1.43817   4
   0   1   1 1.22100 1.30891   5
  -1  -1  -1 138.903 6.84006   4
   1  -1   1 143.108 5.95903   6
   1  -1   1 143.886 6.56962   3
  -1  -1  -1 139.752 6.08738   7
   1   1   1 143.578 7.10128   5
  -1   1  -1 143.099 6.52796   3
   1   1   1 143.616 6.89863   4
  -2  -1  -1 378.476 16.7794   2
   2  -1   1 382.576 16.4199   2
   2  -1   1 425.264 15.1411   2
  -2  -1  -1 386.349 16.8662   4
   2  -1   1 396.609 15.9959   3
  -2  -1  -1 395.134 16.1148   5
  -2  -1  -1 393.549 16.3757   2
   2   1   1 380.508 16.8921   4
  -2   1  -1 393.595 16.1039   3
   2   1   1 387.073 16.0760   2
   2   1   1 380.987 16.1927   2
  -2   1  -1 409.608 14.8550   6
   2   1   1 393.471 17.2116   5
   3  -1   1 461.873 18.6040   2
   3  -1   1 459.245 19.1978   3
  -3  -1  -1 447.391 18.8996   2
   3  -1   1 431.604 18.6915   2
  -3  -1  -1 428.209 18.5999   2
  -3   1  -1 436.828 19.0720   3
  -3   1  -1 497.766 18.3243   2
  -3   1  -1 445.986 18.3440   2
   3   1   1 428.598 18.8093   5
   3   1   1 430.328 17.9654   2
   3   1   1 447.901 18.4680   2
  -3   1  -1 459.053 18.2813   6
   3   1   1 435.981 18.4433   4
  -4  -1  -1 1177.86 46.3771   2
  -4  -1  -1 1157.89 45.8840   2
   4  -1   1 1170.87 46.0764   2
   4  -1   1 1136.51 46.5331   3
   4  -1   1 1139.39 46.3310   2
   4   1   1 1181.18 45.0013   4
   4   1   1 1028.18 48.6723   2
  -4   1  -1 1112.16 46.4701   3
  -4   1  -1 1118.25 45.6889   2
   4   1   1 1138.55 45.4861   2
  -4   1  -1 1159.36 45.8285   6
  -5  -1  -1 1163.55 47.9977   2
   5  -1   1 1150.88 48.5829   2
  -5  -1  -1 1218.58 49.0470   2
   5  -1   1 1240.92 48.3859   2
   5   1   1 1184.31 47.6021   2
   5   1   1 1183.78 47.8190   4
  -5   1  -1 1188.53 48.3070   2
  -5   1  -1 1176.27 48.6713   3
   5   1   1 1189.96 48.4753   2
  -5   1  -1 1184.34 47.9322   2
  -6  -1  -1 182.707 9.65633   2
   6  -1   1 182.354 10.0672   2
  -6  -1  -1 197.875 10.6399   2
   6  -1   1 175.764 10.3849   2
   6   1   1 198.342 10.1549   2
   6   1   1 191.131 9.34349   2
  -6   1  -1 182.469 10.2783   3
  -6   1  -1 199.909 9.73243   2
  -6   1  -1 188.584 10.2832   2
   7  -1   1 226.336 12.6974   2
  -7  -1  -1 243.806 13.1185   2
  -7  -1  -1 237.509 11.9886   2
   7  -1   1 220.309 12.2009   2
  -7   1  -1 245.275 12.7423   2
   7   1   1 226.324 11.5272   2
   7   1   1 245.910 12.5027   2
  -7   1  -1 237.120 12.5529   3
  -7   1  -1 257.626 12.2196   2
   8  -1   1 52.1946 5.45405   2
  -8  -1  -1 49.8603 5.72123   2
   8  -1   1 53.5250 5.11759   2
  -8  -1  -1 50.2267 4.76066   2
   8   1   1 52.8991 4.52026   2
  -8   1  -1 59.4636 5.00970   2
   8   1   1 49.0060 5.12535   2
  -8   1  -1 64.3663 5.47555   3
  -8   1  -1 57.0769 5.63766   2
   9  -1   1 8.91290 2.98429   2
  -9  -1  -1 5.60502 2.33196   2
  -9  -1  -1 7.29360 3.28784   2
   9  -1   1 12.5389 3.56493   2
   9   1   1 6.82035 2.70779   2
   9   1   1 5.20175 2.25090   2
  -9   1  -1 9.88127 2.82448   2
  -9   1  -1 11.3592 2.96277   3
  -9   1  -1 8.19426 3.24219   2
  10  -1   1 37.9482 5.07353   2
  10  -1   1 36.4427 4.77478   2
  11  -1   1 44.7331 5.39634   2
 -11   1  -1 41.6366 5.01897   2
 -11   1  -1 47.8905 5.93089   2
  11   1   1 45.1805 4.69324   2
  11   1   1 44.3272 5.32874   2
 -12  -1  -1 58.3299 7.02883   2
  12  -1   1 59.3050 6.25896   2
 -12   1  -1 49.5738 6.61861   2
 -13  -1  -1 28.1454 5.69324   2
  13   1   1 22.9524 4.24602   2
 -13   1  -1 25.7772 5.26400   2
 -14  -1  -1 11.7356 5.15621   2
 -14   1  -1 11.3567 4.67611   2
  15  -1   1 18.7785 5.33607   2
 -15  -1  -1 14.1829 5.50875   2
  15   1   1 16.3420 4.65478   2
 -15   1  -1 22.2239 6.02382   2
  16  -1   1 -0.5357 3.57626   2
 -16  -1  -1 1.59506 4.24576   2
 -16   1  -1 2.77910 4.37036   2
  16   1   1 0.07304 2.99635   2
 -17  -1  -1 8.96853 5.27750   2
  17  -1   1 1.64490 3.76511   2
  17   1   1 8.64867 4.07808   2
 -17   1  -1 9.31494 5.03823   2
 -18  -1  -1 155.714 15.5891   2
  18  -1   1 150.940 13.3284   2
 -18   1  -1 155.173 14.4969   2
  18   1   1 158.396 11.8710   2
  19  -1   1 2.05813 4.45628   2
 -19  -1  -1 -3.9953 4.59305   2
  19   1   1 1.72135 3.80999   2
 -19   1  -1 3.66108 4.89806   2
  20  -1   1 2.54678 4.31669   2
 -20  -1  -1 -0.7044 4.49120   2
 -20   1  -1 4.08987 4.88575   2
  20   1   1 3.38797 4.11053   2
 -21  -1  -1 6.75641 5.94423   2
  21  -1   1 5.19476 4.86828   2
 -21   1  -1 -0.4990 5.45209   2
  21   1   1 3.10242 4.53635   2
  22  -1   1 20.0794 6.90250   2
 -22  -1  -1 17.6627 8.23161   2
  22   1   1 16.9795 6.40385   2
 -22   1  -1 17.6847 7.32998   2
  23  -1   1 9.10814 5.26417   2
  23   1   1 12.1716 4.74596   2
 -23   1  -1 11.8135 5.76084   2
 -24  -1  -1 9.35135 5.66192   2
  24  -1   1 7.56610 4.28537   2
 -24   1  -1 12.4675 8.38924   2
  24   1   1 7.46424 3.89838   2
  23  -2  -1 10.4132 6.91228   2
 -23  -2   1 7.25493 8.57128   2
  23   2  -1 10.7865 4.30080   4
  23   2  -1 10.2171 4.20052   2
 -23   2   1 22.5395 5.66912   2
  22  -2  -1 6.05436 4.84536   2
 -22  -2   1 15.7095 7.12335   2
 -22   2   1 8.74811 5.31075   2
  22   2  -1 5.27094 3.49827   2
  22   2  -1 7.04795 4.17743   4
  21  -2  -1 2.34527 4.65980   2
 -21  -2   1 -0.2931 5.27056   2
 -21   2   1 1.28000 4.92632   2
  21   2  -1 4.21809 3.87605   2
  21   2  -1 -0.9780 3.59213   4
  20  -2  -1 9.25995 5.15303   2
 -20  -2   1 2.26501 5.15210   2
 -20   2   1 -1.4783 3.74910   2
  20   2  -1 0.54760 3.34779   2
  20   2  -1 -1.3542 3.18782   4
 -19  -2   1 3.13183 4.85267   2
  19  -2  -1 6.12426 4.58584   2
  19   2  -1 8.22283 4.15031   4
  19   2  -1 1.33920 3.22750   2
 -18  -2   1 13.0025 6.69968   2
  18  -2  -1 12.6644 5.41056   2
  18   2  -1 21.1792 4.57097   2
  18   2  -1 14.2003 4.70287   4
 -18   2   1 13.3453 5.62471   2
 -17  -2   1 7.16522 5.92569   2
 -17   2   1 6.41493 5.09761   2
  17   2  -1 12.9243 4.22833   2
  17   2  -1 11.2919 4.23202   4
 -16  -2   1 10.1135 5.54115   2
  16  -2  -1 6.68527 4.48932   2
 -16   2   1 9.21443 4.35774   2
  16   2  -1 7.53547 4.34147   2
  16   2  -1 8.85064 3.84863   4
  15  -2  -1 5.56169 4.17281   2
 -15  -2   1 5.59914 5.04187   2
  15   2  -1 9.58321 3.57291   4
  15   2  -1 12.3666 3.68001   2
  15   2  -1 10.8260 3.47998   7
 -15   2   1 9.48628 4.46618   2
 -14  -2   1 9.18784 4.72427   2
  14  -2  -1 9.39291 4.43541   2
  14   2  -1 7.70228 3.13477   7
 -14   2   1 8.20703 4.25625   2
  14   2  -1 8.72293 3.24982   4
 -13  -2   1 101.561 9.47767   2
  13  -2  -1 87.8668 8.56340   2
  13   2  -1 77.5141 7.00922   7
  13   2  -1 83.7266 7.11067   2
  13   2  -1 90.1291 6.53633   2
 -13   2   1 91.4758 8.57348   2
  13   2  -1 85.4209 6.82555   4
 -13   2   1 76.0552 7.88800   6
  12  -2  -1 12.4921 4.10312   2
 -12  -2   1 17.2650 4.82223   2
  12   2  -1 11.2084 3.01706   4
 -12   2   1 12.2701 3.70893   6
  12   2  -1 22.4772 3.40943   7
  12   2  -1 16.9877 3.00408   2
 -11  -2   1 122.603 15.2409   2
  11  -2  -1 125.314 9.25186   2
  11   2  -1 117.418 7.96044   2
  11   2  -1 123.738 7.27583   2
  11   2  -1 123.846 7.75293   4
  11   2  -1 115.308 7.88504   7
 -11   2   1 117.507 8.33104   2
 -11   2   1 109.610 13.2932   6
 -11   2   1 133.486 9.36081   2
  11   2  -1 128.187 9.28532   5
 -10  -2   1 63.1785 5.68677   2
 -10  -2   1 63.2415 6.51882   2
  10  -2  -1 66.3019 6.27034   2
 -10   2   1 63.2914 6.30366   2
  10   2  -1 62.9467 4.61429   2
  10   2  -1 63.2921 5.17731   2
 -10   2   1 57.5938 5.82707   6
  10   2  -1 64.5387 4.88666   4
  10   2  -1 62.7854 4.95791   7
  10   2  -1 63.6947 5.35423   5
   9  -2  -1 105.863 8.24365   3
  -9  -2   1 101.512 7.95496   2
  -9  -2   1 104.081 8.27689   2
   9  -2  -1 104.608 7.79080   2
   9  -2  -1 108.455 8.24566   2
  -9   2   1 120.038 7.17535   2
   9   2  -1 103.995 7.11519   5
   9   2  -1 101.626 6.50872   7
  -9   2   1 120.720 7.77463   6
   9   2  -1 107.854 6.44668   2
  -9   2   1 109.255 7.71688   2
   9   2  -1 108.167 6.44543   4
   9   2  -1 105.452 5.92916   2
  -9   2   1 108.234 9.19788   3
  -8  -2   1 43.5293 4.21939   2
   8  -2  -1 48.9902 5.22881   3
  -8  -2   1 44.4078 5.12539   2
   8  -2  -1 44.9908 4.95377   2
  -8   2   1 48.0606 4.72055   6
  -8   2   1 48.1583 5.08392   3
   8   2  -1 47.9737 3.85706   4
  -8   2   1 51.2708 4.30725   2
  -8   2   1 54.5257 4.91921   2
   8   2  -1 47.6347 3.64248   7
   8   2  -1 47.7575 3.58698   2
   8   2  -1 48.0492 3.29267   2
   8   2  -1 47.7912 4.50663   5
   7  -2  -1 25.4977 4.06465   3
  -7  -2   1 44.3291 3.67516   2
  -7   2   1 34.7243 3.96388   2
   7   2  -1 44.4093 3.43710   4
  -7   2   1 36.6121 4.45079   3
  -6  -2   1 1191.64 48.9538   2
   6  -2  -1 1184.06 50.3112   2
   6  -2  -1 1200.70 50.9532   3
  -6  -2   1 1252.16 50.0188   2
   6  -2  -1 1213.48 49.7846   2
   6  -2  -1 1217.03 49.9088   6
  -6   2   1 1196.15 48.6171   2
  -6   2   1 1204.93 49.2420   6
   6   2  -1 1224.14 47.9786   7
  -6   2   1 1183.17 50.7857   3
  -6   2   1 1225.80 49.1882   2
   6   2  -1 1246.17 48.8226   4
   6   2  -1 1223.61 49.9015   5
   5  -2  -1 69.4663 4.90033   2
   5  -2  -1 68.5781 5.85648   3
   5  -2  -1 67.8071 5.02847   6
  -5  -2   1 63.1556 4.06815   4
  -5  -2   1 69.4922 5.04050   2
  -5  -2   1 67.2153 4.01440   2
   5  -2  -1 71.4750 5.31207   2
  -5   2   1 66.5992 4.53868   6
   5   2  -1 72.2098 5.26887   5
  -5   2   1 73.3515 4.77577   2
   5   2  -1 68.5021 4.26566   4
  -5   2   1 68.5628 5.64285   3
   5   2  -1 69.1563 3.29204   7
   4  -2  -1 32.9803 3.42518   2
   4  -2  -1 35.3344 3.19582   2
  -4  -2   1 48.5107 3.61903   5
  -4  -2   1 47.6198 3.01022   4
  -4  -2   1 46.1430 2.49013   2
   4  -2  -1 40.2598 3.84875   6
   4  -2  -1 42.5064 4.31970   3
  -4   2   1 38.8800 3.11055   6
  -4   2   1 37.4677 4.10165   3
  -4   2   1 37.6263 2.21853   2
   4   2  -1 46.8673 4.09241   5
   3  -2  -1 2.76825 1.10666   2
   3  -2  -1 2.22333 1.80044   3
   3  -2  -1 4.50792 1.47682   6
  -3  -2   1 2.87122 1.41421   5
  -3  -2   1 2.84999 0.64154   7
  -3  -2   1 2.22309 1.02267   4
  -3   2   1 2.24662 1.62948   3
   3   2  -1 2.09917 1.68032   5
  -2  -2   1 44.5007 2.49072   7
   2  -2  -1 47.9497 2.74224   2
   2  -2  -1 46.7669 4.17665   3
  -2  -2   1 45.9741 3.10981   4
   2  -2  -1 51.6119 3.35997   6
  -2  -2   1 43.6251 3.69999   5
   2   2  -1 46.9936 3.88820   4
   2   2  -1 45.8752 4.13879   5
  -2   2   1 46.0642 3.91995   3
   1  -2  -1 5.06602 1.81670   3
  -1  -2   1 5.60121 1.81399   5
   1  -2  -1 5.68184 2.16912   4
   1  -2  -1 3.62513 2.03293   5
  -1  -2   1 3.35790 1.43171   4
   1  -2  -1 4.03724 1.34079   6
   0  -2  -1 144.956 8.28400   5
   0  -2  -1 149.915 8.08510   4
   0  -2   1 151.522 7.66888   3
   0  -2   1 148.087 8.19267   5
   0  -2   1 147.395 7.78135   4
   0  -2  -1 145.482 7.99786   3
   0   2   1 155.747 8.30220   4
  -1  -2  -1 9.26870 1.98569   4
   1  -2   1 10.0570 2.07280   3
  -1  -2  -1 7.23736 2.21552   5
   1   2   1 11.1639 2.38723   4
   1   2   1 13.0789 2.57349   5
  -1   2  -1 8.29080 1.83680   3
   2  -2   1 609.764 24.7715   3
  -2  -2  -1 563.428 25.3524   5
   2  -2   1 639.723 23.2558   6
  -2  -2  -1 557.052 23.3435   7
  -2  -2  -1 560.278 24.6633   4
   2   2   1 565.796 25.0146   4
   2   2   1 540.601 25.5329   5
  -2   2  -1 638.050 24.8898   3
  -3  -2  -1 37.7468 2.25235   2
   3  -2   1 38.8401 2.65996   2
  -3  -2  -1 43.5021 3.18759   4
  -3  -2  -1 37.8903 3.48684   5
   3  -2   1 46.8178 4.06098   3
   3  -2   1 44.0232 2.73453   6
  -3  -2  -1 42.3340 2.70947   2
   3  -2   1 45.0503 2.63469   2
  -3   2  -1 41.7212 3.83691   3
   3   2   1 36.3448 3.77090   5
   3   2   1 42.6593 3.45404   4
   4  -2   1 1.70845 1.77235   3
  -4  -2  -1 1.82376 1.24477   4
   4  -2   1 2.49504 1.25683   6
  -4  -2  -1 1.42422 1.35693   5
  -4  -2  -1 1.78172 1.36340   2
   4  -2   1 2.00002 1.46535   2
  -4  -2  -1 2.26575 1.02575   2
  -4   2  -1 1.85043 0.96237   6
  -4   2  -1 0.71311 1.67744   3
   4   2   1 3.28679 1.59547   4
   4   2   1 3.48296 1.94530   5
  -5  -2  -1 802.325 33.3833   2
  -5  -2  -1 779.095 32.2643   2
   5  -2   1 814.736 34.2654   3
  -5  -2  -1 786.256 32.6769   4
   5  -2   1 775.132 33.2357   2
   5  -2   1 826.655 32.6529   2
   5   2   1 788.657 33.7056   5
   5   2   1 780.548 32.7730   4
  -5   2  -1 794.605 31.4864   2
  -5   2  -1 779.031 32.0350   6
  -5   2  -1 776.424 34.0143   3
  -5   2  -1 801.922 31.5874   2
   6  -2   1 1.14893 1.77428   2
   6  -2   1 -0.1729 1.62237   2
  -6  -2  -1 9.52692 2.62879   2
   6  -2   1 -0.3828 1.92451   3
  -6  -2  -1 5.74434 1.60080   2
  -6   2  -1 2.99677 1.36181   2
   6   2   1 8.66439 2.61188   5
   6   2   1 5.95014 1.91577   4
  -6   2  -1 1.05308 1.33806   2
  -6   2  -1 0.39136 1.26795   6
  -7  -2  -1 133.437 8.85195   2
   7  -2   1 130.996 8.74805   2
   7  -2   1 147.504 8.66247   2
  -7  -2  -1 135.466 7.75346   2
   7  -2   1 138.975 9.25358   3
   7   2   1 146.399 7.36532   2
  -7   2  -1 135.742 7.78820   6
  -7   2  -1 147.144 7.88883   2
   7   2   1 133.459 6.96072   7
   7   2   1 138.835 6.69307   2
   7   2   1 141.116 8.38504   5
   7   2   1 140.981 7.73133   4
  -7   2  -1 137.610 7.51791   2
   8  -2   1 206.405 13.5651   2
   8  -2   1 223.538 12.6257   3
   8  -2   1 220.177 12.1300   2
  -8  -2  -1 206.171 11.2706   2
  -8  -2  -1 222.669 12.5200   2
  -8   2  -1 223.950 11.2673   2
  -8   2  -1 217.881 11.4337   6
  -8   2  -1 208.988 12.4927   3
   8   2   1 212.184 10.8707   2
   8   2   1 215.717 11.6754   5
   8   2   1 209.808 10.4638   7
   8   2   1 222.244 10.8642   4
  -8   2  -1 214.174 11.0210   2
   8   2   1 222.100 10.1602   2
   9  -2   1 27.6939 4.21252   2
  -9  -2  -1 24.4789 3.41927   2
  -9  -2  -1 27.2917 4.56518   2
   9  -2   1 29.1315 4.22467   2
   9   2   1 27.7230 3.38783   4
   9   2   1 28.6597 3.38835   2
   9   2   1 26.9467 2.78691   2
  -9   2  -1 28.7445 3.88944   2
  -9   2  -1 31.5157 3.59128   2
  -9   2  -1 28.8856 4.40749   3
   9   2   1 33.0769 3.89265   5
  -9   2  -1 33.2995 3.84685   6
  10  -2   1 76.0406 6.66391   2
 -10  -2  -1 68.4542 6.92525   2
  10   2   1 70.7164 5.65428   2
 -10   2  -1 76.3026 6.43627   2
  10   2   1 66.9632 5.83697   5
 -10   2  -1 89.1643 6.29607   2
 -10   2  -1 91.7782 6.67711   6
  10   2   1 72.3640 5.57543   4
  10   2   1 67.4929 4.98260   2
 -11  -2  -1 575.868 34.9389   2
  11  -2   1 575.926 27.8204   2
 -11   2  -1 574.886 27.5700   6
  11   2   1 592.216 25.7177   4
 -11   2  -1 554.158 26.8773   2
  11   2   1 586.144 25.0352   2
  11   2   1 621.391 26.6741   5
 -11   2  -1 576.173 26.8804   2
  11   2   1 574.359 27.1173   2
  12  -2   1 13.8005 4.49213   2
 -12  -2  -1 19.9070 5.23007   2
 -12   2  -1 12.7751 4.65682   2
  12   2   1 15.9335 3.27907   4
  12   2   1 15.6788 3.77477   2
 -12   2  -1 11.6746 3.64988   6
  12   2   1 16.7153 3.11183   2
  12   2   1 11.4672 3.15166   7
 -12   2  -1 14.2079 3.79340   2
 -13  -2  -1 30.9921 6.20029   2
  13  -2   1 31.7971 5.45307   2
  13   2   1 22.5951 4.02849   7
 -13   2  -1 28.8370 5.02803   2
 -13   2  -1 23.5399 4.78267   6
  13   2   1 33.5979 4.15868   2
  13   2   1 28.3972 4.23148   4
  13   2   1 34.3395 4.76118   2
  14  -2   1 1.29602 3.23497   2
 -14  -2  -1 6.40185 4.26159   2
  14   2   1 0.81070 2.45616   7
  14   2   1 1.01300 2.83530   4
  14   2   1 8.19391 2.90628   2
 -14   2  -1 3.15374 3.15569   2
 -15  -2  -1 6.51486 4.99110   2
  15  -2   1 7.28542 4.41790   2
  15   2   1 11.9197 3.72582   7
  15   2   1 7.59022 2.99595   2
 -15   2  -1 9.31186 4.31564   2
  15   2   1 3.47691 3.22715   4
 -16  -2  -1 45.5606 8.16219   2
  16  -2   1 45.1348 7.11058   2
 -16   2  -1 39.8495 6.83493   2
  16   2   1 39.4736 5.32651   2
  16   2   1 47.2783 6.10537   4
 -17  -2  -1 2.63891 4.83260   2
  17   2   1 4.39658 3.50646   4
  17   2   1 6.05474 3.23831   2
 -17   2  -1 8.31680 4.96017   2
 -18  -2  -1 5.73257 5.27160   2
  18  -2   1 4.51839 4.73631   2
  18   2   1 3.66985 3.18182   2
  18   2   1 -1.8227 3.10918   4
 -18   2  -1 6.26999 4.65316   2
 -19  -2  -1 17.0193 6.77110   2
  19  -2   1 5.61681 5.62709   2
  19   2   1 14.4074 4.44236   2
  19   2   1 16.6310 5.32366   4
  20  -2   1 3.22496 4.73617   2
 -20  -2  -1 11.6937 6.39269   2
 -20   2  -1 0.63833 4.53876   2
  20   2   1 7.56844 4.03131   2
 -21  -2  -1 51.6931 11.7289   2
  21  -2   1 45.7829 8.37685   2
  21   2   1 48.6395 7.21504   4
 -21   2  -1 56.3843 9.03439   2
 -22  -2  -1 3.95726 5.60562   2
  22  -2   1 4.20946 4.44924   2
  22   2   1 1.75008 3.38254   2
  22   2   1 6.61984 4.07050   4
 -22   2  -1 9.75096 5.73990   2
  23  -2   1 8.11748 7.31363   2
 -23  -2  -1 8.69069 6.22612   2
 -23   2  -1 8.66888 5.87138   2
  23   2   1 13.0705 4.68718   4
  23   2   1 8.56280 5.26955   2
  22  -3  -1 -1.2459 3.56717   2
 -22  -3   1 1.06471 4.94769   2
  22   3  -1 1.21266 2.41549   2
 -22   3   1 0.88973 3.36481   2
  22   3  -1 1.73974 2.94506   4
  22   3  -1 2.68090 3.40154   5
 -21  -3   1 2.80103 5.70289   2
  21  -3  -1 -2.6245 3.49590   2
  21   3  -1 2.21768 4.01728   4
  21   3  -1 4.34338 4.03549   5
  21   3  -1 1.09372 2.52156   2
 -21   3   1 2.35784 3.91360   2
 -20  -3   1 6.59214 6.28574   2
  20  -3  -1 8.79783 5.53276   2
 -20   3   1 5.67399 6.92997   2
  20   3  -1 8.01446 5.07897   5
  20   3  -1 5.54390 2.94643   2
  20   3  -1 5.38712 4.17767   4
 -19  -3   1 24.8423 8.23506   2
  19  -3  -1 14.6222 6.74904   2
  19   3  -1 12.2408 5.44349   5
 -19   3   1 12.4357 6.21403   2
  19   3  -1 17.7271 3.84429   2
  19   3  -1 20.9871 5.28568   4
  18  -3  -1 12.0717 5.26124   2
 -18  -3   1 22.9953 7.62595   2
  18   3  -1 14.4714 5.12673   5
  18   3  -1 15.1039 4.57013   4
 -18   3   1 11.0905 4.91754   2
  18   3  -1 4.08382 4.93547   2
 -17  -3   1 10.1636 10.1573   2
  17  -3  -1 3.30974 4.63116   2
  17   3  -1 7.83668 2.77107   2
  17   3  -1 0.78982 3.01707   2
  17   3  -1 7.98849 3.49362   7
  17   3  -1 7.27344 3.86682   5
 -17   3   1 7.83933 4.43877   2
  17   3  -1 7.26978 3.55831   4
  16  -3  -1 77.8038 12.0736   2
 -16  -3   1 88.7056 11.0377   2
  16   3  -1 83.9084 7.36328   7
  16   3  -1 87.1865 8.02122   4
  16   3  -1 67.2143 9.15053   2
  16   3  -1 81.5269 6.21287   2
  16   3  -1 86.8749 9.16665   5
 -16   3   1 88.2585 8.49361   2
  15  -3  -1 27.6310 6.60415   2
 -15  -3   1 32.7328 7.67495   2
  15   3  -1 31.5681 3.75354   2
  15   3  -1 31.7837 4.84375   4
  15   3  -1 33.8803 6.06698   5
  15   3  -1 28.1614 4.24273   7
 -15   3   1 24.0549 5.14857   2
  15   3  -1 27.8936 3.37835   2
 -14  -3   1 20.8862 6.18996   2
  14  -3  -1 35.0271 7.32497   2
 -14   3   1 23.3737 4.86187   2
  14   3  -1 18.6484 2.78633   2
  14   3  -1 17.7177 3.49463   7
  14   3  -1 17.0891 3.01792   2
  14   3  -1 20.6165 5.13933   5
  14   3  -1 14.4481 3.91270   4
  13  -3  -1 43.9891 6.51973   2
 -13  -3   1 45.8384 7.33012   2
 -13   3   1 45.5573 5.64371   6
  13   3  -1 55.0673 6.42441   5
  13   3  -1 40.8700 3.57885   2
  13   3  -1 41.6281 4.16334   7
 -13   3   1 47.8716 5.72745   2
 -13   3   1 46.6209 5.21012   2
  13   3  -1 43.3955 4.82151   4
  13   3  -1 42.2467 3.31056   2
 -12  -3   1 67.1292 7.65040   2
  12  -3  -1 51.4586 6.69483   2
 -12   3   1 61.0359 5.91112   2
  12   3  -1 45.0354 4.47055   2
 -12   3   1 58.8054 5.97320   6
  12   3  -1 57.0897 4.34345   7
  12   3  -1 59.7208 5.26851   4
  12   3  -1 63.4457 6.42586   5
  11  -3  -1 1.66742 2.79944   3
  11  -3  -1 -0.9309 2.40412   2
  11   3  -1 2.75202 2.24276   4
 -11   3   1 5.14740 2.23780   2
  11   3  -1 0.93137 2.62065   5
 -11   3   1 2.55000 2.30685   2
 -11   3   1 7.44600 2.59615   6
 -10  -3   1 32.2423 5.17277   2
  10  -3  -1 45.1347 5.88035   3
 -10  -3   1 30.8029 4.14206   2
  10  -3  -1 33.8427 5.09430   2
 -10   3   1 42.3499 3.78537   2
  10   3  -1 35.8869 4.01187   4
  10   3  -1 31.8173 4.71737   5
 -10   3   1 46.4042 4.56269   6
 -10   3   1 42.7279 4.20248   2
   9  -3  -1 48.3834 6.05470   3
  -9  -3   1 47.8880 5.38900   2
  -9  -3   1 41.4331 4.64419   2
   9  -3  -1 48.3158 5.56026   2
   9  -3  -1 54.9039 5.54041   2
   9   3  -1 44.3860 2.75463   7
  -9   3   1 56.4839 4.19308   2
   9   3  -1 42.4017 4.21030   4
   8  -3  -1 1.20570 2.05813   2
  -8  -3   1 1.47005 1.32152   2
   8  -3  -1 -0.6911 1.74233   3
   8  -3  -1 3.93701 2.23577   2
  -8  -3   1 3.22350 2.27114   2
   8   3  -1 2.81412 2.03648   5
  -8   3   1 1.04357 1.37775   6
   8   3  -1 1.24556 1.54763   4
  -7  -3   1 4.71164 1.67675   2
   7  -3  -1 6.65107 2.59363   2
  -7  -3   1 8.52228 2.59871   2
   7  -3  -1 6.09627 2.38335   6
   7  -3  -1 6.64845 2.67124   2
   7  -3  -1 5.12325 2.84481   3
   7   3  -1 8.09798 2.85646   5
  -7   3   1 6.37113 1.94946   6
   7   3  -1 7.99058 2.18372   4
  -6  -3   1 85.7870 5.27593   4
   6  -3  -1 91.3352 6.00900   6
   6  -3  -1 90.2659 7.26975   3
   6  -3  -1 86.2011 6.32068   2
   6  -3  -1 86.6322 5.84232   2
  -6  -3   1 90.5659 6.16607   5
  -6  -3   1 86.7615 5.63413   2
  -6  -3   1 86.5124 4.83220   2
   6   3  -1 84.4975 5.78625   4
  -6   3   1 88.6679 5.38270   6
   6   3  -1 86.6546 6.98111   5
  -6   3   1 82.6407 7.01080   3
  -5  -3   1 78.4550 4.60996   2
   5  -3  -1 79.2128 5.58634   2
  -5  -3   1 77.1896 4.81118   4
   5  -3  -1 84.8307 5.26948   2
  -5  -3   1 82.6413 5.90805   5
   5  -3  -1 79.4280 5.31969   6
  -5  -3   1 84.4836 4.66313   2
   5  -3  -1 78.1568 6.47000   3
  -5   3   1 72.4719 4.87272   6
   5   3  -1 86.3270 6.54672   5
   5   3  -1 86.8127 5.50253   4
  -5   3   1 67.3686 6.31235   3
   4  -3  -1 3.43428 1.36496   2
   4  -3  -1 2.89950 1.61631   6
   4  -3  -1 4.10827 2.54005   3
   4  -3  -1 1.54238 1.56749   2
   3  -3  -1 15.6425 1.70725   2
   3  -3  -1 14.3770 2.24335   6
   3  -3  -1 12.9893 3.36191   4
   3  -3  -1 15.3320 3.44883   3
  -3   3   1 13.5828 3.12101   3
  -2  -3   1 109.737 6.68515   4
   2  -3  -1 120.202 7.90831   3
   2  -3  -1 126.178 5.15315   2
   2  -3  -1 128.174 6.74597   6
   2  -3  -1 118.920 5.26534   2
   2  -3  -1 120.771 8.11248   4
  -2  -3   1 106.782 7.61390   5
   2  -3  -1 121.458 8.23729   5
   2   3  -1 117.172 7.29610   4
   2   3  -1 111.046 7.88627   5
   1  -3  -1 18.7696 3.87608   5
  -1  -3   1 22.1874 2.85783   4
   1  -3  -1 19.0437 3.46707   3
   1  -3  -1 21.9262 2.65726   6
  -1  -3   1 21.4060 3.25129   5
   1  -3  -1 21.6769 3.53105   4
  -1  -3   1 22.6411 3.13012   3
   0  -3  -1 386.677 18.4476   4
   0  -3   1 387.521 18.9481   5
   0  -3   1 378.072 18.0605   3
   0  -3  -1 381.390 18.4580   3
   0  -3   1 402.262 17.7800   4
   1  -3   1 151.508 10.3404   5
   1  -3   1 154.128 8.84478   4
   1  -3   1 145.966 8.50679   3
  -1  -3  -1 140.934 8.45827   4
   1   3   1 138.207 8.97315   4
   2  -3   1 252.800 13.0152   4
   2  -3   1 238.430 12.5198   3
  -2  -3  -1 232.143 11.9757   4
  -2  -3  -1 234.701 10.6528   7
   2  -3   1 236.433 11.4586   6
   2   3   1 253.653 13.4683   5
   2   3   1 228.209 12.4878   4
  -2   3  -1 273.628 12.8080   3
   3  -3   1 14.9199 1.23143   2
   3  -3   1 11.0379 1.88865   6
  -3  -3  -1 12.0758 2.97622   5
   3  -3   1 15.2303 3.36223   3
   3  -3   1 13.1297 1.33505   2
  -3  -3  -1 13.3441 2.23788   4
   3   3   1 12.3982 3.40481   5
  -3   3  -1 17.1035 2.91985   3
   3   3   1 12.6680 3.06213   4
  -4  -3  -1 66.9110 5.35232   5
   4  -3   1 64.9775 4.24527   2
  -4  -3  -1 64.8533 4.02238   2
   4  -3   1 80.0949 6.03601   3
  -4  -3  -1 63.2833 4.63537   4
   4   3   1 71.3139 5.40643   4
   4   3   1 63.3787 5.81058   5
  -4   3  -1 69.4505 5.70886   3
  -5  -3  -1 5.93794 2.19832   5
   5  -3   1 -1.1568 1.87562   3
   5  -3   1 1.33280 1.44715   2
  -5  -3  -1 2.40976 1.44084   4
  -5  -3  -1 7.35682 1.93654   2
  -5  -3  -1 1.81502 0.89873   2
   5  -3   1 1.00995 1.43174   2
   5  -3   1 0.62143 1.18647   6
  -5   3  -1 1.13049 1.80892   3
   5   3   1 4.42687 2.64741   5
   5   3   1 2.26545 1.72790   4
  -6  -3  -1 5.14780 2.03258   2
  -6  -3  -1 6.05310 2.09092   5
  -6  -3  -1 4.45624 1.41245   2
   6  -3   1 4.89727 2.40468   3
   6  -3   1 3.99145 1.97460   2
   6  -3   1 2.56844 1.71939   2
  -6  -3  -1 6.97658 1.94439   4
  -6   3  -1 1.93980 1.93924   3
   6   3   1 5.85109 2.20865   4
  -6   3  -1 2.58448 1.19248   6
   6   3   1 8.23564 2.91649   5
  -7  -3  -1 -0.2290 1.15950   4
  -7  -3  -1 2.17244 2.09939   2
   7  -3   1 3.06622 2.35100   3
  -7  -3  -1 2.25647 1.21771   2
   7  -3   1 1.41270 1.80251   2
   7  -3   1 1.86306 1.89448   2
   7   3   1 2.27512 1.71436   4
   7   3   1 1.54684 2.01966   5
  -7   3  -1 2.08238 1.22041   6
  -7   3  -1 1.97893 2.05259   3
  -8  -3  -1 297.024 15.3654   2
   8  -3   1 296.450 15.0496   2
  -8  -3  -1 283.086 14.3196   2
   8  -3   1 283.805 15.8335   2
   8   3   1 294.620 14.7046   4
  -8   3  -1 299.855 11.8458   2
  -8   3  -1 296.587 12.1939   2
  -8   3  -1 297.261 13.5773   6
   9  -3   1 17.8863 4.24172   2
  -9  -3  -1 10.2814 3.81883   2
   9  -3   1 13.8134 4.07603   3
   9  -3   1 18.3888 4.11964   2
  -9  -3  -1 10.9057 2.83404   2
   9   3   1 15.8815 3.04651   4
  -9   3  -1 13.4814 2.22151   2
  -9   3  -1 12.2917 2.64399   6
   9   3   1 9.53046 3.38154   5
  -9   3  -1 13.5470 2.12705   2
 -10  -3  -1 23.6372 3.71849   2
 -10  -3  -1 29.5444 5.08981   2
  10  -3   1 26.3736 5.29456   3
 -10   3  -1 39.0682 3.92839   6
  10   3   1 32.4452 3.90137   4
  10   3   1 31.9079 2.66217   7
 -10   3  -1 30.3895 3.52894   2
 -10   3  -1 31.1178 3.28570   2
  10   3   1 29.2555 4.94593   5
  11  -3   1 129.593 9.76104   2
 -11  -3  -1 121.542 10.3497   2
  11   3   1 119.251 6.76549   7
  11   3   1 124.230 9.69344   5
 -11   3  -1 128.717 8.40900   6
  11   3   1 127.183 8.42541   4
 -11   3  -1 135.297 8.08441   2
 -11   3  -1 134.712 7.75038   2
 -12  -3  -1 72.8326 8.37893   2
  12  -3   1 76.8094 7.58612   2
  12   3   1 61.6257 4.62989   2
  12   3   1 74.3999 6.31561   4
 -12   3  -1 71.5370 6.45295   6
  12   3   1 66.8577 4.33020   2
 -12   3  -1 76.0049 6.23141   2
  12   3   1 64.0224 4.84899   7
  12   3   1 74.0156 7.18513   5
 -12   3  -1 81.4834 6.15135   2
 -13  -3  -1 19.0445 5.54455   2
  13  -3   1 13.7047 4.70524   2
  13   3   1 16.0016 2.90179   7
  13   3   1 17.7665 2.88244   2
  13   3   1 14.9514 4.65908   5
  13   3   1 17.4490 4.06088   4
 -13   3  -1 10.4371 3.67130   2
 -13   3  -1 7.95936 3.17619   6
 -13   3  -1 11.8394 3.50647   2
  13   3   1 14.2759 2.45942   2
 -14  -3  -1 27.5560 6.87369   2
  14  -3   1 22.7973 6.05707   2
  14   3   1 23.5191 3.40092   2
  14   3   1 24.9396 5.82419   5
  14   3   1 22.5802 3.57399   7
  14   3   1 22.5410 3.04272   2
 -14   3  -1 22.9477 4.87792   6
  14   3   1 25.9507 4.74275   4
  15  -3   1 18.6540 5.50393   2
 -15  -3  -1 21.3339 6.69441   2
  15   3   1 18.0385 3.78063   7
  15   3   1 24.2801 5.72657   5
  15   3   1 21.6061 4.76432   4
  15   3   1 23.7373 3.30637   2
  15   3   1 17.2662 3.75298   2
 -15   3  -1 28.3214 5.24012   2
  16  -3   1 2.06519 4.32913   2
 -16  -3  -1 10.6139 5.61944   2
  16   3   1 1.41540 3.35330   5
  16   3   1 7.55252 2.51924   2
  16   3   1 7.71238 3.52314   4
  16   3   1 6.41636 3.00584   2
 -16   3  -1 8.30040 3.93964   2
 -17  -3  -1 14.5743 6.30754   2
  17  -3   1 1.90934 4.31970   2
  17   3   1 9.79970 4.22518   4
 -17   3  -1 5.28419 4.37330   2
  17   3   1 8.73645 3.67746   2
  17   3   1 9.66923 3.72279   7
 -18  -3  -1 4.12629 5.13757   2
  18  -3   1 1.63072 4.39687   2
  18   3   1 3.78320 3.68123   4
  18   3   1 6.10727 4.50733   5
  18   3   1 8.01610 2.91370   2
 -18   3  -1 12.3615 4.55944   2
 -19  -3  -1 4.31613 6.20176   2
  19  -3   1 4.66359 5.18494   2
 -19   3  -1 8.19059 4.84251   2
  19   3   1 2.99302 3.03583   2
  19   3   1 0.97676 4.08796   5
  19   3   1 4.16856 4.18485   4
 -20  -3  -1 5.84119 6.00590   2
  20  -3   1 -0.0838 4.03338   2
  20   3   1 3.19047 2.85175   2
 -20   3  -1 -1.0043 4.01069   2
  20   3   1 0.33677 4.43123   5
  21  -3   1 1.70482 4.76955   2
 -21  -3  -1 -3.1285 5.32156   2
  21   3   1 4.95843 4.07764   4
  21   3   1 4.16575 2.73027   2
 -21   3  -1 3.98718 4.06905   2
  21   3   1 6.32827 4.27895   5
  22  -3   1 15.5079 5.91549   2
 -22  -3  -1 15.8131 7.68481   2
  22   3   1 12.7420 5.06688   4
 -22   3  -1 12.4046 4.91017   2
  22   3   1 12.3871 3.72879   2
  22   3   1 12.6823 6.08753   5
  21  -4  -1 -1.8638 2.75536   2
 -21   4   1 -0.4912 2.87213   2
  21   4  -1 3.79892 3.41562   4
  20  -4  -1 9.78868 4.68571   2
 -20  -4   1 4.18294 7.59965   2
  20   4  -1 7.64632 3.87009   4
  20   4  -1 2.35474 6.14640   5
 -20   4   1 2.94635 4.49260   2
  19  -4  -1 11.4947 5.40871   2
 -19  -4   1 12.9873 6.34142   2
  19   4  -1 12.6334 4.34686   4
 -19   4   1 10.4187 3.76686   2
  19   4  -1 4.87367 5.65647   5
  18  -4  -1 0.58527 4.40485   2
 -18  -4   1 -4.1349 4.28370   2
 -18   4   1 5.88474 3.17820   2
  18   4  -1 7.26376 4.87572   5
  18   4  -1 -0.4683 3.54537   4
 -17  -4   1 5.45980 5.40139   2
  17  -4  -1 0.07031 4.06273   2
  17   4  -1 2.49027 3.72031   4
  17   4  -1 3.23783 5.17384   5
 -16  -4   1 -0.6642 4.41460   2
  16  -4  -1 3.47324 4.03128   2
  16   4  -1 -2.0227 1.58031   7
  16   4  -1 3.62452 3.16619   4
  16   4  -1 0.53981 4.73455   5
 -16   4   1 1.16548 2.50200   2
  15  -4  -1 1.41768 4.39508   2
 -15  -4   1 -0.4919 4.22708   2
  15   4  -1 4.69678 2.99227   4
 -15   4   1 0.47200 2.34145   2
  15   4  -1 4.41299 4.30604   5
 -15   4   1 0.39691 2.39355   2
 -14  -4   1 75.5105 10.0689   2
  14  -4  -1 68.4253 8.99252   2
  14   4  -1 86.9597 9.17933   5
  14   4  -1 86.3373 7.40243   4
 -14   4   1 75.8705 7.25806   6
 -14   4   1 74.6552 5.51095   2
 -14   4   1 78.1566 5.79802   2
  13  -4  -1 40.4304 6.87850   3
  13  -4  -1 45.5990 6.68354   2
 -13  -4   1 33.8112 7.17046   2
 -13   4   1 38.9538 5.03738   6
 -13   4   1 43.3776 4.83439   2
 -13   4   1 34.9581 4.06760   2
  13   4  -1 40.0103 6.32078   5
 -12  -4   1 86.7583 9.18948   2
  12  -4  -1 90.6394 9.57927   3
  12  -4  -1 87.6068 8.48810   2
  12   4  -1 91.3949 9.03892   5
  12   4  -1 85.0419 7.44100   4
 -12   4   1 86.6508 7.25719   6
  11  -4  -1 35.9914 6.67526   3
  11  -4  -1 24.8659 5.60418   2
 -11  -4   1 34.0010 6.07238   2
  11   4  -1 33.7386 4.91352   4
  11   4  -1 34.4724 6.19399   5
 -11   4   1 34.0071 4.05523   6
 -10  -4   1 76.0085 7.72986   2
  10  -4  -1 85.1484 7.57959   2
  10  -4  -1 82.8791 8.90662   3
 -10  -4   1 64.3005 6.37123   2
  10   4  -1 83.7544 6.75005   4
 -10   4   1 83.5004 6.04628   6
  10   4  -1 73.6800 7.84566   5
  -9  -4   1 19.4403 3.30538   2
  -9  -4   1 26.5834 4.57405   2
   9  -4  -1 18.9714 5.11210   3
   9   4  -1 17.3198 4.71126   5
  -9   4   1 17.7369 2.91351   6
   9   4  -1 22.1244 3.78257   4
   8  -4  -1 45.6254 5.23890   2
   8  -4  -1 47.5196 4.91735   6
  -8  -4   1 51.1834 5.29411   2
   8  -4  -1 40.3068 6.24667   3
  -8  -4   1 46.8937 4.11866   2
   8  -4  -1 45.2685 5.57247   2
   8   4  -1 49.2880 5.06723   4
  -8   4   1 48.5092 4.19929   6
   8   4  -1 48.4720 6.14160   5
  -7  -4   1 114.501 7.39577   2
   7  -4  -1 108.349 9.15480   2
  -7  -4   1 112.869 6.30473   2
   7  -4  -1 122.167 7.54570   6
   7  -4  -1 110.703 9.26467   3
   7  -4  -1 119.541 7.64426   2
  -7  -4   1 112.730 6.90791   4
   7   4  -1 112.918 9.23531   5
   7   4  -1 105.289 7.74764   4
  -6  -4   1 20.6829 2.78929   2
  -6  -4   1 16.6508 1.96170   2
  -6  -4   1 13.8534 2.52390   4
   6  -4  -1 17.6579 3.05834   2
   6  -4  -1 15.0240 2.96130   6
   6  -4  -1 13.5028 4.03313   3
   6  -4  -1 14.1266 3.31245   2
   6   4  -1 24.8695 3.77782   4
   5  -4  -1 33.0866 4.79191   3
   5  -4  -1 36.4768 3.52889   2
   5  -4  -1 30.3391 3.55545   6
  -5  -4   1 42.0641 3.68852   4
   5  -4  -1 30.6721 3.70924   2
   5   4  -1 54.8810 6.02367   5
   4  -4  -1 41.2724 3.74805   2
   4  -4  -1 46.0721 3.41263   2
  -4  -4   1 41.0629 3.76796   4
   4  -4  -1 43.9265 3.95897   6
   4   4  -1 43.6394 5.56313   5
   4   4  -1 42.8100 4.75750   4
   3  -4  -1 40.2373 3.84793   6
   3  -4  -1 37.0054 5.67534   4
  -3  -4   1 36.5183 2.52022   7
  -3  -4   1 36.9044 3.78019   4
   3  -4  -1 46.4748 5.33580   3
   3  -4  -1 40.2107 3.21178   2
   2  -4  -1 267.449 15.0860   4
   2  -4  -1 277.654 11.2912   2
  -2  -4   1 269.429 13.6351   4
  -2  -4   1 288.772 14.5098   3
   2  -4  -1 271.133 11.5111   2
   2  -4  -1 264.454 13.2980   6
   2  -4  -1 267.946 14.8787   3
   1  -4  -1 27.9975 4.28766   4
   1  -4  -1 31.0426 3.57467   6
  -1  -4   1 33.5827 3.92450   4
  -1  -4   1 33.2814 4.21151   3
   1  -4  -1 26.8455 4.41771   3
   0  -4  -1 -0.5256 1.84369   3
   0  -4   1 -0.3859 1.73236   3
   0  -4  -1 -0.4666 1.78624   4
   0  -4   1 0.83900 2.14884   4
  -1  -4  -1 121.160 8.27093   4
  -1  -4  -1 112.560 7.10620   7
   1  -4   1 124.483 8.66047   4
   1  -4   1 127.915 7.32687   6
  -1  -4  -1 128.157 8.64624   3
   1  -4   1 128.102 8.48937   3
   2  -4   1 252.077 11.8001   6
   2  -4   1 265.945 13.8784   3
  -2  -4  -1 243.969 12.9488   7
  -2  -4  -1 246.981 14.7715   4
  -2  -4  -1 246.913 14.1213   3
   2  -4   1 266.897 14.1916   4
   3  -4   1 368.592 15.4304   6
   3  -4   1 351.839 14.1557   2
  -3  -4  -1 317.616 14.1584   7
   3  -4   1 364.592 17.8992   3
   3  -4   1 361.711 18.3216   4
   3   4   1 330.016 18.4237   5
   3   4   1 320.033 17.3866   4
  -4  -4  -1 158.605 7.69892   2
   4  -4   1 176.300 8.27289   6
   4  -4   1 145.837 7.94033   2
   4  -4   1 150.464 10.3548   3
   4   4   1 164.105 11.1780   5
   4   4   1 175.354 10.3096   4
  -4   4  -1 153.692 10.2653   3
  -5  -4  -1 194.068 10.0954   2
   5  -4   1 216.003 14.0140   3
   5  -4   1 218.881 9.83811   2
  -5  -4  -1 186.283 9.15295   2
   5  -4   1 194.129 10.1825   2
   5   4   1 193.291 12.6311   5
   5   4   1 188.367 11.6594   4
   6  -4   1 1.67070 1.63283   2
  -6  -4  -1 8.34074 2.55445   4
   6  -4   1 0.19048 1.57749   2
   6  -4   1 0.98798 2.71209   3
  -7  -4  -1 100.436 6.84242   4
   7  -4   1 108.706 7.24588   2
   7  -4   1 104.842 7.86021   2
  -7  -4  -1 104.678 7.39095   2
  -7  -4  -1 100.471 6.12911   2
   7  -4   1 101.865 8.77700   3
   7   4   1 103.748 7.56456   4
   7   4   1 110.528 9.06548   5
   8  -4   1 33.3867 4.76402   2
   8  -4   1 41.5320 4.93189   2
  -8  -4  -1 38.7870 4.25260   4
  -8  -4  -1 39.1753 4.66566   2
   8  -4   1 39.1864 6.03618   3
  -8  -4  -1 45.2191 5.23179   2
   8   4   1 38.7255 5.95449   5
   8   4   1 39.1989 4.88341   4
  -9  -4  -1 140.336 9.04572   2
   9  -4   1 152.134 11.5660   3
   9  -4   1 181.961 10.6966   2
  -9  -4  -1 147.710 10.6159   2
   9   4   1 148.119 9.88247   4
   9   4   1 135.128 11.4766   5
  -9   4  -1 173.339 8.26470   6
  10  -4   1 65.0546 6.85575   2
 -10  -4  -1 73.8471 7.40137   2
  10  -4   1 62.5989 7.77876   3
  10   4   1 67.8862 6.61332   4
  10   4   1 75.0007 7.87050   5
 -10   4  -1 64.8394 4.87019   6
  11  -4   1 15.8341 4.59132   2
 -11  -4  -1 20.8362 5.28806   2
  11  -4   1 15.3506 5.05305   3
  11   4   1 17.6867 5.13851   4
  11   4   1 26.8133 5.50277   5
 -11   4  -1 16.0427 2.97404   6
  12  -4   1 16.8074 4.79599   2
 -12  -4  -1 7.20446 4.40541   2
  12   4   1 7.79302 3.96219   4
  12   4   1 11.1052 4.91362   5
 -13  -4  -1 65.8724 9.16746   2
  13  -4   1 75.8178 8.40618   2
  13   4   1 70.0220 8.60492   5
 -13   4  -1 81.3957 6.24142   6
  13   4   1 72.7060 7.45084   4
 -14  -4  -1 9.47072 5.20957   2
  14  -4   1 8.38020 4.56712   2
  14   4   1 12.3795 4.11456   4
 -14   4  -1 5.82557 2.11902   2
  14   4   1 3.53667 4.37853   5
 -14   4  -1 5.22634 2.40557   2
 -15  -4  -1 -3.8410 4.23334   2
  15  -4   1 10.3639 4.34307   2
 -15   4  -1 0.90061 3.09741   6
 -15   4  -1 6.21498 2.52759   2
  15   4   1 8.55432 3.65647   4
 -15   4  -1 8.92997 2.44087   2
 -16  -4  -1 2.32075 7.76025   2
  16  -4   1 8.16536 5.04507   2
 -16   4  -1 5.93680 2.98591   2
  16   4   1 5.48542 3.84518   4
 -16   4  -1 4.01120 2.98354   2
 -16   4  -1 1.08139 5.66695   6
  16   4   1 11.2530 5.60428   5
  17  -4   1 10.3829 4.99291   2
 -17  -4  -1 4.16363 5.23975   2
 -17   4  -1 3.32060 2.98126   2
  17   4   1 1.33301 3.74318   4
  17   4   1 7.68730 4.69430   5
 -18  -4  -1 5.88447 5.68490   2
  18  -4   1 9.66470 5.25364   2
  18   4   1 6.79420 4.88437   5
  18   4   1 6.16414 4.38507   4
 -19  -4  -1 3.83695 5.44952   2
  19  -4   1 4.71112 4.39086   2
  19   4   1 2.79998 4.39657   5
 -19   4  -1 2.52815 3.00855   2
  19   4   1 10.1275 4.71550   4
 -20  -4  -1 11.1650 6.00410   2
  20  -4   1 2.06919 6.01221   2
  20   4   1 7.18024 5.51845   4
 -20   4  -1 3.14763 4.70453   2
  20   4   1 -1.6672 3.84988   5
  21  -4   1 7.39253 7.12782   2
  21   4   1 2.07000 5.71812   4
  21   4   1 4.03741 7.29451   5
 -19  -5   1 2.84099 4.24507   2
  19   5  -1 1.64677 2.91901   4
  19   5  -1 2.99037 3.88546   5
  18  -5  -1 3.54996 3.86420   2
 -18  -5   1 5.89649 5.18788   2
  18   5  -1 -0.4326 2.96154   4
  18   5  -1 2.55041 4.60795   5
  17  -5  -1 4.96511 3.86805   2
 -17  -5   1 3.32402 6.50185   2
  17   5  -1 6.13718 3.84761   4
  17   5  -1 -3.5406 4.21197   5
 -16  -5   1 -5.1142 4.01916   2
  16  -5  -1 3.39062 3.92049   2
  16   5  -1 4.60235 3.76689   4
  16   5  -1 -2.9824 4.07543   5
 -15  -5   1 0.09149 4.67774   2
  15  -5  -1 -2.3330 3.32981   2
  15   5  -1 1.21993 4.85697   5
  15   5  -1 -1.0007 3.06877   4
 -14  -5   1 1.39511 4.34100   2
  14   5  -1 -2.1986 4.35456   5
  14   5  -1 4.92866 3.42544   4
  13  -5  -1 12.0242 4.80005   3
 -13  -5   1 2.69980 3.84090   2
  13  -5  -1 2.73604 3.47591   2
  13   5  -1 6.89949 3.32625   4
 -13   5   1 0.38601 2.39011   6
  12  -5  -1 124.024 10.9921   2
  12  -5  -1 123.290 12.5411   3
 -12  -5   1 120.615 11.6053   2
  12   5  -1 124.401 11.1815   4
  12   5  -1 124.501 11.7990   5
  11  -5  -1 123.962 12.4238   3
 -11  -5   1 139.235 11.0705   2
  11  -5  -1 127.455 10.9154   2
  11   5  -1 138.099 10.3894   4
  11   5  -1 139.182 12.6124   5
 -10  -5   1 26.4850 5.74146   2
  10  -5  -1 25.9605 5.19195   2
  10  -5  -1 24.7281 6.83352   3
  10   5  -1 26.8027 4.91053   4
  10   5  -1 39.3422 7.31064   5
  -9  -5   1 14.4413 3.29493   2
   9  -5  -1 15.5468 4.31245   2
  -9  -5   1 20.0976 4.56212   2
   9  -5  -1 15.6937 5.33847   3
   9   5  -1 15.0979 5.90663   5
   9   5  -1 17.7116 4.30618   4
  -8  -5   1 138.060 9.09826   4
   8  -5  -1 143.745 8.97254   6
  -8  -5   1 141.774 9.46671   2
   8  -5  -1 157.316 11.5339   2
   8  -5  -1 158.020 12.3276   3
  -8  -5   1 159.902 9.90035   2
   8   5  -1 136.193 10.2817   4
   8   5  -1 139.542 12.2810   5
  -7  -5   1 47.8279 4.02212   2
   7  -5  -1 49.8056 5.76664   2
   7  -5  -1 58.9681 5.30387   6
   7  -5  -1 59.2277 5.58033   2
  -7  -5   1 49.5169 4.91001   4
  -7  -5   1 63.1545 5.37125   2
   7  -5  -1 53.7562 7.46721   3
   7   5  -1 59.6573 7.79367   5
   7   5  -1 64.2839 6.51309   4
   6  -5  -1 4.01321 2.43093   6
  -6  -5   1 3.81847 2.27569   4
   6  -5  -1 3.08964 2.42038   2
  -6  -5   1 6.10819 1.61825   2
   6  -5  -1 4.47164 3.76699   3
  -6  -5   1 4.86998 2.19620   2
   6   5  -1 7.54846 3.65223   4
   6   5  -1 4.39232 4.62675   5
   5  -5  -1 31.5306 4.18877   2
  -5  -5   1 33.5522 4.07694   4
   5  -5  -1 37.4272 3.89299   2
  -5  -5   1 30.0588 2.88836   2
   5  -5  -1 36.7622 4.13806   6
   5  -5  -1 32.1591 5.86269   3
  -5  -5   1 33.5428 2.70015   2
   4  -5  -1 8.62249 2.16571   2
   4  -5  -1 4.25772 2.38619   6
   4  -5  -1 5.56977 4.00586   3
   4  -5  -1 8.21868 2.58427   2
   3  -5  -1 2.84002 2.09483   6
  -3  -5   1 10.3562 2.96068   4
  -3  -5   1 6.84815 3.26231   3
   3  -5  -1 3.55639 1.90685   2
   3  -5  -1 4.40244 3.23261   3
   2  -5  -1 0.82841 2.64837   3
   2  -5  -1 2.87496 2.06932   6
  -2  -5   1 2.86801 3.28903   3
   2  -5  -1 -0.8109 1.17219   2
  -2  -5   1 -0.5584 1.91494   4
   2  -5  -1 0.38225 1.00627   2
   1  -5  -1 14.5583 4.12705   3
   1  -5  -1 11.0049 1.46637   2
   1  -5  -1 13.6906 3.13367   6
  -1  -5   1 16.8747 4.26618   3
  -1  -5   1 13.9437 3.53891   4
   0  -5  -1 -1.2935 1.54571   6
   0  -5  -1 -2.9236 2.16652   3
   0  -5   1 -0.9547 1.46327   6
   0  -5  -1 -2.4810 1.58956   7
   0  -5   1 -1.7904 2.32558   3
  -1  -5  -1 4.92094 2.10241   7
   1  -5   1 4.01208 3.06978   3
   1  -5   1 4.66402 2.18325   6
  -1  -5  -1 5.08340 3.34898   3
   2  -5   1 0.87131 1.54886   6
   2  -5   1 3.76557 3.15912   3
  -2  -5  -1 1.37542 2.59248   3
  -2  -5  -1 1.99966 1.55439   7
  -3  -5  -1 107.409 5.14950   7
   3  -5   1 117.039 5.38965   2
   3  -5   1 116.434 9.36195   3
  -3  -5  -1 103.897 5.31823   7
  -3  -5  -1 97.0715 5.60319   2
  -3  -5  -1 100.835 9.08897   3
  -3  -5  -1 104.010 5.45789   2
   3  -5   1 125.602 6.96346   6
   4  -5   1 15.8196 4.34919   3
  -4  -5  -1 12.2389 1.74647   2
   4  -5   1 13.5081 2.16478   2
   4  -5   1 10.7280 2.49480   2
   4  -5   1 15.1596 2.68680   6
  -5  -5  -1 1.65785 1.93138   2
   5  -5   1 4.17896 1.93034   6
  -5  -5  -1 1.26357 1.14241   2
   5  -5   1 2.78993 3.23204   3
   5  -5   1 1.45007 1.82978   2
   5  -5   1 2.50398 1.77105   2
   5   5   1 0.13459 4.06951   5
   5   5   1 4.39400 3.43319   4
   6  -5   1 47.6136 5.15854   2
   6  -5   1 56.1325 5.03198   2
   6  -5   1 58.3259 7.08144   3
  -6  -5  -1 68.1294 5.53269   2
  -6  -5  -1 64.8646 4.20527   2
   6  -5   1 51.2543 5.55738   6
   6   5   1 67.7183 8.81648   5
   6   5   1 52.5034 6.82316   4
   7  -5   1 57.7021 5.59805   2
   7  -5   1 56.1348 5.79847   2
  -7  -5  -1 64.5223 5.83342   2
   7  -5   1 55.9543 7.38470   3
  -7  -5  -1 59.6439 4.52430   2
   7   5   1 67.1675 8.34837   5
   7   5   1 52.6743 7.82176   4
  -8  -5  -1 182.935 10.3241   2
   8  -5   1 181.403 13.5254   3
   8  -5   1 187.645 11.4211   2
  -8  -5  -1 194.403 11.7833   2
   8   5   1 194.272 14.2063   5
  -9  -5  -1 12.6039 4.08623   2
   9  -5   1 7.81133 4.35314   3
  -9  -5  -1 6.51431 3.09137   2
   9  -5   1 12.5431 3.87428   2
   9   5   1 12.9344 5.04894   5
   9   5   1 13.6144 4.20169   4
 -10  -5  -1 8.43717 5.08938   2
  10  -5   1 14.4959 4.25258   2
  10  -5   1 7.06517 3.99478   3
  10   5   1 5.84805 4.62508   5
  10   5   1 12.8273 4.28615   4
  11  -5   1 27.5902 5.32495   2
 -11  -5  -1 18.2094 5.20727   2
  11  -5   1 13.3329 4.99712   3
  11   5   1 29.1707 5.10654   4
  11   5   1 29.7205 6.44681   5
  12  -5   1 11.5428 4.78231   2
  12   5   1 18.6735 4.73836   4
 -13  -5  -1 17.0893 5.94215   2
  13  -5   1 9.76387 4.55307   2
  13   5   1 12.3090 4.18832   4
  13   5   1 5.98521 5.92203   5
 -14  -5  -1 1.66845 4.65879   2
  14  -5   1 -0.3132 3.97180   2
  14   5   1 7.38080 5.59350   5
  14   5   1 2.27074 4.01287   4
 -15  -5  -1 17.2912 6.91887   2
  15  -5   1 20.4464 6.31059   2
  15   5   1 12.1389 6.13675   5
  15   5   1 25.2318 5.60983   4
 -16  -5  -1 -3.1436 4.15463   2
  16  -5   1 5.74167 4.17398   2
  16   5   1 4.61772 4.16457   4
  16   5   1 5.37801 4.59494   5
  17  -5   1 3.61358 3.65248   2
 -17  -5  -1 2.55518 4.67767   2
  17   5   1 -1.9892 3.23330   4
  17   5   1 0.93593 3.92410   5
  18  -5   1 -2.4091 3.24279   2
 -18  -5  -1 3.49095 5.26595   2
  18   5   1 1.38150 4.83993   5
  18   5   1 1.38195 3.50725   4
 -19  -5  -1 9.10682 4.90454   2
  19  -5   1 4.83803 9.58929   2
  19   5   1 6.63786 4.13315   5
  19   5   1 -1.2217 3.59819   4
  16  -6  -1 4.60965 4.09390   2
 -16  -6   1 7.82862 4.34821   2
  16   6  -1 -0.0457 3.50678   5
  16   6  -1 4.71303 6.22027   4
 -15  -6   1 10.6791 5.32631   2
  15  -6  -1 2.28995 5.20994   2
  15   6  -1 2.26645 5.34564   4
  15   6  -1 -2.9056 3.87654   5
 -14  -6   1 8.59352 4.83155   2
  14  -6  -1 11.6210 5.01288   3
  14  -6  -1 7.31972 3.85490   2
  14   6  -1 5.12562 3.64857   4
  14   6  -1 7.09280 5.03696   5
  13  -6  -1 0.56194 3.63867   3
  13  -6  -1 1.01555 3.09855   2
 -13  -6   1 3.53905 3.87959   2
  13   6  -1 10.8504 5.87613   5
  13   6  -1 -0.7559 3.43422   4
 -12  -6   1 0.60561 4.41709   2
  12  -6  -1 -1.1532 3.91209   3
  12  -6  -1 4.53438 4.38297   2
  12   6  -1 1.94775 4.16673   4
  12   6  -1 8.47441 5.04304   5
 -11  -6   1 20.2103 5.71318   2
  11  -6  -1 20.4887 5.33010   2
  11  -6  -1 11.5086 5.64691   3
  11   6  -1 17.3119 5.35259   4
  11   6  -1 13.5690 6.58457   5
  10  -6  -1 24.6941 6.91289   3
  10  -6  -1 22.1420 5.27204   2
 -10  -6   1 15.7220 4.84999   2
  10   6  -1 14.4336 4.81748   4
  10   6  -1 15.8318 7.09805   5
   9  -6  -1 -2.5732 2.37045   2
   9  -6  -1 4.72738 4.20905   3
  -9  -6   1 1.71859 2.93509   2
   9   6  -1 -1.7697 4.81402   5
   8  -6  -1 23.6013 9.43594   3
  -8  -6   1 18.3219 4.20333   2
  -8  -6   1 12.7256 2.75987   2
   8  -6  -1 16.9123 4.15549   2
  -7  -6   1 25.5829 3.99627   2
  -7  -6   1 25.0197 2.98391   2
   7  -6  -1 22.6932 6.70683   3
   7  -6  -1 31.4539 4.16548   6
   6  -6  -1 17.8442 3.51916   6
  -6  -6   1 12.5601 4.64543   3
   6  -6  -1 18.7104 3.89970   2
  -6  -6   1 12.4620 3.27361   2
   6  -6  -1 14.9255 5.10675   3
  -6  -6   1 15.3433 2.22609   2
   6  -6  -1 20.0728 4.67072   2
  -5  -6   1 1.17793 1.16895   2
  -5  -6   1 -0.1523 2.75191   3
   5  -6  -1 -3.3096 2.18125   2
  -5  -6   1 2.05824 1.77727   2
   5  -6  -1 3.24889 2.11621   6
   5  -6  -1 3.91469 2.25971   2
   5  -6  -1 2.26339 3.64659   3
   4  -6  -1 12.4893 4.63115   3
   4  -6  -1 9.11157 2.91512   2
  -4  -6   1 12.1867 4.27755   3
   4  -6  -1 13.4909 2.66146   2
   4  -6  -1 7.13537 2.64199   6
   3  -6  -1 1.19677 3.95578   3
   3  -6  -1 2.87193 2.20975   2
  -3  -6   1 12.1328 4.26284   3
   3  -6  -1 2.75342 2.15247   6
   3  -6  -1 2.30823 1.70403   2
   2  -6  -1 28.4022 5.31156   7
  -2  -6   1 36.1786 6.21056   3
  -2  -6   1 30.5988 3.61801   7
   2  -6  -1 31.0786 6.52912   3
   2  -6  -1 28.0175 3.67119   2
  -2  -6   1 33.4084 3.17776   7
   2  -6  -1 31.0103 4.34924   6
   1  -6  -1 -1.2912 2.10219   6
  -1  -6   1 -0.0674 1.92201   7
   1  -6  -1 0.24376 1.45044   2
  -1  -6   1 6.32016 3.83046   3
   1  -6  -1 1.50918 1.74137   2
   1  -6  -1 3.00013 2.70102   7
   1  -6  -1 2.23874 3.60067   3
  -1  -6   1 0.05670 2.20696   6
   0  -6   1 165.130 11.9150   3
   0  -6   1 157.584 9.93627   6
   0  -6  -1 153.075 7.64261   2
   0  -6  -1 142.398 10.1930   7
   0  -6  -1 150.546 10.5876   6
   0  -6  -1 150.605 12.4878   3
   1  -6   1 26.0024 4.04290   6
  -1  -6  -1 23.7689 2.61297   2
  -1  -6  -1 22.7910 6.02766   3
  -1  -6  -1 20.8450 3.10943   2
  -1  -6  -1 18.5999 3.66678   7
   1  -6   1 30.2375 6.05152   3
  -1  -6  -1 21.3791 4.88758   6
  -2  -6  -1 10.1014 3.64086   6
  -2  -6  -1 7.58026 2.07480   7
  -2  -6  -1 5.15540 1.60913   2
   2  -6   1 2.38565 3.48286   3
   2  -6   1 2.58091 2.50719   2
  -2  -6  -1 10.9966 2.97533   2
  -2  -6  -1 4.65421 3.70232   3
   2  -6   1 2.99670 2.41143   6
   3  -6   1 2.94773 2.11989   6
   3  -6   1 -1.1802 2.78018   3
   3  -6   1 2.01858 1.42910   2
  -3  -6  -1 1.10167 1.36307   2
  -3  -6  -1 2.52095 3.74235   3
   3  -6   1 2.76919 1.75723   2
  -4  -6  -1 19.9906 2.50298   2
  -4  -6  -1 20.5767 5.53181   3
   4  -6   1 23.3324 5.70277   3
  -4  -6  -1 16.4411 3.11190   2
   4  -6   1 19.2526 3.33620   6
   4  -6   1 23.0483 3.36597   2
   5  -6   1 1.26577 1.65933   2
   5  -6   1 -0.1615 3.20090   3
  -5  -6  -1 2.24066 1.46246   2
   5  -6   1 1.95878 1.72250   6
  -5  -6  -1 -1.0423 3.16789   3
  -5  -6  -1 1.54184 1.97125   2
   5  -6   1 -0.5654 1.94155   2
   6  -6   1 48.7231 4.89146   2
   6  -6   1 58.4668 7.54628   3
  -6  -6  -1 46.2935 3.88050   2
   6  -6   1 50.1890 5.41593   2
  -6  -6  -1 43.0657 4.83716   2
   7  -6   1 28.5811 7.08592   3
  -7  -6  -1 24.9607 4.45740   2
  -7  -6  -1 28.5497 3.29408   2
  -8  -6  -1 10.5557 3.71646   2
  -8  -6  -1 7.92138 3.28928   2
   8  -6   1 11.6257 4.79153   3
   8  -6   1 10.9908 3.65713   2
   8   6   1 11.0114 4.58129   4
   8   6   1 8.47564 6.18682   5
   9  -6   1 -2.6260 2.18554   2
   9   6   1 -0.3451 3.26549   4
   9   6   1 -5.1848 3.68238   5
 -10  -6  -1 10.0948 4.20057   2
  10  -6   1 2.06559 4.22088   3
  10  -6   1 2.66480 3.25492   2
  10   6   1 8.21504 5.81781   5
  10   6   1 9.01867 4.41852   4
 -11  -6  -1 31.4127 6.23128   2
  11  -6   1 29.8749 7.56507   3
  11  -6   1 31.1772 5.55275   2
  11   6   1 29.8974 6.27866   4
  11   6   1 26.8386 7.47730   5
 -12  -6  -1 33.8494 6.71571   2
  12  -6   1 36.9767 7.16541   3
  12  -6   1 30.0788 6.21605   2
  12   6   1 30.1865 6.23967   4
  12   6   1 30.2302 8.93165   5
 -13  -6  -1 -2.6919 3.36163   2
  13   6   1 0.15591 5.30130   5
  13   6   1 2.07890 3.92345   4
  14  -6   1 35.1171 6.20681   2
 -14  -6  -1 38.4290 9.74075   2
  14   6   1 34.8980 5.93610   4
  14   6   1 37.1185 7.29402   5
 -15  -6  -1 12.2854 5.37648   2
  15  -6   1 13.6561 4.71905   2
  15   6   1 13.4368 6.22053   5
  15   6   1 10.5574 4.29442   4
 -16  -6  -1 18.7658 5.84938   2
  16  -6   1 15.8495 5.64675   2
  16   6   1 16.0871 6.93532   4
  16   6   1 15.6372 9.39284   5
 -12  -7   1 -1.0076 2.54532   2
  12  -7  -1 1.60211 3.33076   3
  12  -7  -1 1.63401 2.43762   2
  11  -7  -1 0.86729 5.05633   3
 -11  -7   1 4.85257 5.26360   2
 -10  -7   1 1.23493 2.78997   2
  10  -7  -1 0.59912 5.16094   3
  10  -7  -1 3.59998 2.84289   2
   9  -7  -1 -1.0177 2.43201   2
  -9  -7   1 -0.7601 2.40506   2
   9  -7  -1 -0.1632 3.20501   3
   8  -7  -1 2.69625 4.10347   3
  -8  -7   1 3.51137 3.45365   3
  -8  -7   1 2.60346 3.36425   2
   8  -7  -1 -2.4405 2.26254   2
   7  -7  -1 4.52873 4.13418   3
  -7  -7   1 0.17203 2.63154   2
  -7  -7   1 -0.4616 3.07437   3
   7  -7  -1 5.29916 2.66680   2
  -6  -7   1 -2.7680 1.94391   2
   6  -7  -1 2.74633 2.21647   6
   6  -7  -1 2.13772 4.67402   3
   6  -7  -1 6.74367 2.71740   2
  -6  -7   1 6.57849 4.34020   3
   5  -7  -1 12.8112 3.30623   6
   5  -7  -1 6.14555 4.96685   3
   5  -7  -1 12.4369 3.39892   2
  -5  -7   1 11.2945 5.03896   3
  -5  -7   1 13.8071 3.48604   2
   4  -7  -1 1.69542 4.55390   3
   4  -7  -1 2.21283 2.37915   2
  -4  -7   1 0.53316 4.31089   3
  -4  -7   1 1.54467 1.92997   2
   4  -7  -1 0.48805 2.37728   6
  -3  -7   1 6.52737 3.46067   6
   3  -7  -1 4.69951 2.09148   2
   3  -7  -1 7.16816 4.92118   3
  -3  -7   1 4.48759 3.79757   3
   3  -7  -1 7.61898 2.94978   6
   2  -7  -1 6.71876 2.18455   2
  -2  -7   1 2.80961 2.51827   7
  -2  -7   1 6.10075 3.13436   6
  -2  -7   1 6.81157 4.35020   3
  -1  -7   1 4.77894 3.01522   6
   1  -7  -1 0.94074 2.42068   6
  -1  -7   1 3.30864 3.94966   3
  -1  -7   1 3.41916 1.87686   7
   1  -7  -1 -0.7055 3.99592   3
   0  -7   1 0.05882 4.08000   3
   0  -7  -1 2.47395 4.16362   3
   0  -7  -1 1.01688 2.55005   6
   0  -7  -1 -1.1202 1.32753   2
  -1  -7  -1 1.95023 1.73007   2
  -1  -7  -1 2.41092 1.73189   7
   1  -7   1 2.15491 2.34392   6
  -1  -7  -1 6.42705 4.57846   3
   1  -7   1 3.19474 3.80382   3
  -1  -7  -1 2.06076 2.71606   6
   2  -7   1 -0.9027 1.38739   2
   2  -7   1 -2.9082 3.02421   3
  -2  -7  -1 -0.0708 2.62073   6
  -2  -7  -1 4.05456 4.55496   3
   2  -7   1 -1.4431 1.98994   6
  -2  -7  -1 0.71274 1.72623   2
  -3  -7  -1 10.3760 2.54103   2
   3  -7   1 8.03656 2.29692   2
   3  -7   1 7.00451 4.21522   3
   3  -7   1 4.63187 2.28572   6
  -3  -7  -1 1.86778 4.71434   3
  -3  -7  -1 13.0838 3.92941   6
  -4  -7  -1 16.2312 5.78711   3
  -4  -7  -1 16.3266 3.66054   2
   4  -7   1 16.3392 3.09777   2
  -4  -7  -1 14.7328 5.02373   6
   4  -7   1 7.11940 7.40598   3
   4  -7   1 14.0697 2.98679   6
  -5  -7  -1 22.2505 6.50328   3
   5  -7   1 27.8478 3.75392   2
  -5  -7  -1 22.3381 4.40673   2
   5  -7   1 24.7701 6.68008   3
  -6  -7  -1 24.2709 4.12166   2
   6  -7   1 32.3999 7.07708   3
   7  -7   1 1.18951 2.19131   2
  -7  -7  -1 1.71648 2.41118   2
  -7  -7  -1 -3.6041 3.51843   3
   7  -7   1 3.23677 3.87979   3
   8  -7   1 4.18891 2.99572   2
  -8  -7  -1 3.78282 3.71693   3
  -8  -7  -1 0.07443 2.74697   2
   8  -7   1 -1.8663 3.12457   3
   9  -7   1 4.38815 2.73407   2
   9  -7   1 4.86013 3.83120   3
  -9  -7  -1 0.34372 2.64134   2
  10  -7   1 0.05974 5.15616   3
 -10  -7  -1 3.30195 3.02120   2
  10  -7   1 3.23227 4.08915   2
 -11  -7  -1 37.0714 6.14489   2
  11  -7   1 35.5397 5.92326   2
  11  -7   1 35.4924 8.86722   3
  12  -7   1 7.36128 3.83877   3
  12  -7   1 7.83389 4.97433   2
 -12  -7  -1 4.91734 6.05814   2
  12   7   1 4.41894 8.12861   5
   3  -8  -1 3.81472 3.80499   3
  -3  -8   1 3.75475 4.46059   6
  -3  -8   1 3.53245 4.15179   3
  -2  -8   1 -2.2305 2.66058   3
   2  -8  -1 -1.0878 2.33516   3
  -2  -8   1 5.25390 2.36728   6
   1  -8  -1 4.62641 3.18032   3
  -1  -8   1 3.68148 5.04150   6
  -1  -8   1 2.32178 5.45294   3
   0  -8  -1 -0.1828 2.65463   3
   0  -8  -1 1.01620 1.89151   6
   0  -8   1 0.84953 2.62969   3
  -1  -8  -1 2.89202 2.02148   6
   1  -8   1 1.73470 4.32162   3
  -1  -8  -1 -1.1642 2.57200   3
  -2  -8  -1 1.09334 5.54545   3
  -2  -8  -1 3.51586 3.60649   6
   2  -8   1 7.06945 2.88033   3
  -3  -8  -1 1.90359 5.87879   3
  -3  -8  -1 -0.3503 1.96882   6
   3  -8   1 1.12107 5.33774   3
 -24   0   2 -1.5342 3.83347   2
  24   0  -2 9.62101 4.84004   2
  23   0  -2 -0.1442 3.79191   2
 -23   0   2 -6.5419 3.99085   2
  22   0  -2 5.69179 5.26361   2
 -22   0   2 -0.5925 6.09063   2
 -21   0   2 2.92981 5.42830   2
  21   0  -2 7.58265 5.02966   2
  20   0  -2 25.6147 6.91339   2
 -20   0   2 28.6779 8.28244   2
 -19   0   2 -1.5659 4.71803   2
  19   0  -2 -0.5927 3.60552   2
  18   0  -2 6.05637 4.47878   2
  17   0  -2 -1.8351 3.05563   2
 -17   0   2 -1.7745 4.17697   2
 -16   0   2 58.9629 8.80902   2
  16   0  -2 68.6256 7.86869   2
 -15   0   2 -0.6532 3.50752   2
  15   0  -2 0.29325 2.93331   2
 -14   0   2 272.583 17.5175   2
  14   0  -2 260.198 15.9396   2
 -13   0   2 -0.3629 3.07021   2
  13   0  -2 -0.4433 2.43646   2
  12   0  -2 120.264 8.75976   2
 -12   0   2 102.622 9.66614   2
  11   0  -2 -0.7828 2.03803   2
 -11   0   2 0.23293 1.80277   3
  11   0  -2 -0.1215 2.02315   2
 -10   0   2 875.860 39.1663   2
 -10   0   2 836.874 37.6994   2
  10   0  -2 851.171 38.3639   2
 -10   0   2 840.203 37.8270   3
  10   0  -2 879.913 37.0799   2
  -9   0   2 -0.9574 2.35955   2
  -9   0   2 0.06121 1.81894   2
  -9   0   2 0.34085 2.00191   3
   9   0  -2 0.07464 2.05680   2
  -8   0   2 47.1474 5.45085   2
  -8   0   2 50.2354 4.69949   3
   8   0  -2 48.6715 4.72082   2
   8   0  -2 42.4382 4.89444   2
  -8   0   2 51.4117 4.87469   2
  -7   0   2 0.27664 1.38348   3
   7   0  -2 1.32782 1.83122   2
   7   0  -2 1.60643 2.04883   2
  -7   0   2 -0.1034 2.02363   2
  -7   0   2 -1.7367 1.36875   2
  -6   0   2 1549.75 65.1993   3
   6   0  -2 1583.85 63.6888   2
   6   0  -2 1589.91 63.1497   2
  -6   0   2 1585.09 63.5240   2
  -6   0   2 1584.72 64.7306   2
   5   0  -2 2.76295 1.76725   2
   5   0  -2 -0.4043 1.57932   2
  -5   0   2 3.14547 2.21717   2
  -5   0   2 0.15993 1.31564   3
  -5   0   2 1.63592 1.63262   2
   4   0  -2 272.116 12.4230   2
  -4   0   2 276.340 12.9054   2
  -4   0   2 261.252 12.3192   2
   4   0  -2 258.931 12.6133   7
  -4   0   2 261.813 12.3075   3
   4   0  -2 262.531 12.6074   2
   3   0  -2 1.41726 1.16057   3
  -3   0   2 0.86041 1.50618   2
   3   0  -2 1.32432 1.38220   7
   3   0  -2 1.06367 1.40044   2
  -3   0   2 1.68029 1.31418   3
  -2   0   2 670.039 27.6476   6
  -2   0   2 676.347 26.9777   2
   2   0  -2 671.480 27.1076   2
   2   0  -2 670.437 27.7262   6
   2   0  -2 675.775 27.3010   7
   2   0  -2 673.657 27.1616   2
   2   0  -2 651.554 26.9598   3
  -2   0   2 661.273 26.9723   3
  -2   0   2 673.237 27.0971   2
  -2   0   2 673.840 27.3607   7
   2   0   2 25.9331 2.37197   2
  -2   0  -2 25.8791 1.97026   2
   2   0   2 26.5006 1.94231   2
  -2   0  -2 26.0709 2.20036   2
   3   0   2 2.00092 1.31473   2
  -3   0  -2 2.28656 1.62130   2
   4   0   2 3691.65 148.225   2
  -4   0  -2 3753.36 144.236   2
  -5   0  -2 0.77184 1.86044   2
   5   0   2 1.78830 1.58435   2
   5   0   2 0.28527 1.78630   2
  -5   0  -2 0.05344 1.27303   2
  -6   0  -2 98.2272 7.04218   2
   6   0   2 113.523 6.65869   2
  -6   0  -2 100.947 6.45508   2
   6   0   2 107.417 7.09441   2
   7   0   2 1.15138 1.78848   2
   7   0   2 -0.3838 1.72997   2
  -7   0  -2 -0.4108 1.48620   2
  -7   0  -2 2.68331 2.47127   2
   8   0   2 15.7885 3.15847   2
  -8   0  -2 20.1321 4.33624   2
   8   0   2 18.0952 4.05189   2
  -8   0  -2 14.9823 3.10163   2
  -9   0  -2 -0.8630 2.20997   2
   9   0   2 0.92489 2.09563   2
  -9   0  -2 0.00588 1.71764   2
   9   0   2 1.36653 1.92931   2
 -10   0  -2 39.0672 4.60287   2
  10   0   2 44.3140 4.81709   2
  10   0   2 38.6341 5.14528   2
 -10   0  -2 40.8123 5.48115   2
  11   0   2 -0.8722 1.99483   2
 -12   0  -2 11.5334 4.23516   2
  13   0   2 -2.4152 1.98539   2
 -13   0  -2 -0.3270 2.75978   2
 -14   0  -2 696.608 35.1956   2
  14   0   2 703.149 32.6918   2
  15   0   2 0.86666 3.12615   2
 -15   0  -2 -6.1000 3.13857   2
  16   0   2 1048.53 48.4493   2
 -16   0  -2 1088.47 50.3859   2
  17   0   2 2.62570 4.03363   2
 -17   0  -2 -3.3754 3.69785   2
  18   0   2 29.6194 6.43054   2
 -19   0  -2 1.35533 4.41395   2
  19   0   2 -0.8648 3.03664   2
  20   0   2 2.64683 4.29256   2
 -20   0  -2 5.57390 5.60605   2
 -21   0  -2 -4.4041 4.35344   2
  21   0   2 0.25615 4.07658   2
 -22   0  -2 34.8546 9.05185   2
  22   0   2 31.1610 7.70734   2
 -23   0  -2 -2.5788 4.52852   2
  23   0   2 -0.1600 4.39844   2
 -24   0  -2 -3.2135 3.98316   2
 -24  -1   2 42.5929 13.1184   2
  24  -1  -2 42.8155 9.94010   2
  24   1  -2 40.4903 6.96549   2
 -24   1   2 43.0977 9.06853   2
  23  -1  -2 2.65855 5.93529   2
  23   1  -2 7.84101 4.78878   2
 -23   1   2 8.02846 5.61326   2
 -22  -1   2 8.36651 6.00573   2
  22  -1  -2 5.66466 4.68908   2
 -22   1   2 6.68847 5.63333   2
  22   1  -2 -0.9042 3.76528   2
  21  -1  -2 10.5874 5.53486   2
 -21  -1   2 29.1177 8.23545   2
  21   1  -2 12.3612 5.32160   2
 -21   1   2 22.0469 7.50192   2
 -20  -1   2 -0.1270 4.95749   2
  20  -1  -2 4.33673 4.76437   2
 -20   1   2 3.14038 5.43478   2
  20   1  -2 2.27171 3.95241   2
  19  -1  -2 8.35701 4.84556   2
 -19  -1   2 10.7736 6.34316   2
 -19   1   2 16.3585 6.71878   2
  19   1  -2 12.4211 5.04571   2
  18  -1  -2 44.4408 7.57735   2
 -18  -1   2 32.4205 8.73908   2
  18   1  -2 34.8240 6.17688   2
 -18   1   2 35.6731 8.51430   2
  17  -1  -2 23.6167 6.48565   2
 -17  -1   2 22.7907 7.08446   2
  17   1  -2 20.7934 5.67149   2
 -17   1   2 24.2914 7.10183   2
  16  -1  -2 -0.9585 3.36531   2
 -16  -1   2 9.58836 4.95304   2
 -16   1   2 -0.2491 3.57865   2
  16   1  -2 2.74452 3.24992   2
 -15  -1   2 7.40795 4.93764   2
  15  -1  -2 11.0131 4.53512   2
  15   1  -2 16.0876 4.36780   2
 -15   1   2 14.1658 5.33298   2
  14  -1  -2 51.5053 6.84092   2
 -14  -1   2 60.7414 7.93225   2
 -14   1   2 48.6936 7.40712   2
  14   1  -2 56.9302 6.28610   2
  13  -1  -2 9.70935 4.05921   2
 -13  -1   2 9.42416 4.49581   2
  13   1  -2 6.18951 3.07806   7
 -13   1   2 3.84877 4.03489   2
  13   1  -2 4.85138 2.86580   2
  12  -1  -2 228.929 14.4025   2
 -12  -1   2 239.505 14.9168   2
 -12   1   2 242.703 14.7685   2
 -12   1   2 211.188 14.6271   6
  12   1  -2 238.351 12.9974   2
  12   1  -2 231.354 13.8612   7
  12   1  -2 230.958 13.7091   2
  11   1  -2 3.74630 2.06562   2
  11   1  -2 2.67721 2.14493   7
 -11   1   2 2.89839 2.28261   6
  11   1  -2 2.48944 2.27341   2
 -10  -1   2 68.0075 6.02590   2
  10  -1  -2 77.9178 6.67742   2
 -10  -1   2 81.8426 7.35624   2
  10  -1  -2 65.4297 6.72890   2
 -10   1   2 64.9610 10.5552   6
 -10   1   2 66.6182 6.58528   3
 -10   1   2 72.7680 6.15507   2
  10   1  -2 74.2519 5.83106   2
 -10   1   2 87.1057 7.34895   2
  10   1  -2 79.2998 6.22101   7
  -9  -1   2 34.3891 5.02123   2
  -9  -1   2 38.4268 4.40079   2
   9  -1  -2 43.6665 5.12492   2
   9  -1  -2 40.6129 4.74942   2
  -9   1   2 43.0881 5.35882   2
   9   1  -2 40.1421 4.41347   2
   9   1  -2 36.9764 4.07611   2
  -9   1   2 51.7774 5.08819   3
  -9   1   2 51.6184 5.42046   6
   9   1  -2 36.0954 4.15762   7
  -8  -1   2 387.781 18.4106   2
   8  -1  -2 383.234 18.8344   2
   8  -1  -2 387.553 19.4146   2
  -8  -1   2 387.005 19.3709   2
  -8   1   2 388.383 18.4161   2
   8   1  -2 386.787 18.3566   2
   8   1  -2 382.424 18.2334   7
  -8   1   2 384.122 19.1821   3
   8   1  -2 397.943 17.7720   2
  -8   1   2 376.526 19.1442   6
  -8   1   2 397.172 19.2665   2
  -7  -1   2 484.541 21.8677   2
   7  -1  -2 471.648 21.3179   2
  -7  -1   2 466.081 20.8521   2
   7  -1  -2 459.260 21.5405   3
   7  -1  -2 449.546 21.7039   2
   7   1  -2 444.833 20.6539   7
  -7   1   2 460.945 20.8201   2
  -7   1   2 466.743 21.7468   2
  -7   1   2 457.510 21.5134   6
  -7   1   2 456.282 21.4540   3
   7   1  -2 459.290 20.3294   2
   7   1  -2 465.938 20.7781   2
  -6  -1   2 1.53697 1.58416   2
   6  -1  -2 0.00289 2.00344   3
  -6  -1   2 2.48267 2.05027   2
   6  -1  -2 1.33066 1.81452   2
   6  -1  -2 2.38935 2.06781   2
  -6   1   2 -0.0860 1.81137   2
   6   1  -2 2.27140 1.57880   2
  -6   1   2 1.47615 1.86819   3
  -6   1   2 1.66837 1.64125   2
   6   1  -2 1.24629 1.30637   2
  -6   1   2 -0.2721 1.38084   6
   6   1  -2 2.79773 1.43846   7
   5  -1  -2 94.4037 6.12721   2
   5  -1  -2 93.7760 6.37027   3
   5  -1  -2 86.7298 6.26989   6
   5  -1  -2 95.6701 6.46810   2
  -5  -1   2 116.605 5.95049   2
  -5   1   2 99.1193 6.42845   2
   5   1  -2 98.0460 5.46481   2
   5   1  -2 102.618 6.10265   7
  -5   1   2 89.7091 6.08557   6
  -5   1   2 99.0714 5.85490   2
  -5   1   2 89.6552 6.18384   3
   5   1  -2 104.345 5.38950   2
   4  -1  -2 442.151 20.5998   6
   4  -1  -2 441.846 19.1286   2
   4  -1  -2 423.839 19.6333   3
  -4  -1   2 423.470 19.1093   2
  -4  -1   2 433.355 18.5078   2
   4  -1  -2 448.122 19.6606   2
  -4  -1   2 429.163 18.5697   7
  -4   1   2 434.913 18.7936   2
   4   1  -2 452.802 18.4219   5
   4   1  -2 442.344 18.0416   2
  -4   1   2 434.190 19.2310   6
   4   1  -2 444.327 18.3372   7
  -4   1   2 448.306 19.4658   2
   4   1  -2 431.743 18.1146   2
  -4   1   2 439.843 19.6371   3
   3  -1  -2 99.6776 5.87837   2
   3  -1  -2 105.183 5.83155   6
  -3  -1   2 99.7869 5.05662   2
  -3  -1   2 102.108 5.03576   7
   3  -1  -2 99.4271 6.26900   2
   3  -1  -2 107.429 6.09704   3
  -3  -1   2 99.8022 5.08078   2
   3   1  -2 100.905 4.34854   2
   3   1  -2 102.790 5.15008   5
   3   1  -2 100.010 4.40384   2
  -3   1   2 106.221 5.68395   2
  -3   1   2 99.7040 5.99283   3
  -3   1   2 100.291 5.80575   2
   3   1  -2 104.863 4.82031   7
   3   1  -2 103.467 4.56097   4
  -2  -1   2 83.8913 3.68894   2
  -2  -1   2 87.5942 3.70233   2
   2  -1  -2 90.7009 5.15411   2
   2  -1  -2 91.7338 5.11488   6
   2  -1  -2 89.2526 4.71769   2
   2  -1  -2 84.9730 5.48600   3
  -2  -1   2 88.9905 4.59296   5
  -2  -1   2 91.9074 4.26059   7
  -2  -1   2 86.6035 3.87595   4
  -2   1   2 90.6837 4.96983   6
  -2   1   2 88.5404 5.35191   3
  -2   1   2 91.3964 4.50245   2
   2   1  -2 87.7366 3.95585   4
   2   1  -2 88.0557 4.73997   5
   2   1  -2 83.8197 4.13085   7
  -2   1   2 92.3234 4.94241   2
   1  -1  -2 3418.61 143.959   1
  -1  -1   2 3394.97 137.114   1
  -1   1   2 3503.48 143.872   1
   1   1  -2 3558.02 137.905   1
   0  -1  -2 5.20920 1.30616   7
   0  -1  -2 6.54583 1.10125   2
   0  -1  -2 5.59575 1.81026   4
   0  -1  -2 5.63950 1.20313   2
   0  -1  -2 5.59181 1.40324   6
   0  -1   2 5.47367 1.14404   3
   0   1   2 6.44287 0.85751   2
   0   1   2 7.51312 0.98036   2
   0   1  -2 4.70350 1.07189   3
   0   1   2 5.17073 1.35505   7
   0   1   2 7.38059 1.79719   4
   0   1   2 6.00715 1.78082   5
  -1  -1  -2 507.426 21.2490   2
   1  -1   2 516.338 21.1059   3
  -1  -1  -2 538.917 21.8100   4
  -1  -1  -2 517.054 20.9836   2
  -1  -1  -2 513.414 20.8774   7
  -1  -1  -2 529.547 21.9657   5
   1   1   2 504.541 20.8466   2
   1   1   2 520.292 21.8037   4
   1   1   2 537.596 21.4667   5
   1   1   2 525.689 20.7699   2
  -1   1  -2 539.441 21.1462   3
   1   1   2 523.872 21.0093   7
  -2  -1  -2 3994.99 155.392   2
   2   1   2 3985.12 155.045   2
   3  -1   2 2374.81 87.8787   2
  -3  -1  -2 2383.07 95.5439   2
   3  -1   2 2383.27 95.3534   3
   3  -1   2 2367.53 93.4727   2
   3   1   2 2382.49 94.4087   2
  -3   1  -2 2344.54 94.4514   3
  -3   1  -2 2390.01 91.2933   2
  -3   1  -2 2333.72 93.5452   2
  -4  -1  -2 312.700 14.5913   2
   4  -1   2 313.329 13.6575   2
  -4  -1  -2 303.942 13.8836   2
   4  -1   2 312.796 14.4121   2
  -4   1  -2 312.794 14.4569   3
   4   1   2 313.179 14.0129   4
   4   1   2 313.015 14.1352   2
  -4   1  -2 312.885 13.5064   2
   5  -1   2 74.3744 5.70051   2
  -5  -1  -2 86.3233 6.04169   2
  -5  -1  -2 93.7723 5.18594   2
   5  -1   2 76.2817 5.44132   2
  -5   1  -2 80.3018 5.78274   3
  -5   1  -2 84.2891 5.32388   2
  -5   1  -2 86.9849 5.58950   2
  -6  -1  -2 400.500 18.5497   2
   6  -1   2 377.245 17.6744   2
  -6  -1  -2 376.351 17.3376   2
   6  -1   2 368.752 18.0696   2
  -6   1  -2 370.815 17.9196   3
  -6   1  -2 378.950 17.7553   2
  -6   1  -2 375.340 17.3709   2
   6   1   2 397.287 18.0283   2
   6   1   2 401.516 16.8792   4
   6   1   2 386.865 16.9506   2
  -7  -1  -2 1798.93 72.5636   2
  -7  -1  -2 1729.59 72.0352   2
   7  -1   2 1778.15 72.9163   2
   7  -1   2 1802.00 71.3255   2
   7   1   2 1759.41 72.6665   2
  -7   1  -2 1764.13 71.9519   2
  -7   1  -2 1768.00 72.6370   3
  -7   1  -2 1822.97 71.5310   2
   7   1   2 1779.32 71.5826   2
   8  -1   2 473.275 23.3723   2
  -8  -1  -2 505.002 23.6618   2
   8  -1   2 504.820 22.7841   2
  -8  -1  -2 483.330 22.4977   2
   8   1   2 511.078 21.7853   2
   8   1   2 492.321 23.1354   2
  -8   1  -2 493.367 23.1818   2
  -8   1  -2 475.170 22.4619   2
  -8   1  -2 500.520 23.2462   3
   9  -1   2 197.558 11.7587   2
   9  -1   2 191.938 11.1413   2
  -9  -1  -2 182.450 11.9127   2
  -9  -1  -2 182.290 10.9311   2
  -9   1  -2 194.714 11.3980   3
  -9   1  -2 190.292 10.9034   2
   9   1   2 193.746 10.4325   2
   9   1   2 182.543 11.2339   2
  -9   1  -2 191.776 11.4610   2
  10  -1   2 315.960 16.4564   2
 -10  -1  -2 291.058 15.8211   2
 -10  -1  -2 318.237 17.5078   2
  10  -1   2 284.947 16.6782   2
 -10   1  -2 323.248 16.8381   2
 -10   1  -2 288.309 16.3465   3
  10   1   2 294.417 16.4083   2
  10   1   2 323.254 15.0964   2
 -10   1  -2 303.128 15.8916   2
 -11  -1  -2 162.815 12.8296   2
  11  -1   2 149.091 10.0825   2
 -11   1  -2 158.299 10.6962   2
 -11   1  -2 142.906 9.89648   2
  11   1   2 161.426 9.53953   2
  11   1   2 142.841 10.3967   2
  12  -1   2 215.009 13.6035   2
 -12  -1  -2 210.706 14.5580   2
  12   1   2 223.361 14.2352   2
 -12   1  -2 224.353 13.8675   2
  13  -1   2 5.34214 3.20034   2
 -13  -1  -2 6.52762 3.92096   2
 -13   1  -2 8.26916 4.09031   2
  13   1   2 4.79669 2.63867   2
  14  -1   2 81.4421 8.18519   2
 -14  -1  -2 79.9920 9.18206   2
  14   1   2 80.4796 7.41528   2
 -14   1  -2 82.7847 8.75163   2
  15  -1   2 38.2445 6.26741   2
 -15  -1  -2 39.5014 7.07277   2
 -15   1  -2 44.4010 7.05244   2
  15   1   2 45.3615 5.79090   2
  16  -1   2 -0.5871 3.44232   2
 -16  -1  -2 -0.6464 3.76357   2
  16   1   2 3.40462 3.21297   2
 -16   1  -2 1.98014 3.91215   2
 -17  -1  -2 37.5079 9.05300   2
  17  -1   2 23.0665 6.52412   2
 -17   1  -2 34.1944 7.32180   2
  17   1   2 33.5417 6.01471   2
  18  -1   2 7.53214 4.63853   2
 -18  -1  -2 11.0887 6.15046   2
  18   1   2 13.9987 5.59233   2
 -18   1  -2 8.45895 5.04137   2
  19  -1   2 52.2064 8.41646   2
 -19  -1  -2 57.1796 9.81987   2
  19   1   2 56.3223 7.90128   2
 -19   1  -2 49.3590 8.95142   2
  20  -1   2 6.03576 4.90273   2
 -20  -1  -2 6.01747 6.16488   2
  20   1   2 14.1412 4.90353   2
 -20   1  -2 6.01697 5.43071   2
 -21  -1  -2 -2.2709 4.80480   2
  21  -1   2 3.66266 4.99646   2
 -21   1  -2 -2.8677 4.65429   2
  21   1   2 3.75366 3.79260   2
 -22  -1  -2 9.38101 6.86117   2
  22  -1   2 6.07871 5.52266   2
  22   1   2 9.47111 4.66480   2
 -22   1  -2 8.73745 5.49085   2
  23  -1   2 44.4061 8.34376   2
  23   1   2 38.5748 7.27989   2
 -23   1  -2 38.1021 9.71080   2
  24  -1   2 6.99598 6.51534   2
  24   1   2 4.47775 5.93079   2
  24   1   2 6.98330 4.27241   4
 -23  -2   2 9.26353 8.17528   2
  23  -2  -2 7.39361 7.05252   2
 -23   2   2 9.03083 5.12456   2
  23   2  -2 5.68757 5.90215   4
  23   2  -2 8.69078 5.28462   2
 -22  -2   2 42.5823 9.22915   2
  22  -2  -2 34.6963 7.37400   2
 -22   2   2 28.8142 7.58732   2
  22   2  -2 41.3970 6.54123   4
  22   2  -2 27.7891 5.85581   2
  21  -2  -2 -0.1980 4.27634   2
 -21  -2   2 5.23506 5.98177   2
 -21   2   2 -3.1487 3.82654   2
  21   2  -2 1.81683 2.97722   2
 -20  -2   2 34.0731 9.12483   2
  20  -2  -2 16.6526 6.91753   2
 -20   2   2 12.0985 6.72001   2
  20   2  -2 24.1422 5.22957   2
  20   2  -2 15.6904 5.32409   4
 -19  -2   2 16.7817 7.50401   2
  19  -2  -2 22.7712 7.16910   2
  19   2  -2 16.1504 5.15070   4
  19   2  -2 15.8362 4.80458   2
 -19   2   2 19.1843 7.24112   2
 -18  -2   2 11.9127 6.25544   2
  18  -2  -2 9.59700 5.50508   2
  18   2  -2 7.92878 4.10215   2
 -18   2   2 9.43332 5.73283   2
  18   2  -2 16.6696 4.58628   4
 -17  -2   2 51.4829 9.20642   2
  17   2  -2 44.8717 6.18211   2
 -17   2   2 40.4825 7.98581   2
  17   2  -2 49.0871 6.41927   4
  16  -2  -2 -0.3460 3.49218   2
 -16  -2   2 0.03353 4.25152   2
  16   2  -2 1.79577 2.86121   4
 -16   2   2 -0.5310 3.69930   2
  15  -2  -2 3.77324 3.66313   2
 -15  -2   2 6.30660 4.71163   2
  15   2  -2 4.14400 2.79503   2
  15   2  -2 6.56539 3.02396   4
 -15   2   2 6.03632 4.16963   2
  15   2  -2 1.90415 2.62457   7
  14  -2  -2 3.48536 3.56409   2
 -14  -2   2 0.82599 3.79350   2
  14   2  -2 -0.4495 2.02990   2
  14   2  -2 1.11303 3.71369   2
  14   2  -2 2.87114 2.43574   7
 -14   2   2 -0.3625 3.02938   2
 -13  -2   2 27.2009 5.74097   2
  13  -2  -2 25.2683 5.94441   2
  13   2  -2 22.1789 6.39613   7
  13   2  -2 26.2582 4.17695   2
  13   2  -2 23.5776 3.88239   4
  13   2  -2 24.7337 3.75053   2
 -13   2   2 26.5875 5.48896   2
  12  -2  -2 5.37848 3.25740   2
 -12  -2   2 8.71667 4.09132   2
  12   2  -2 1.06374 1.79838   2
  12   2  -2 2.63775 2.04022   7
  12   2  -2 4.55873 2.72692   2
 -12   2   2 9.48645 3.95303   2
  12   2  -2 5.05731 2.34968   4
 -11  -2   2 20.2074 6.09533   2
  11  -2  -2 19.4681 4.31356   2
  11   2  -2 13.8368 3.18496   7
  11   2  -2 20.3396 2.90537   2
  11   2  -2 16.9637 3.63079   5
 -11   2   2 17.9487 4.48003   2
  11   2  -2 22.6340 3.29857   2
  11   2  -2 17.9213 3.06573   4
 -11   2   2 18.5096 3.94852   6
 -11   2   2 17.9044 3.63235   2
  10  -2  -2 5.31115 2.97438   3
  10  -2  -2 1.97432 2.70338   2
 -10  -2   2 3.78672 2.77186   2
 -10  -2   2 3.82994 2.01825   2
  10   2  -2 4.18679 1.88129   7
  10   2  -2 2.63904 2.11878   5
 -10   2   2 4.73892 2.86763   2
  10   2  -2 1.86546 1.67561   2
 -10   2   2 4.97031 2.25011   2
  10   2  -2 3.48967 1.62790   2
 -10   2   2 6.78126 2.80182   6
  10   2  -2 3.66109 1.74673   4
   9  -2  -2 115.883 8.70114   2
   9  -2  -2 116.041 8.91904   3
  -9  -2   2 100.598 10.2114   2
   9  -2  -2 111.948 8.24493   2
  -9  -2   2 132.183 8.92599   2
   9   2  -2 112.836 6.72465   4
   9   2  -2 120.950 6.38635   2
   9   2  -2 114.197 6.68064   2
  -9   2   2 121.714 8.33323   2
  -9   2   2 118.736 7.49197   2
  -9   2   2 128.838 8.27896   6
   9   2  -2 116.531 6.86158   7
   9   2  -2 129.173 7.72856   5
   8  -2  -2 57.1146 5.31134   2
  -8  -2   2 63.9523 5.65227   2
   8  -2  -2 44.7435 5.22522   2
   8  -2  -2 49.9126 5.44199   3
  -8  -2   2 57.0102 4.60163   2
  -8   2   2 52.5113 5.13020   2
   8   2  -2 57.6752 3.70148   2
   8   2  -2 51.4325 3.89715   4
   8   2  -2 50.1054 3.33744   2
  -8   2   2 51.6389 5.50515   3
   8   2  -2 51.8890 4.53046   5
   7  -2  -2 411.320 19.5069   6
   7  -2  -2 400.118 19.1320   2
   7  -2  -2 400.403 20.0676   3
   7  -2  -2 400.644 19.7884   2
  -7  -2   2 412.274 19.2442   2
  -7  -2   2 400.497 18.3722   2
  -7   2   2 400.473 20.1076   3
  -7   2   2 422.244 19.0207   2
  -7   2   2 408.275 18.1563   2
  -7   2   2 403.718 18.7840   6
   7   2  -2 410.186 17.4066   7
   7   2  -2 401.627 16.6723   2
   7   2  -2 427.613 18.7425   5
   7   2  -2 413.710 16.8703   2
   7   2  -2 421.929 17.6704   4
   6  -2  -2 81.0082 6.70024   3
   6  -2  -2 87.0035 6.18873   2
  -6  -2   2 95.0068 5.48247   2
   6  -2  -2 92.1019 6.72472   2
  -6  -2   2 104.413 6.17308   2
   6  -2  -2 79.2277 6.25854   6
   6   2  -2 98.5093 6.12149   5
  -6   2   2 80.2191 5.22642   2
   6   2  -2 96.1399 5.17288   4
  -6   2   2 88.9381 5.95563   2
   6   2  -2 93.9939 4.70762   7
  -6   2   2 82.2947 6.74143   3
  -6   2   2 81.9948 5.77954   6
   5  -2  -2 14.3660 3.36117   3
   5  -2  -2 12.8330 2.64617   2
   5  -2  -2 16.0064 2.98064   2
  -5  -2   2 15.4468 1.85797   2
   5  -2  -2 11.6777 2.66868   6
   5   2  -2 16.4604 2.55325   5
  -5   2   2 15.5772 3.15509   3
  -5   2   2 12.2549 1.94564   2
  -5   2   2 12.8278 2.44979   6
   5   2  -2 15.4244 1.45275   7
  -5   2   2 14.7751 2.42189   2
  -4  -2   2 369.856 15.3516   2
  -4  -2   2 359.196 15.0738   2
   4  -2  -2 372.624 16.3367   2
   4  -2  -2 357.855 16.6157   6
  -4  -2   2 373.053 15.3112   7
   4  -2  -2 372.222 16.8809   2
   4  -2  -2 367.343 17.6464   3
  -4  -2   2 364.615 16.4404   5
   4   2  -2 382.783 15.7859   4
  -4   2   2 376.719 16.3634   6
   4   2  -2 373.310 16.9378   5
  -4   2   2 385.474 15.5607   2
  -4   2   2 375.692 17.7028   3
   4   2  -2 358.481 15.0112   7
   3  -2  -2 2.43080 1.80876   3
   3  -2  -2 2.79635 1.54392   2
  -3  -2   2 1.73308 0.90781   4
  -3  -2   2 2.01796 0.75779   7
   3  -2  -2 1.53633 1.39733   6
   3  -2  -2 1.56794 1.85108   2
  -3  -2   2 4.50799 1.60312   5
  -3   2   2 2.18930 1.66283   3
   3   2  -2 3.51527 1.34890   4
   3   2  -2 0.34136 1.69459   5
  -3   2   2 2.20435 1.29214   6
   2  -2  -2 12.0870 2.63856   4
  -2  -2   2 12.3746 1.64122   4
   2  -2  -2 13.8872 2.12847   6
  -2  -2   2 14.0768 1.39463   7
   2  -2  -2 11.7996 1.88116   2
   2  -2  -2 12.7440 1.50915   2
   2  -2  -2 13.5428 2.80004   3
  -2  -2   2 14.1339 2.28507   5
   2   2  -2 13.3240 2.67820   5
  -2   2   2 14.5252 2.66006   3
   2   2  -2 13.1359 2.01743   4
  -2   2   2 12.8895 2.02484   6
   1  -2  -2 585.842 24.7846   6
   1  -2  -2 600.951 25.0840   3
   1  -2  -2 595.311 23.4832   2
   1  -2  -2 580.835 25.7322   4
   1  -2  -2 574.042 23.4626   2
   1  -2  -2 595.632 25.3611   5
  -1  -2   2 567.338 25.1883   5
   0  -2   2 75.4884 5.11650   5
   0  -2   2 71.0271 4.61376   4
   0  -2  -2 67.1805 4.51633   7
   0  -2  -2 75.3813 5.10570   4
   0  -2  -2 70.9340 5.26602   5
   0  -2  -2 70.6846 5.13913   3
   0  -2   2 68.7745 4.51187   3
   0   2   2 73.9557 5.43280   4
   1  -2   2 76.0365 4.66282   3
  -1  -2  -2 67.9746 4.79196   4
  -1  -2  -2 67.9810 5.09941   5
  -1  -2  -2 68.3284 3.90481   7
   1   2   2 72.4779 5.34020   5
   1   2   2 71.1243 5.09435   4
  -1   2  -2 72.5534 4.56190   3
   2  -2   2 416.499 16.9797   3
  -2  -2  -2 362.321 17.3986   5
  -2  -2  -2 369.430 15.4541   7
  -2  -2  -2 372.910 16.9233   4
  -2  -2  -2 378.415 15.5967   2
   2  -2   2 402.615 15.1686   6
  -2  -2  -2 372.217 15.8497   2
   2   2   2 375.272 17.2733   4
   2   2   2 364.484 17.7377   5
  -2   2  -2 405.706 16.8828   3
   3  -2   2 92.3996 4.70511   2
   3  -2   2 113.380 4.61828   6
  -3  -2  -2 91.2819 5.32098   2
  -3  -2  -2 92.3342 5.50877   4
   3  -2   2 101.833 6.25244   3
  -3  -2  -2 94.5355 6.00792   5
  -3  -2  -2 92.3101 4.73789   2
   3  -2   2 108.335 4.77977   2
   3   2   2 92.3609 5.91818   4
   3   2   2 90.5924 6.36673   5
  -3   2  -2 105.718 6.26845   3
   4  -2   2 245.293 11.7385   2
  -4  -2  -2 255.177 11.2732   2
  -4  -2  -2 239.127 11.8240   4
   4  -2   2 266.116 12.8907   3
  -4  -2  -2 277.923 13.9154   2
  -4  -2  -2 259.574 12.4451   5
   4   2   2 254.762 12.8832   5
  -4   2  -2 262.794 12.7873   3
   4   2   2 255.464 12.1429   4
  -4   2  -2 257.580 10.6241   6
   5  -2   2 1053.61 43.9491   3
   5  -2   2 1038.50 43.0672   2
  -5  -2  -2 1039.31 42.3486   2
  -5  -2  -2 1084.87 43.1806   2
  -5  -2  -2 1044.93 42.8432   4
   5  -2   2 1068.63 42.3212   2
  -5   2  -2 1049.71 41.2427   2
  -5   2  -2 1050.88 43.8869   3
   5   2   2 1061.75 41.0536   7
   5   2   2 1067.28 42.5736   4
   5   2   2 1042.80 43.7859   5
  -5   2  -2 1033.98 41.6402   6
   5   2   2 1020.54 41.2402   2
   5   2   2 1051.73 41.4556   2
  -5   2  -2 1009.89 41.1624   2
  -6  -2  -2 19.1739 3.36247   2
   6  -2   2 20.8008 3.15782   2
   6  -2   2 16.8979 3.23826   3
  -6  -2  -2 18.3486 2.38668   2
  -6  -2  -2 13.6791 2.44040   4
   6  -2   2 19.7627 3.17000   2
   6   2   2 17.7796 3.06765   5
  -6   2  -2 22.0160 3.25967   3
  -6   2  -2 21.9307 2.36249   2
   6   2   2 18.0336 2.74468   4
  -6   2  -2 20.3647 2.27452   2
   7  -2   2 313.366 15.4193   2
  -7  -2  -2 292.746 14.6659   2
  -7  -2  -2 312.522 16.0806   2
   7  -2   2 312.913 15.8428   2
   7  -2   2 322.235 15.9754   3
  -7   2  -2 311.635 14.1477   2
   7   2   2 312.608 15.2544   5
  -7   2  -2 312.581 17.4594   3
   7   2   2 304.736 14.7430   4
  -7   2  -2 312.151 14.2321   6
   7   2   2 313.120 13.3177   2
  -7   2  -2 318.922 14.1785   2
   7   2   2 308.345 14.4442   2
   8  -2   2 578.268 26.5413   2
  -8  -2  -2 572.326 25.8342   2
  -8  -2  -2 582.528 26.5505   2
   8  -2   2 531.740 28.0904   2
   8   2   2 581.918 25.4510   2
  -8   2  -2 581.735 24.7453   2
  -8   2  -2 577.157 27.1614   3
   8   2   2 592.313 24.7236   4
   8   2   2 585.447 25.5788   5
   8   2   2 581.641 24.0564   2
  -8   2  -2 580.083 25.1495   2
  -8   2  -2 579.099 25.5939   6
  -9  -2  -2 19.8588 3.14665   2
   9  -2   2 22.9252 3.75083   2
   9  -2   2 21.3848 4.05253   2
  -9  -2  -2 21.5065 4.33510   2
  -9   2  -2 21.8424 3.39682   6
  -9   2  -2 23.7340 3.53699   2
   9   2   2 18.9536 2.58451   2
   9   2   2 18.2657 3.24023   5
   9   2   2 19.3036 3.19403   2
  -9   2  -2 18.6638 4.01299   3
  -9   2  -2 20.3285 3.21507   2
   9   2   2 19.9373 3.17900   4
 -10  -2  -2 232.983 14.8538   2
 -10  -2  -2 234.984 13.4653   2
  10  -2   2 256.732 14.4396   2
 -10   2  -2 269.480 13.4332   2
  10   2   2 245.404 13.3460   2
 -10   2  -2 254.856 13.7154   6
 -10   2  -2 256.468 13.2528   2
  10   2   2 246.037 13.0741   4
  10   2   2 251.530 12.3207   2
 -11  -2  -2 4.81562 3.67698   2
  11   2   2 11.7305 3.24168   5
  11   2   2 16.5979 2.90369   2
 -12  -2  -2 19.3178 5.16383   2
  12  -2   2 18.1390 4.43872   2
 -12   2  -2 15.6386 4.28215   2
 -12   2  -2 19.1004 3.78503   2
 -12   2  -2 22.7946 7.03070   6
  12   2   2 17.5233 3.37416   2
  12   2   2 15.1670 4.00338   2
  12   2   2 19.4133 3.69055   4
 -13  -2  -2 1.77820 3.64569   2
  13  -2   2 5.15623 3.35507   2
 -13   2  -2 3.83340 3.10046   2
  13   2   2 4.76786 2.77422   4
  13   2   2 3.70624 2.74963   2
 -13   2  -2 -0.5438 2.33175   6
  13   2   2 2.14071 2.27418   2
 -14  -2  -2 8.82743 4.95256   2
  14  -2   2 17.2836 4.99081   2
 -14   2  -2 12.3685 4.48924   2
 -14   2  -2 11.2925 3.99814   6
  14   2   2 18.5868 4.44815   4
  14   2   2 14.8820 3.58533   2
  15  -2   2 5.30799 3.84353   2
 -15  -2  -2 5.41796 4.94695   2
  15   2   2 4.21964 3.17368   4
  15   2   2 6.37906 2.90776   2
 -15   2  -2 13.0533 4.67399   2
  16  -2   2 3.60521 3.85004   2
 -16  -2  -2 1.27869 4.57271   2
 -16   2  -2 1.45350 3.36090   2
  16   2   2 3.72775 3.30735   4
  16   2   2 0.76878 2.64263   2
 -17  -2  -2 -1.5107 6.06416   2
 -17   2  -2 0.60566 3.65474   2
  17   2   2 0.23453 3.20924   4
  17   2   2 0.36885 2.97434   2
  18  -2   2 19.4103 6.59127   2
 -18  -2  -2 18.5852 7.63800   2
  18   2   2 14.1548 4.23078   2
 -18   2  -2 10.6215 5.16688   2
  18   2   2 20.5010 5.29894   4
  19  -2   2 4.11787 4.74092   2
 -19  -2  -2 12.3304 6.35380   2
 -19   2  -2 7.11202 5.79543   2
  19   2   2 2.70528 3.11938   2
  19   2   2 3.50010 3.88590   4
 -20  -2  -2 26.5817 8.84964   2
  20  -2   2 13.8572 5.81283   2
  20   2   2 20.3018 5.20264   2
 -20   2  -2 12.6514 5.75427   2
  20   2   2 19.5040 5.91798   4
  21  -2   2 7.35910 5.32767   2
 -21  -2  -2 25.5238 8.35260   2
  21   2   2 10.7389 4.47902   2
  21   2   2 11.8264 4.83732   4
 -21   2  -2 15.9113 5.99503   2
  22  -2   2 6.58188 5.66571   2
 -22  -2  -2 10.1964 6.75874   2
  22   2   2 6.69036 4.08882   2
  22   2   2 9.30597 4.58801   4
 -22   2  -2 6.79077 5.29927   2
 -23  -2  -2 12.8288 6.38113   2
  23  -2   2 10.0502 5.95453   2
  23   2   2 2.45608 5.66767   4
  23   2   2 10.1619 4.18979   2
 -23   2  -2 10.2703 5.63517   2
  22  -3  -2 8.22498 4.35904   2
 -22  -3   2 11.7421 6.92769   2
  22   3  -2 4.87266 5.46229   4
  22   3  -2 2.76932 4.04531   2
 -22   3   2 5.30880 3.85643   2
  22   3  -2 -0.2626 3.46963   5
 -21  -3   2 8.52682 6.53923   2
  21  -3  -2 10.3113 5.08961   2
  21   3  -2 5.33569 5.08804   4
  21   3  -2 7.21656 4.31179   5
 -21   3   2 13.6980 5.04657   2
  21   3  -2 8.28739 3.13234   2
  20  -3  -2 1.06341 5.61969   2
 -20  -3   2 2.75660 5.47926   2
  20   3  -2 4.45891 3.86815   4
  20   3  -2 9.24895 4.73258   5
  20   3  -2 1.43326 2.89695   2
 -19  -3   2 1.42778 5.07670   2
  19  -3  -2 1.72487 4.62067   2
  19   3  -2 -0.0091 2.31115   2
  19   3  -2 5.64666 4.02324   5
  19   3  -2 -0.6340 3.28542   4
 -19   3   2 4.30389 4.33147   2
  18  -3  -2 2.49454 4.27406   2
 -18  -3   2 0.89488 4.87976   2
  18   3  -2 2.37347 3.21884   4
  18   3  -2 0.04903 3.42095   2
 -18   3   2 -1.1819 3.54629   2
 -17  -3   2 19.6208 11.2497   2
  17  -3  -2 10.2690 5.46035   2
  17   3  -2 21.8408 5.78018   5
  17   3  -2 19.8973 4.39471   7
  17   3  -2 18.4704 4.69502   4
 -17   3   2 28.0643 6.11523   2
  17   3  -2 21.1216 3.47593   2
 -16  -3   2 18.0984 6.76647   2
  16   3  -2 22.9382 5.41842   5
  16   3  -2 14.6315 3.26249   2
  16   3  -2 15.7257 3.54385   2
  16   3  -2 15.3969 4.07102   7
 -16   3   2 16.5886 5.44968   2
  16   3  -2 22.8706 4.34065   4
  15  -3  -2 25.1455 6.53222   2
 -15  -3   2 29.1229 7.43835   2
 -15   3   2 20.0215 5.43410   2
  15   3  -2 19.6498 4.43024   4
  15   3  -2 19.1633 3.07894   2
  15   3  -2 18.6641 3.26645   2
  15   3  -2 18.3198 3.80103   7
  15   3  -2 16.2932 5.07889   5
 -14  -3   2 31.2541 6.92109   2
  14  -3  -2 29.7963 6.39651   2
 -14   3   2 38.2670 5.76637   2
  14   3  -2 30.6912 5.19776   4
  14   3  -2 32.0862 3.93430   7
  14   3  -2 35.6019 5.37451   5
  14   3  -2 29.4890 3.14276   2
  14   3  -2 32.0317 3.32374   2
 -13  -3   2 25.6111 5.70242   2
  13  -3  -2 15.8873 5.14356   2
  13   3  -2 21.4816 2.76542   2
  13   3  -2 22.3558 3.82044   4
 -13   3   2 14.3405 3.81571   2
  13   3  -2 23.5223 4.55611   5
  13   3  -2 20.9372 3.14636   7
  13   3  -2 21.9021 2.28384   2
  12  -3  -2 2.34029 3.21976   2
 -12  -3   2 3.51968 3.70354   2
  12  -3  -2 3.78316 3.57382   3
 -12   3   2 8.21631 2.74800   2
 -12   3   2 1.19560 2.53742   2
  12   3  -2 5.21749 1.78737   7
  12   3  -2 2.32012 2.44921   4
  12   3  -2 6.51701 3.36959   5
 -12   3   2 4.46379 2.80232   6
  12   3  -2 5.12747 1.42835   2
  11  -3  -2 17.2426 4.86495   3
  11  -3  -2 28.0808 5.05723   2
  11   3  -2 24.0775 3.44806   4
  11   3  -2 20.3849 2.53996   7
  11   3  -2 22.5190 4.49184   5
 -11   3   2 22.2652 3.50879   2
 -11   3   2 23.3353 3.96411   2
 -10  -3   2 42.6993 4.61585   2
  10  -3  -2 38.9912 5.86232   3
 -10  -3   2 45.6681 5.74749   2
  10  -3  -2 48.0538 5.68338   2
 -10   3   2 48.2961 4.66363   2
  10   3  -2 44.8871 5.40001   5
 -10   3   2 48.0708 4.79064   6
 -10   3   2 49.6544 4.12904   2
  10   3  -2 42.1975 4.18183   4
  10   3  -2 42.1425 3.16904   7
   9  -3  -2 125.560 8.95784   2
   9  -3  -2 120.116 9.86551   3
   9  -3  -2 125.855 11.5054   2
  -9  -3   2 114.339 8.76495   2
  -9   3   2 125.718 6.80274   2
   9   3  -2 123.850 8.85828   5
  -9   3   2 120.721 7.38456   2
  -9   3   2 125.797 7.77339   6
   9   3  -2 118.728 7.27254   4
   8  -3  -2 51.0202 5.78330   2
   8  -3  -2 57.0509 5.66353   6
   8  -3  -2 53.5305 6.18307   3
  -8  -3   2 57.6931 5.61799   2
  -8  -3   2 54.7913 4.53866   2
   8  -3  -2 60.6302 5.60264   2
  -8   3   2 60.6450 4.85262   6
   8   3  -2 60.3849 3.07438   7
  -8   3   2 60.0415 4.22728   2
   8   3  -2 60.6280 4.55033   4
   8   3  -2 63.3916 5.81533   5
  -8   3   2 60.2285 3.80479   2
   7  -3  -2 8.37290 2.79194   6
   7  -3  -2 7.22065 2.62820   2
   7  -3  -2 5.98922 3.31303   3
   7  -3  -2 12.1893 3.34014   2
  -7   3   2 9.05241 2.22566   6
  -7   3   2 8.20622 1.30783   2
   6  -3  -2 9.21893 2.64975   6
  -6  -3   2 9.86728 2.03669   4
   6  -3  -2 8.11930 3.26587   3
   6  -3  -2 9.43829 2.73460   2
  -6  -3   2 10.1595 2.17529   2
   6  -3  -2 11.8993 2.99395   2
  -6  -3   2 10.3303 2.48913   5
  -6  -3   2 7.15650 1.51581   2
   6   3  -2 10.6100 3.00960   5
  -6   3   2 10.6620 2.25395   6
   6   3  -2 8.24025 2.11001   4
  -6   3   2 10.4283 3.15541   3
   5  -3  -2 131.759 7.50879   2
  -5  -3   2 140.237 6.60579   2
  -5  -3   2 133.537 6.90051   4
   5  -3  -2 142.676 9.35614   3
   5  -3  -2 134.858 7.82123   6
   5  -3  -2 133.052 8.03632   2
   5   3  -2 143.887 7.56678   4
   5   3  -2 141.936 8.91498   5
  -5   3   2 120.643 9.01223   3
  -5   3   2 132.183 7.39962   6
  -4  -3   2 790.964 35.2186   5
   4  -3  -2 863.724 36.3191   3
  -4  -3   2 796.396 32.6117   7
   4  -3  -2 871.794 33.8356   2
  -4  -3   2 802.599 33.6754   4
   4  -3  -2 836.566 36.6773   4
   4  -3  -2 842.793 34.4280   6
   4  -3  -2 791.867 34.3218   2
  -4   3   2 881.969 36.3359   3
   4   3  -2 805.566 35.8142   5
   4   3  -2 795.612 34.3320   4
  -3  -3   2 221.357 9.52296   7
   3  -3  -2 236.963 11.0932   6
   3  -3  -2 239.616 12.6022   3
  -3  -3   2 212.424 12.0016   5
  -3  -3   2 218.399 10.4676   4
   3  -3  -2 220.214 10.5535   2
   3   3  -2 225.021 11.1487   4
  -3   3   2 216.771 13.2387   3
   3   3  -2 222.613 12.3536   5
  -2  -3   2 51.4048 3.31867   7
  -2  -3   2 52.7358 4.00590   4
   2  -3  -2 59.0356 5.51577   5
   2  -3  -2 54.3099 4.26426   6
   2  -3  -2 54.8141 3.15676   2
   2  -3  -2 59.5666 3.58283   2
  -2  -3   2 54.1281 4.84439   5
   2  -3  -2 59.2142 5.37648   3
   2  -3  -2 57.1855 5.34960   4
   1  -3  -2 354.529 17.1758   3
  -1  -3   2 341.225 16.5146   3
   1  -3  -2 354.794 14.4098   2
   1  -3  -2 355.255 17.7100   5
  -1  -3   2 356.720 15.9649   4
   1  -3  -2 354.724 14.4684   2
   1  -3  -2 353.910 17.1688   4
   1  -3  -2 348.935 16.4336   6
  -1  -3   2 352.442 17.1776   5
   0  -3  -2 616.551 28.2769   3
   0  -3   2 686.954 27.9594   4
   0  -3   2 637.881 27.5744   3
   0  -3  -2 602.826 27.1541   7
   0  -3  -2 667.097 29.2251   5
   0  -3  -2 617.882 28.1435   4
   0  -3   2 663.458 28.7429   5
  -1  -3  -2 74.3274 6.52921   5
   1  -3   2 88.6696 5.99841   3
   1  -3   2 88.1378 6.58746   5
   1  -3   2 93.2144 6.25860   4
  -1  -3  -2 81.2126 6.04222   4
  -1  -3  -2 81.8623 5.44220   7
   1   3   2 82.3386 6.47291   4
   2  -3   2 396.423 17.7272   3
   2  -3   2 402.352 15.8670   6
  -2  -3  -2 366.776 15.8767   7
  -2  -3  -2 368.450 18.5613   5
  -2  -3  -2 361.440 17.8037   4
   2   3   2 368.064 18.4345   4
  -2   3  -2 411.157 17.8022   3
   2   3   2 365.264 18.7820   5
  -3  -3  -2 48.2483 4.08867   4
   3  -3   2 56.0321 4.94801   3
  -3  -3  -2 50.3722 4.73557   5
  -3  -3  -2 50.6844 3.28813   2
  -3  -3  -2 49.0837 2.88854   2
   3  -3   2 57.0871 3.22583   6
   3   3   2 47.6388 5.23608   5
  -3   3  -2 57.6688 4.81007   3
   3   3   2 53.8574 4.87568   4
  -4  -3  -2 79.9190 4.46028   2
   4  -3   2 87.6598 4.63175   2
   4  -3   2 85.2494 4.85640   2
   4  -3   2 83.5480 6.50803   3
  -4  -3  -2 85.6605 6.24326   5
   4  -3   2 85.8054 4.47755   6
  -4  -3  -2 75.4170 5.46831   4
  -4   3  -2 88.2053 6.31184   3
   4   3   2 85.4878 6.07209   4
   4   3   2 86.1048 6.79208   5
  -5  -3  -2 9.17399 2.26704   2
   5  -3   2 10.4506 2.42961   2
  -5  -3  -2 8.86429 2.64277   5
  -5  -3  -2 6.27897 1.50360   2
   5  -3   2 10.6218 2.16899   2
   5  -3   2 10.3688 3.11803   3
  -5  -3  -2 8.68554 2.12874   4
   5   3   2 8.53131 2.59362   4
  -5   3  -2 5.04137 2.51849   3
   5   3   2 9.20809 3.11789   5
   6  -3   2 3.70862 1.82789   2
  -6  -3  -2 3.29889 1.76676   5
  -6  -3  -2 2.88989 1.71173   4
  -6  -3  -2 1.30531 1.21525   2
   6  -3   2 3.50116 1.84074   2
  -6  -3  -2 3.59007 2.10516   2
   6  -3   2 1.93064 2.20053   3
  -6   3  -2 3.88790 1.07628   6
  -6   3  -2 1.48720 1.79628   3
   6   3   2 6.56376 2.25986   4
   6   3   2 1.20710 2.11131   5
   7  -3   2 9.81322 3.14450   3
   7  -3   2 9.61987 2.70024   2
  -7  -3  -2 10.2686 3.02037   2
  -7  -3  -2 9.20212 2.23351   4
  -7  -3  -2 8.45523 1.88319   2
   7  -3   2 11.9030 2.88662   2
  -7   3  -2 8.31515 2.97161   3
   7   3   2 11.9628 2.89850   4
   7   3   2 6.35702 2.93332   5
   8  -3   2 69.2539 6.20520   2
   8  -3   2 81.5585 6.12090   2
  -8  -3  -2 61.7026 4.96220   2
   8  -3   2 73.7302 10.0246   3
  -8  -3  -2 66.6917 6.16888   2
   8   3   2 65.3971 5.36992   4
  -8   3  -2 70.1019 4.43920   6
   8   3   2 67.7544 6.18264   5
   9  -3   2 28.5741 4.37366   2
   9  -3   2 29.1144 5.00354   3
  -9  -3  -2 28.4542 3.53012   2
  -9  -3  -2 28.4174 4.70552   2
   9  -3   2 24.8099 4.18136   2
   9   3   2 35.5429 4.88449   5
  -9   3  -2 32.6796 3.87911   2
  -9   3  -2 28.4170 3.15483   6
   9   3   2 27.7791 1.83035   7
   9   3   2 27.5950 3.81842   4
 -10  -3  -2 2.68198 2.91962   2
  10   3   2 5.72724 3.04268   5
 -10   3  -2 6.41361 1.99829   2
  10   3   2 1.72858 1.24640   7
  10   3   2 2.82714 1.14556   2
  10   3   2 2.93981 2.19135   4
  10   3   2 2.53067 0.94335   2
 -10   3  -2 7.70435 1.92267   2
 -11  -3  -2 34.3370 5.77057   2
  11  -3   2 46.1512 5.70573   2
  11   3   2 33.4966 3.37894   2
  11   3   2 34.8829 2.77826   2
  11   3   2 36.3484 5.10977   5
  11   3   2 37.6700 4.72859   4
  11   3   2 32.4532 3.12848   7
 -12  -3  -2 46.1036 6.88141   2
  12  -3   2 44.0789 6.10725   2
  12   3   2 33.7138 4.76847   4
  12   3   2 37.2767 3.32669   2
  12   3   2 40.4731 3.77413   7
 -12   3  -2 40.7311 4.46638   2
 -12   3  -2 43.9844 4.78261   2
  12   3   2 44.3116 3.93150   2
 -12   3  -2 54.8082 5.19289   6
  12   3   2 43.6909 5.67357   5
  13  -3   2 68.4102 7.70812   2
 -13  -3  -2 57.6145 7.95558   2
 -13   3  -2 62.3086 6.09467   2
  13   3   2 69.0177 6.39969   4
  13   3   2 51.8100 4.88718   7
 -13   3  -2 59.4991 5.74708   2
  13   3   2 60.2657 7.26628   5
  13   3   2 61.0574 4.58157   2
  13   3   2 57.2173 5.21300   2
 -13   3  -2 58.6852 7.06262   6
 -14  -3  -2 9.94818 5.22401   2
  14  -3   2 11.7543 4.51262   2
  14   3   2 10.0792 2.56406   2
 -14   3  -2 11.3917 3.65450   6
  14   3   2 9.02283 2.94259   7
  14   3   2 7.70209 4.24304   5
  14   3   2 5.79781 3.55853   4
 -14   3  -2 10.6392 3.49191   2
  14   3   2 11.5274 3.06810   2
  15  -3   2 23.4284 5.90355   2
 -15  -3  -2 22.5087 6.69004   2
 -15   3  -2 20.1751 4.90825   2
  15   3   2 29.1384 4.14134   7
 -15   3  -2 17.2759 4.85690   6
  15   3   2 23.2801 4.69115   4
  15   3   2 32.1656 6.19377   5
  15   3   2 20.3978 3.38897   2
 -16  -3  -2 79.2490 10.2351   2
  16  -3   2 70.8690 10.2692   2
  16   3   2 71.3125 6.94468   2
  16   3   2 81.3685 8.52991   5
  16   3   2 70.6201 7.39324   4
  16   3   2 70.7398 6.04519   2
 -16   3  -2 77.7022 7.77022   2
 -17  -3  -2 35.2639 8.75483   2
  17  -3   2 33.7913 8.06167   2
  17   3   2 26.0491 5.69453   7
  17   3   2 42.2007 5.73622   2
  17   3   2 37.7350 5.80054   4
 -17   3  -2 42.1877 6.51112   2
  17   3   2 39.6557 7.04315   5
 -18  -3  -2 -0.8385 5.08810   2
  18  -3   2 9.42327 5.25670   2
 -18   3  -2 11.5393 4.62222   2
  18   3   2 3.58389 2.65571   2
  18   3   2 1.93368 3.73318   5
  18   3   2 -0.9914 3.16155   4
 -19  -3  -2 6.87724 6.30119   2
  19  -3   2 4.67830 4.70716   2
  19   3   2 4.53934 4.70839   5
  19   3   2 4.31771 2.90695   2
  19   3   2 2.16477 3.96712   4
 -19   3  -2 4.86271 4.25148   2
  20  -3   2 8.52507 5.54448   2
 -20  -3  -2 15.5178 8.43849   2
  20   3   2 8.88312 3.39220   2
  20   3   2 6.95019 5.18869   5
 -20   3  -2 6.84578 5.38298   2
  20   3   2 10.5215 4.46356   4
  21  -3   2 3.82759 4.26408   2
 -21  -3  -2 -1.8017 5.01858   2
 -21   3  -2 0.81088 4.49902   2
  21   3   2 1.41738 3.33439   2
  21   3   2 0.46884 4.53865   4
  21   3   2 -0.1384 4.12146   5
  22  -3   2 4.56838 3.81022   2
 -22  -3  -2 6.41093 5.49681   2
 -22   3  -2 2.41551 3.78482   2
  22   3   2 3.50827 3.26135   2
  22   3   2 1.88901 5.97538   5
  22   3   2 2.38209 4.47052   4
  21  -4  -2 -1.4187 2.93991   2
  21   4  -2 0.42921 3.31447   5
 -21   4   2 -0.7955 2.67744   2
  21   4  -2 -0.7959 2.87551   4
  20  -4  -2 4.46246 5.34294   2
 -20  -4   2 9.31721 6.20552   2
  20   4  -2 -1.6026 3.22661   4
 -20   4   2 6.04789 3.67853   2
  20   4  -2 2.31813 5.63234   5
 -19  -4   2 5.38202 5.02485   2
  19  -4  -2 6.36166 4.93466   2
  19   4  -2 -1.0640 3.28927   5
  19   4  -2 8.88368 3.94522   4
 -19   4   2 5.36589 4.00299   2
 -18  -4   2 1.50542 6.26192   2
  18  -4  -2 0.71381 4.66167   2
  18   4  -2 -1.8356 4.35859   5
  18   4  -2 -0.1685 3.28256   4
 -18   4   2 0.60825 3.61262   2
  17  -4  -2 2.12964 4.42669   2
 -17  -4   2 23.2478 7.19594   2
  17   4  -2 4.24326 4.85430   5
  17   4  -2 4.36596 3.73366   4
  16  -4  -2 16.6950 6.43047   2
 -16  -4   2 13.7530 6.96191   2
  16   4  -2 20.2392 6.84930   5
 -16   4   2 18.6771 4.22369   2
  16   4  -2 13.3743 4.27351   4
  16   4  -2 12.9885 2.69416   7
 -16   4   2 16.6955 6.08506   2
  15  -4  -2 1.93967 7.33366   2
 -15  -4   2 9.43768 5.28391   2
  15   4  -2 8.95060 3.29451   4
  15   4  -2 2.84297 4.15053   5
 -15   4   2 5.21047 2.83403   2
 -15   4   2 5.22784 2.74756   2
  14  -4  -2 13.4206 5.15315   2
 -14  -4   2 13.2026 5.59506   2
 -14   4   2 9.56018 3.02652   2
 -14   4   2 15.1793 3.14907   2
 -14   4   2 1.30754 4.54490   6
 -13  -4   2 22.4190 6.13413   2
  13  -4  -2 21.8311 6.16493   3
  13  -4  -2 25.5427 6.05445   2
 -13   4   2 21.0937 2.97635   2
 -13   4   2 21.7382 4.22704   6
  13   4  -2 21.4661 4.23986   4
  13   4  -2 21.4415 5.52890   5
 -13   4   2 20.4898 2.79879   2
  12  -4  -2 41.2861 7.17513   3
 -12  -4   2 34.7139 6.64148   2
  12  -4  -2 38.3334 6.12195   2
  12   4  -2 39.0179 4.85284   4
 -12   4   2 32.8173 3.04834   2
 -12   4   2 36.9595 4.73547   6
  12   4  -2 41.5792 6.51230   5
  11  -4  -2 13.8081 4.95787   3
 -11  -4   2 11.9274 4.91917   2
  11  -4  -2 21.6048 5.24293   2
  11   4  -2 15.6226 4.93002   5
 -11   4   2 13.8539 3.20082   6
  11   4  -2 14.1148 3.53833   4
 -10  -4   2 68.0611 7.29224   2
  10  -4  -2 57.3478 6.78592   2
  10  -4  -2 72.6210 8.27522   3
 -10  -4   2 67.2689 5.85086   2
  10   4  -2 71.8712 5.99099   4
 -10   4   2 62.9565 5.59506   6
  10   4  -2 67.8006 7.79413   5
  -9  -4   2 32.3913 4.93634   2
   9  -4  -2 36.0243 7.07015   2
   9  -4  -2 22.3292 6.10068   3
  -9  -4   2 24.9952 3.40962   2
   9   4  -2 25.5383 3.87340   4
  -9   4   2 30.5994 3.80926   6
   9   4  -2 26.8952 5.50708   5
   8  -4  -2 75.5340 6.28497   6
   8  -4  -2 60.2731 7.15684   3
  -8  -4   2 65.5574 5.02335   2
   8  -4  -2 72.2405 6.50216   2
   8  -4  -2 65.2248 6.71480   2
  -8  -4   2 72.4006 6.16763   2
  -8   4   2 71.8340 5.41533   6
   8   4  -2 70.8611 5.83459   4
   8   4  -2 64.9774 7.08769   5
   7  -4  -2 28.8990 5.25471   3
   7  -4  -2 24.8091 3.96363   6
  -7  -4   2 27.2132 2.70727   2
  -7  -4   2 27.1827 3.01076   4
   7  -4  -2 29.9282 4.03317   2
  -7  -4   2 27.3426 3.45082   2
   7  -4  -2 27.1914 4.15176   2
   7   4  -2 24.2066 3.71627   4
   7   4  -2 29.2864 5.02473   5
  -6  -4   2 92.0776 4.83586   2
   6  -4  -2 92.4237 8.28726   3
   6  -4  -2 91.2097 6.43778   2
   6  -4  -2 77.8848 6.67297   2
  -6  -4   2 92.4394 5.66415   2
  -6  -4   2 88.4158 5.75764   4
   6  -4  -2 96.0422 6.61531   6
   6   4  -2 86.0198 6.54779   4
   6   4  -2 90.6008 8.21238   5
  -5  -4   2 130.618 7.54476   4
  -5  -4   2 129.336 6.31667   2
   5  -4  -2 146.342 8.28699   6
   5  -4  -2 138.284 10.1087   3
   5  -4  -2 135.976 8.53064   2
  -5  -4   2 135.616 6.05294   2
   5  -4  -2 152.226 7.84248   2
   5   4  -2 127.199 8.55110   4
   5   4  -2 129.453 10.0904   5
   4  -4  -2 16.1789 2.63524   2
  -4  -4   2 16.9919 2.53368   4
   4  -4  -2 11.4743 3.96644   3
  -4  -4   2 16.7586 1.44670   7
   4  -4  -2 18.8561 2.41704   2
   4  -4  -2 16.1010 2.91731   6
   4   4  -2 24.3887 5.23587   5
   3  -4  -2 3.71850 1.63962   2
  -3  -4   2 3.29916 1.54653   4
   3  -4  -2 1.74060 1.69413   6
   3  -4  -2 2.09925 2.74046   3
   3  -4  -2 1.84613 1.24700   2
  -3  -4   2 3.92935 1.07950   7
   2  -4  -2 272.656 13.8430   2
   2  -4  -2 284.215 15.6675   3
   2  -4  -2 281.098 12.1140   2
  -2  -4   2 282.072 13.9480   4
   2  -4  -2 272.207 15.6738   4
  -2  -4   2 276.859 12.6036   7
   2  -4  -2 285.037 13.4817   6
  -2  -4   2 275.520 14.5308   3
   1  -4  -2 204.854 8.91907   2
   1  -4  -2 215.045 11.1843   6
  -1  -4   2 206.395 11.2218   4
  -1  -4   2 214.116 11.7004   3
   1  -4  -2 212.333 9.15564   2
   1  -4  -2 211.543 12.3752   4
   1  -4  -2 200.410 12.6420   3
   0  -4  -2 51.1446 4.40733   7
   0  -4   2 54.5812 5.10607   3
   0  -4  -2 41.2865 5.04020   4
   0  -4  -2 48.2543 4.71298   6
   0  -4  -2 48.9611 5.56462   3
   0  -4   2 47.2118 4.76411   4
   1  -4   2 53.7280 5.21590   3
   1  -4   2 53.5349 4.05340   6
  -1  -4  -2 53.8149 5.59219   3
  -1  -4  -2 53.5853 5.13633   4
  -1  -4  -2 49.2247 4.18123   7
  -2  -4  -2 50.2370 2.75014   2
  -2  -4  -2 50.1401 4.72100   7
   2  -4   2 54.7441 5.31433   3
   2  -4   2 53.0776 3.77055   6
  -2  -4  -2 64.5777 5.27772   4
   2  -4   2 49.6540 5.39467   4
   2   4   2 48.2021 5.50245   4
   3  -4   2 228.121 12.5957   3
   3  -4   2 228.638 13.0341   4
  -3  -4  -2 218.092 10.1675   2
  -3  -4  -2 217.628 9.26659   7
  -3  -4  -2 198.859 12.0975   4
   3   4   2 224.035 13.6275   5
   3   4   2 229.033 12.8528   4
  -4  -4  -2 105.808 5.47793   2
   4  -4   2 120.855 5.91131   6
  -4  -4  -2 107.887 7.23659   4
   4  -4   2 109.366 8.17573   3
   4  -4   2 104.372 5.90488   2
  -4   4  -2 108.095 7.98326   3
   4   4   2 109.514 8.12794   4
   4   4   2 109.905 8.92892   5
  -5  -4  -2 107.956 7.25096   4
   5  -4   2 119.298 6.04330   6
   5  -4   2 109.588 8.65601   3
   5  -4   2 108.639 6.74093   2
   5  -4   2 114.712 6.44745   2
  -5  -4  -2 110.889 6.88027   2
  -5  -4  -2 111.280 5.95779   2
   5   4   2 122.876 9.58106   5
   5   4   2 129.234 8.60935   4
  -5   4  -2 120.809 9.86419   3
   6  -4   2 25.9515 3.54226   2
  -6  -4  -2 24.0155 3.67069   2
  -6  -4  -2 26.7944 2.74177   2
  -6  -4  -2 24.5692 3.41397   4
   6  -4   2 27.0160 4.76299   3
   6  -4   2 26.3129 3.45174   2
   6   4   2 20.7453 4.17806   4
   6   4   2 21.5944 5.28391   5
  -7  -4  -2 306.152 14.6992   2
   7  -4   2 332.954 15.8243   2
  -7  -4  -2 301.119 15.5657   4
   7  -4   2 318.391 16.2443   2
   7  -4   2 319.193 17.7987   3
  -7  -4  -2 317.609 16.2952   2
   7   4   2 308.433 17.9646   5
   7   4   2 328.873 16.7969   4
   8  -4   2 9.99032 2.97874   2
  -8  -4  -2 7.05802 2.70137   4
   8  -4   2 12.5850 3.27497   2
   8  -4   2 4.12555 3.34030   3
  -8  -4  -2 10.3748 3.40274   2
  -8  -4  -2 6.22105 2.83602   2
   8   4   2 10.9289 4.30909   5
   8   4   2 5.42815 3.00369   4
  -9  -4  -2 146.754 9.29067   2
  -9  -4  -2 174.243 11.1780   2
   9  -4   2 147.977 11.7189   3
   9  -4   2 159.157 10.4982   2
   9   4   2 156.939 10.6106   4
   9   4   2 176.359 12.1171   5
  10  -4   2 63.1423 7.48503   3
 -10  -4  -2 47.3738 9.42892   2
  10  -4   2 58.2767 6.29893   2
 -10   4  -2 54.6488 4.03393   6
  10   4   2 53.2566 7.27554   5
  11  -4   2 97.4563 8.71749   2
  11  -4   2 85.8690 9.18270   3
 -11  -4  -2 91.9076 9.19465   2
 -11   4  -2 94.1116 6.02749   6
  11   4   2 90.8945 7.90732   4
  11   4   2 98.1655 9.52600   5
 -12  -4  -2 57.1746 7.82376   2
  12  -4   2 48.2192 6.87555   2
 -12   4  -2 46.8936 4.53674   6
  12   4   2 61.4064 6.41875   4
  12   4   2 58.4303 7.37665   5
 -13  -4  -2 33.9422 7.09539   2
  13  -4   2 23.5929 5.91392   2
 -13   4  -2 29.1493 3.97054   6
  13   4   2 35.5275 5.23577   4
  13   4   2 32.1594 6.66987   5
  14  -4   2 29.0384 6.19786   2
 -14  -4  -2 29.1319 7.41563   2
  14   4   2 36.5017 6.67489   5
 -14   4  -2 26.1356 4.60711   6
  14   4   2 24.5354 5.54269   4
  15  -4   2 7.33985 4.37131   2
 -15  -4  -2 5.26988 4.95503   2
 -15   4  -2 0.77197 1.84384   2
  15   4   2 -0.0723 3.08607   4
 -15   4  -2 -0.9371 3.84244   6
 -15   4  -2 -0.5524 1.90226   2
  15   4   2 1.39215 3.61811   5
  16  -4   2 5.91598 4.28099   2
  16   4   2 -0.0649 3.34340   4
  16   4   2 1.86685 4.02510   5
 -16   4  -2 0.16980 2.38263   2
 -16   4  -2 3.35161 2.59725   2
 -16   4  -2 1.49865 3.37844   6
  17  -4   2 56.2846 9.20907   2
 -17  -4  -2 58.0042 10.2107   2
  17   4   2 50.8039 7.60430   4
  17   4   2 63.2308 8.84600   5
 -17   4  -2 53.7997 5.64401   2
  18  -4   2 62.7967 8.97040   2
 -18  -4  -2 70.5880 10.9307   2
  18   4   2 57.4864 7.76644   4
 -18   4  -2 56.4075 8.30833   2
  18   4   2 62.3966 8.89247   5
 -19  -4  -2 3.57459 5.87772   2
  19  -4   2 3.38943 4.54142   2
  19   4   2 -2.1977 3.52858   4
  19   4   2 2.93418 4.95429   5
 -19   4  -2 -2.2530 2.66466   2
  20  -4   2 -0.6959 3.78671   2
 -20  -4  -2 5.21923 5.61236   2
  20   4   2 6.53891 4.53792   5
 -20   4  -2 2.12288 2.97811   2
  20   4   2 -0.8282 3.46557   4
  21  -4   2 13.3997 6.97418   2
  21   4   2 13.3626 5.76202   5
  21   4   2 8.48479 6.88724   4
 -19  -5   2 0.99567 6.03539   2
  19   5  -2 2.08014 3.15102   4
  19   5  -2 -5.2149 2.97728   5
 -18  -5   2 -0.5549 3.75005   2
  18  -5  -2 5.57752 3.76612   2
  18   5  -2 0.62570 3.83525   5
  18   5  -2 1.07403 3.20138   4
  17  -5  -2 3.87224 4.14399   2
 -17  -5   2 -2.5183 4.18203   2
  17   5  -2 1.38988 3.45926   4
  17   5  -2 -1.6608 3.61913   5
 -16  -5   2 7.17085 5.88615   2
  16  -5  -2 0.86310 3.46653   2
  16   5  -2 0.17693 3.85057   4
  16   5  -2 4.22023 4.64751   5
  15  -5  -2 21.0730 6.38384   2
 -15  -5   2 17.4480 6.78841   2
  15   5  -2 18.4364 6.28706   5
  15   5  -2 14.1451 4.44292   4
  14  -5  -2 18.5474 6.16736   3
 -14  -5   2 24.6381 7.27573   2
  14   5  -2 25.4744 7.15748   5
  14   5  -2 17.9279 4.81591   4
 -13  -5   2 31.9625 7.61462   2
  13  -5  -2 29.8824 6.35734   2
  13  -5  -2 37.9189 7.33575   3
 -13   5   2 18.5255 4.24233   6
  13   5  -2 27.0179 8.16113   5
  12  -5  -2 3.61475 3.27074   2
  12  -5  -2 3.96413 4.14692   3
 -12  -5   2 9.52084 4.38765   2
  12   5  -2 10.0080 5.32636   5
  12   5  -2 0.21060 3.02411   4
 -11  -5   2 6.98711 3.95929   2
  11  -5  -2 1.08886 4.18511   3
  11  -5  -2 9.33542 4.27120   2
  11   5  -2 4.51571 4.50868   5
  11   5  -2 9.79562 3.63691   4
  10  -5  -2 6.76232 4.03736   2
  10  -5  -2 4.50867 4.24053   3
 -10  -5   2 13.0395 4.08207   2
  10   5  -2 18.3275 5.96052   5
   9  -5  -2 2.58530 2.50626   6
   9  -5  -2 2.38936 3.01299   2
  -9  -5   2 3.33923 2.02898   2
  -9  -5   2 -0.0307 2.38472   2
   9  -5  -2 0.35216 3.70162   3
   9   5  -2 4.06580 3.80239   5
   9   5  -2 -0.6196 2.71121   4
   8  -5  -2 119.266 10.9898   3
  -8  -5   2 116.955 7.70708   4
  -8  -5   2 109.255 7.11954   2
   8  -5  -2 117.408 8.58723   6
  -8  -5   2 114.295 8.52006   2
   8   5  -2 117.120 9.03107   4
   8   5  -2 131.451 11.1442   5
   7  -5  -2 144.654 9.16657   2
   7  -5  -2 152.118 11.9175   3
   7  -5  -2 143.080 9.01915   6
  -7  -5   2 127.954 8.55798   4
  -7  -5   2 131.320 7.54290   2
   7  -5  -2 134.132 10.0564   2
  -7  -5   2 133.519 8.36200   2
   7   5  -2 135.394 11.4738   5
   7   5  -2 139.838 9.68266   4
  -6  -5   2 3.17895 1.30617   2
   6  -5  -2 3.62817 2.38738   6
  -6  -5   2 1.45443 2.12484   4
   6  -5  -2 0.52776 2.67425   2
  -6  -5   2 1.60839 1.65889   2
   6  -5  -2 0.32288 2.98427   3
   6  -5  -2 4.16535 2.36516   2
   6   5  -2 0.12701 3.37252   5
  -5  -5   2 12.6904 1.66968   2
   5  -5  -2 14.0988 4.74165   3
   5  -5  -2 8.33262 2.91023   6
   5  -5  -2 13.3623 3.01115   2
  -5  -5   2 11.9713 2.84256   4
   5  -5  -2 9.79304 3.16915   2
   4  -5  -2 128.241 10.5679   3
  -4  -5   2 120.665 8.04874   4
  -4  -5   2 119.680 10.7243   3
   4  -5  -2 129.695 8.16445   2
   4  -5  -2 135.212 8.44916   6
   4  -5  -2 138.020 7.52105   2
  -3  -5   2 22.3428 3.47312   4
   3  -5  -2 16.1269 3.44529   6
   3  -5  -2 21.5881 5.37738   3
   3  -5  -2 15.8707 4.23454   7
   3  -5  -2 25.3579 3.25856   2
  -3  -5   2 28.5245 4.63428   3
   3  -5  -2 17.4715 2.55642   2
  -2  -5   2 12.2886 2.19199   7
  -2  -5   2 10.2718 3.44842   3
   2  -5  -2 7.83522 2.11865   2
   2  -5  -2 12.0680 3.07101   6
   2  -5  -2 9.34213 3.97225   3
  -2  -5   2 9.19164 3.04727   4
   2  -5  -2 8.81780 3.51892   7
  -1  -5   2 20.6025 3.86987   4
   1  -5  -2 23.6057 5.18172   3
  -1  -5   2 32.2115 4.89749   3
   1  -5  -2 17.3586 3.77951   7
   1  -5  -2 26.3742 3.79447   6
   1  -5  -2 21.1789 2.56285   2
   0  -5   2 -0.4099 1.87452   4
   0  -5   2 -0.3681 2.62085   3
   0  -5  -2 1.18131 2.01905   6
   0  -5  -2 1.81304 1.13556   2
   0  -5  -2 0.58811 1.94352   7
   0  -5  -2 0.57049 2.54694   3
   1  -5   2 7.45905 2.40635   6
  -1  -5  -2 7.34280 2.36238   7
  -1  -5  -2 7.11178 2.86772   6
  -1  -5  -2 7.54340 1.58806   2
   1  -5   2 6.59085 4.02315   3
  -1  -5  -2 5.53368 3.36874   3
   2  -5   2 26.0421 3.23478   6
   2  -5   2 28.8982 5.04413   3
  -2  -5  -2 22.6137 2.75994   7
  -2  -5  -2 25.7940 5.26642   3
  -2  -5  -2 25.4491 2.45604   2
   3  -5   2 115.614 6.72874   6
   3  -5   2 118.400 5.34348   2
   3  -5   2 120.920 9.28693   3
  -3  -5  -2 112.637 5.42930   7
  -3  -5  -2 106.488 5.87496   2
   3  -5   2 118.030 5.85200   2
  -3  -5  -2 120.536 9.85691   3
   4  -5   2 24.8619 5.38752   3
   4  -5   2 18.5394 2.66360   2
  -4  -5  -2 23.1762 3.00945   2
   4  -5   2 23.1585 2.55808   2
  -4  -5  -2 23.4529 2.40662   2
   4  -5   2 20.5642 2.87783   6
   4   5   2 22.7937 5.35067   4
   5  -5   2 407.252 20.7321   3
   5  -5   2 383.094 17.5534   2
  -5  -5  -2 359.374 16.4260   2
  -5  -5  -2 361.286 17.5983   2
   5  -5   2 415.994 17.0878   2
   5   5   2 352.804 20.3365   4
   5   5   2 353.954 21.7671   5
   6  -5   2 137.524 10.7690   3
  -6  -5  -2 136.941 8.85474   2
   6  -5   2 137.164 8.78344   2
   6  -5   2 141.477 8.12831   2
  -6  -5  -2 130.617 7.43498   2
   6   5   2 130.483 10.6397   4
   6   5   2 136.174 11.8488   5
   7  -5   2 65.2355 7.84540   3
   7  -5   2 68.5164 6.06593   2
  -7  -5  -2 68.8147 6.29352   2
   7  -5   2 62.4378 6.20055   2
   7   5   2 68.8123 7.37156   4
   7   5   2 72.2716 8.60736   5
  -8  -5  -2 157.494 10.8158   2
  -8  -5  -2 149.879 9.28053   2
   8  -5   2 158.465 10.4966   2
   8  -5   2 156.793 12.5736   3
   8   5   2 169.723 13.4187   5
   8   5   2 157.550 11.3190   4
   9  -5   2 98.3904 8.54353   2
  -9  -5  -2 107.719 8.87698   2
   9  -5   2 108.479 10.4884   3
   9   5   2 118.649 10.8249   5
   9   5   2 96.5602 9.25446   4
 -10  -5  -2 32.1606 5.79888   2
  10  -5   2 18.6569 5.97651   3
  10  -5   2 23.4853 5.28554   2
  10   5   2 29.4553 6.95129   5
  10   5   2 30.9677 5.51579   4
  11  -5   2 23.1804 5.01291   2
  11  -5   2 28.2203 6.84821   3
 -11  -5  -2 30.2300 5.86228   2
  11   5   2 27.6294 5.10821   4
  11   5   2 33.3979 6.57502   5
  12  -5   2 5.56450 3.66306   2
 -12  -5  -2 -2.0966 3.52421   2
  12   5   2 4.22980 3.32521   4
  12   5   2 4.73494 5.06743   5
 -13  -5  -2 10.9337 5.63209   2
  13  -5   2 22.1466 5.61921   2
  13   5   2 8.78963 5.79523   5
  13   5   2 20.9772 5.18964   4
 -14  -5  -2 0.18190 4.71304   2
  14  -5   2 0.34701 3.82626   2
  14   5   2 2.93807 3.95877   4
  14   5   2 6.18904 5.19660   5
  15  -5   2 1.99914 3.61855   2
  15   5   2 -1.3298 5.04471   5
  15   5   2 3.31678 3.86875   4
  16  -5   2 0.68034 4.27915   2
 -16  -5  -2 0.81331 5.39486   2
  16   5   2 4.71097 4.06872   4
  16   5   2 2.83494 5.19039   5
 -17  -5  -2 12.8635 6.59890   2
  17  -5   2 6.91992 5.42294   2
  17   5   2 12.9014 6.28125   5
  17   5   2 16.2027 5.04823   4
  18  -5   2 5.09464 6.02140   2
 -18  -5  -2 5.61593 6.82957   2
  18   5   2 -2.5782 3.38983   4
  18   5   2 3.60794 5.83317   5
  19  -5   2 27.2250 8.06265   2
  19   5   2 27.5183 6.61824   4
  19   5   2 28.0204 11.1367   5
  16  -6  -2 3.10403 2.89910   2
 -16  -6   2 1.45285 4.45013   2
  16   6  -2 -0.6446 3.70991   5
 -15  -6   2 2.69206 3.69782   2
  15  -6  -2 4.87705 3.41273   2
  15   6  -2 -5.9129 3.33944   5
  15   6  -2 2.82111 3.22154   4
  14  -6  -2 30.0733 5.51622   2
 -14  -6   2 30.8261 6.72622   2
  14  -6  -2 25.5820 6.74621   3
  14   6  -2 25.1126 8.41626   5
  14   6  -2 25.0427 6.63052   4
 -13  -6   2 16.0611 5.66295   2
  13  -6  -2 14.8862 4.76534   2
  13  -6  -2 15.2777 5.78640   3
  13   6  -2 16.0191 6.61696   5
  13   6  -2 13.7014 5.46069   4
  12  -6  -2 5.97824 4.35138   2
  12  -6  -2 3.58152 4.82468   3
 -12  -6   2 10.7880 5.25147   2
  12   6  -2 13.0367 5.84311   5
  12   6  -2 7.71310 4.59501   4
  11  -6  -2 12.4042 4.60173   2
 -11  -6   2 10.0709 4.86709   2
  11  -6  -2 9.66034 5.41037   3
  11   6  -2 7.26344 5.79963   5
 -10  -6   2 6.80447 4.01540   2
  10  -6  -2 6.94718 4.59403   3
  10  -6  -2 1.48306 3.44785   2
  10   6  -2 0.92750 5.56396   5
   9  -6  -2 5.21845 4.53845   3
   9  -6  -2 1.14078 2.73901   2
  -9  -6   2 2.31281 2.90246   2
   9   6  -2 5.64192 5.12118   5
   8  -6  -2 -1.3111 2.15848   2
  -8  -6   2 -0.2715 2.36980   2
   8  -6  -2 0.19275 2.27737   6
  -8  -6   2 -2.3048 1.47710   2
   8  -6  -2 2.58292 3.88401   3
   7  -6  -2 1.56601 4.14631   3
   7  -6  -2 2.60344 2.37043   6
  -7  -6   2 1.95795 1.59214   2
   7  -6  -2 2.85965 2.75670   2
  -7  -6   2 4.13567 2.46436   2
  -6  -6   2 0.22106 1.13387   2
   6  -6  -2 0.67653 2.08518   6
  -6  -6   2 3.47217 2.00984   2
   6  -6  -2 -1.5825 2.93302   3
   6  -6  -2 0.79416 2.05517   2
  -6  -6   2 0.06121 3.04729   3
   5  -6  -2 5.26937 2.40755   2
   5  -6  -2 7.61528 4.42433   3
   5  -6  -2 6.62026 2.59898   6
  -5  -6   2 4.71261 1.25796   2
   5  -6  -2 5.35745 2.78360   2
  -5  -6   2 8.31013 3.85975   3
   4  -6  -2 7.34137 2.74592   6
   4  -6  -2 11.2709 5.04172   3
   4  -6  -2 9.94905 2.69505   2
  -4  -6   2 15.0010 4.50843   3
  -3  -6   2 46.7899 6.61690   3
   3  -6  -2 49.1545 7.49270   3
   3  -6  -2 47.2907 4.11008   2
   3  -6  -2 46.7798 5.01834   2
   3  -6  -2 47.2509 5.30640   6
  -2  -6   2 10.6866 2.78604   7
   2  -6  -2 5.76644 3.07182   6
  -2  -6   2 22.0798 5.59749   3
   2  -6  -2 6.86280 2.67979   2
   2  -6  -2 9.47722 4.90073   3
   2  -6  -2 12.3794 2.54147   2
   2  -6  -2 10.9474 3.77915   7
  -2  -6   2 13.5692 2.46626   7
   1  -6  -2 2.42666 1.52637   2
  -1  -6   2 -0.1433 1.65572   7
  -1  -6   2 0.26330 2.27993   6
   1  -6  -2 3.06753 2.86999   7
   1  -6  -2 -0.4429 3.28651   3
   1  -6  -2 -1.2550 2.02742   6
  -1  -6   2 2.54287 3.30635   3
   1  -6  -2 -0.9590 1.62345   2
   0  -6  -2 107.573 6.41412   2
   0  -6  -2 99.1645 9.74191   6
   0  -6  -2 107.786 6.21121   2
   0  -6   2 105.647 9.97393   3
   0  -6   2 105.123 8.04551   6
   0  -6  -2 110.497 10.4289   3
   0  -6  -2 108.180 8.12180   7
  -1  -6  -2 104.877 6.15335   2
   1  -6   2 115.960 7.59482   6
  -1  -6  -2 103.355 8.65805   6
  -1  -6  -2 103.281 6.16823   2
  -1  -6  -2 99.8658 7.08854   7
   1  -6   2 106.174 9.58424   3
  -1  -6  -2 120.213 10.6318   3
  -2  -6  -2 43.5047 7.35917   3
   2  -6   2 43.1795 4.50978   6
  -2  -6  -2 41.3355 3.58913   2
  -2  -6  -2 43.1809 6.01627   6
   2  -6   2 43.3289 6.87637   3
  -2  -6  -2 41.8438 3.71542   7
  -2  -6  -2 46.0015 3.79534   2
   3  -6   2 26.4713 3.57632   6
  -3  -6  -2 21.9227 3.31636   2
   3  -6   2 24.4518 5.87221   3
  -3  -6  -2 24.4927 6.17430   3
  -3  -6  -2 27.5032 2.86755   2
   3  -6   2 25.9019 3.02636   2
   4  -6   2 4.04107 1.89121   2
   4  -6   2 3.16658 1.79795   6
  -4  -6  -2 5.00982 1.70113   2
  -4  -6  -2 6.11500 2.32173   2
   4  -6   2 3.40208 1.91177   2
   4  -6   2 5.52466 3.75067   3
  -4  -6  -2 5.49734 3.96003   3
   5  -6   2 36.7796 6.38315   3
   5  -6   2 34.6020 3.66342   2
  -5  -6  -2 23.5266 3.79599   2
   5  -6   2 28.9821 3.81401   2
  -5  -6  -2 29.5207 6.09842   3
  -5  -6  -2 30.9164 3.16539   2
   6  -6   2 27.3164 3.66125   2
  -6  -6  -2 17.8120 3.69100   2
   6  -6   2 24.0531 6.07409   3
   6  -6   2 19.0252 3.77430   2
  -7  -6  -2 9.26266 3.33918   2
   7  -6   2 4.50272 3.97803   3
  -7  -6  -2 7.39287 2.33125   2
   7  -6   2 6.14194 3.02531   2
   7   6   2 4.94396 4.32690   4
   8  -6   2 25.0305 6.55505   3
   8  -6   2 25.4596 4.72632   2
  -8  -6  -2 31.7409 4.94541   2
   8   6   2 24.7474 7.79796   5
   8   6   2 29.7526 6.46134   4
   9  -6   2 3.51996 4.52473   3
   9  -6   2 5.36401 3.11876   2
  -9  -6  -2 4.85053 3.42087   2
   9   6   2 4.24804 5.52655   5
   9   6   2 9.25722 4.55055   4
  10  -6   2 2.63062 3.00020   2
 -10  -6  -2 1.27667 3.29840   2
  10  -6   2 4.24780 4.18884   3
  10   6   2 4.11571 4.78023   5
  10   6   2 -6.0568 2.99746   4
 -11  -6  -2 -0.5386 3.47498   2
  11  -6   2 4.52350 3.59460   2
  11  -6   2 4.29216 4.00619   3
  11   6   2 4.29682 5.63332   5
  11   6   2 4.45262 4.11807   4
  12  -6   2 2.47633 4.59900   3
  12  -6   2 10.9117 4.18839   2
 -12  -6  -2 3.79535 4.97028   2
  12   6   2 6.04729 4.75703   4
  12   6   2 10.9302 6.35878   5
 -13  -6  -2 37.5162 8.12082   2
  13   6   2 49.3495 9.07437   5
  13   6   2 29.9241 7.47542   4
  14  -6   2 10.8609 4.17288   2
  14   6   2 5.98689 5.15182   5
  14   6   2 2.55732 4.40091   4
  15  -6   2 -1.3494 2.60949   2
 -15  -6  -2 -0.6172 3.85102   2
  15   6   2 -0.0595 3.90238   5
  15   6   2 -2.2112 3.34023   4
 -16  -6  -2 42.8060 10.8538   2
  16  -6   2 41.6341 7.24839   2
  16   6   2 42.7060 9.47345   4
  16   6   2 42.7854 11.5970   5
  12  -7  -2 7.66924 2.83013   2
  12  -7  -2 4.80598 3.68394   3
 -12  -7   2 5.27073 4.28555   2
  11  -7  -2 5.52448 4.29327   3
 -11  -7   2 1.00716 5.26557   2
  10  -7  -2 -1.4640 2.23276   2
 -10  -7   2 1.39218 2.66439   2
  10  -7  -2 0.97333 2.93903   3
  -9  -7   2 1.22129 3.02658   3
  -9  -7   2 -0.6818 2.36025   2
   9  -7  -2 -3.3275 2.66465   3
   9  -7  -2 1.85685 2.92614   2
   8  -7  -2 1.77124 3.52364   2
  -8  -7   2 2.86686 2.40579   2
   8  -7  -2 2.83529 3.66013   3
  -8  -7   2 2.28732 4.05041   3
  -7  -7   2 4.71016 3.36918   2
  -7  -7   2 2.24723 4.64954   3
   7  -7  -2 5.73365 5.76933   3
   7  -7  -2 7.37595 3.12346   6
   7  -7  -2 4.23264 3.38884   2
   6  -7  -2 1.99538 3.82713   3
  -6  -7   2 0.19139 3.21071   3
  -6  -7   2 -0.1014 1.90824   2
   6  -7  -2 1.00029 2.12160   6
   6  -7  -2 0.82292 2.29702   2
   5  -7  -2 0.84263 3.55616   3
   5  -7  -2 1.64376 2.28675   6
  -5  -7   2 -3.4912 3.07003   3
   4  -7  -2 1.58212 2.66389   6
  -4  -7   2 3.13306 3.75031   3
   4  -7  -2 4.20286 4.20774   3
   4  -7  -2 -3.1602 1.76936   2
   3  -7  -2 -0.5386 3.53167   3
  -3  -7   2 2.42833 3.71090   3
   3  -7  -2 -1.5082 1.69556   2
   3  -7  -2 -0.0852 2.38162   6
  -3  -7   2 1.37062 2.71126   6
  -2  -7   2 19.1000 2.52789   7
   2  -7  -2 22.0034 6.56883   3
  -2  -7   2 11.5986 5.36172   3
   2  -7  -2 18.8179 4.73387   6
   2  -7  -2 19.9965 3.07685   2
  -2  -7   2 18.9781 4.63337   6
   1  -7  -2 26.0223 10.8878   3
   1  -7  -2 29.6550 5.13085   6
  -1  -7   2 33.8794 4.99429   6
  -1  -7   2 33.9001 6.60183   3
  -1  -7   2 24.6656 3.60501   7
   0  -7   2 1.75926 2.03087   7
   0  -7   2 -0.9730 1.94870   6
   0  -7  -2 -2.1253 2.31283   6
   0  -7  -2 1.46443 1.68011   2
   0  -7   2 1.19459 3.61348   3
  -1  -7  -2 0.78498 1.61610   2
   1  -7   2 -1.3127 1.94727   6
  -1  -7  -2 1.77855 2.65177   6
   1  -7   2 2.79185 3.59494   3
  -1  -7  -2 -0.9340 6.29104   3
   2  -7   2 19.9539 2.59412   2
  -2  -7  -2 20.9317 5.29097   6
  -2  -7  -2 24.5500 3.32818   2
   2  -7   2 22.8257 6.47042   3
  -2  -7  -2 22.6008 8.36650   3
   2  -7   2 25.1673 3.61878   6
   3  -7   2 0.67981 1.54513   2
   3  -7   2 0.67657 1.67135   6
  -3  -7  -2 -1.3805 1.80363   2
  -3  -7  -2 0.41099 2.97982   6
  -3  -7  -2 9.28666 7.48972   3
   3  -7   2 3.42339 3.64263   3
  -4  -7  -2 5.97268 3.48429   6
   4  -7   2 1.75682 3.60548   3
   4  -7   2 3.32766 1.97044   2
  -4  -7  -2 6.37280 2.48519   2
   5  -7   2 44.0636 4.42336   2
  -5  -7  -2 42.8645 4.95017   2
  -5  -7  -2 32.9932 11.4515   3
  -6  -7  -2 25.4036 4.13054   2
  -6  -7  -2 24.1157 6.48561   3
   6  -7   2 33.9569 4.20873   2
   6  -7   2 32.0710 6.76308   3
  -7  -7  -2 2.22184 4.58640   3
   7  -7   2 2.61733 2.80398   2
   7  -7   2 2.62281 4.58685   3
  -8  -7  -2 -0.1929 3.63235   3
   8  -7   2 -2.6603 1.93151   2
   8  -7   2 -0.4964 3.39476   3
  -8  -7  -2 3.10775 2.63707   2
   9  -7   2 20.8947 4.00839   2
   9  -7   2 21.2864 5.75294   3
  -9  -7  -2 21.5869 4.40389   2
  10  -7   2 40.8023 5.69908   2
 -10  -7  -2 40.0348 6.02956   2
  10  -7   2 38.2417 7.21428   3
 -11  -7  -2 8.51746 4.47758   2
  11  -7   2 10.4376 3.14884   2
  11  -7   2 8.53346 4.37838   3
  11   7   2 9.36406 5.15185   5
  12  -7   2 3.29510 6.19645   3
 -12  -7  -2 4.72795 6.22932   2
  12  -7   2 5.83545 3.65039   2
  12   7   2 6.22101 6.87409   4
  -3  -8   2 -0.7596 2.31201   3
   3  -8  -2 1.02364 2.43964   3
  -3  -8   2 0.77401 1.86174   6
  -2  -8   2 8.68316 4.83885   6
   2  -8  -2 7.95787 6.83312   3
  -2  -8   2 8.88359 5.29188   3
  -1  -8   2 2.23078 2.65558   3
   1  -8  -2 1.01560 2.49344   3
   0  -8  -2 14.9610 3.64675   6
   0  -8   2 14.8743 5.77608   3
   0  -8  -2 15.1851 7.77251   3
   1  -8   2 3.39925 4.88959   3
  -1  -8  -2 -0.0091 2.03373   6
  -1  -8  -2 6.53759 3.32592   3
  -2  -8  -2 24.3195 5.40548   6
   2  -8   2 24.7076 7.57754   3
  -2  -8  -2 25.2516 6.49713   3
   3  -8   2 0.87529 5.99149   3
  -3  -8  -2 -0.9409 2.52794   3
  -3  -8  -2 0.97972 2.10754   6
 -24   0   3 0.31428 4.29696   2
  24   0  -3 0.46461 3.34551   2
 -23   0   3 0.67562 4.94937   2
  23   0  -3 1.55020 4.08255   2
  22   0  -3 0.44489 4.04086   2
 -22   0   3 10.1366 6.37979   2
  21   0  -3 -0.6287 3.78979   2
 -21   0   3 -0.0365 5.02052   2
 -20   0   3 22.0867 7.39647   2
  20   0  -3 21.2807 6.03484   2
  19   0  -3 0.41261 4.22977   2
 -19   0   3 4.06046 5.25135   2
 -18   0   3 289.098 23.5499   2
  18   0  -3 306.534 18.8921   2
 -17   0   3 6.02212 5.01491   2
  17   0  -3 8.90709 4.17420   2
  16   0  -3 13.0149 4.69399   2
 -16   0   3 17.1613 6.08112   2
 -15   0   3 1.23239 3.89157   2
  15   0  -3 0.16253 2.95842   2
 -14   0   3 -0.2467 3.30081   2
  14   0  -3 2.88271 3.22909   2
  13   0  -3 5.25921 3.34900   2
 -13   0   3 2.44743 3.31528   2
  12   0  -3 10.9529 3.96686   2
 -12   0   3 8.32162 4.43349   2
  11   0  -3 3.91321 2.79805   2
  11   0  -3 2.35185 2.38435   2
 -11   0   3 -0.9878 1.75178   3
 -11   0   3 -0.7496 2.26733   6
  11   0  -3 1.98745 2.51738   7
 -10   0   3 66.3214 6.17452   2
  10   0  -3 69.4120 6.61895   7
  10   0  -3 72.5974 6.37607   2
  10   0  -3 71.0580 6.53484   2
 -10   0   3 68.4907 7.03121   6
 -10   0   3 61.3016 5.91273   3
 -10   0   3 72.7836 7.14898   2
  -9   0   3 1.41863 2.56632   2
   9   0  -3 0.66006 2.17615   7
  -9   0   3 1.15536 1.92994   3
   9   0  -3 1.21603 1.98837   2
   9   0  -3 -0.5031 2.13984   2
  -9   0   3 2.31081 2.09623   2
  -8   0   3 84.7856 7.24597   2
   8   0  -3 91.3887 6.68080   2
   8   0  -3 75.0939 6.51483   2
  -8   0   3 99.7930 6.75589   3
  -8   0   3 103.786 7.78215   6
  -8   0   3 94.0622 6.71333   2
   8   0  -3 77.9342 6.59879   7
   7   0  -3 -0.8721 1.77737   2
  -7   0   3 -0.8652 1.54042   2
  -7   0   3 -2.0540 1.40334   6
  -7   0   3 0.89384 2.17252   2
   7   0  -3 -0.3802 1.58487   7
  -7   0   3 -1.9777 1.31505   3
   7   0  -3 0.35857 1.81303   2
   6   0  -3 15.9618 3.23457   7
  -6   0   3 17.3912 3.02966   2
  -6   0   3 18.7835 3.31708   6
   6   0  -3 15.4854 2.97295   2
  -6   0   3 19.1721 3.44082   2
   6   0  -3 15.0996 3.07182   2
  -6   0   3 20.1334 2.98940   3
   5   0  -3 -0.4327 1.41619   2
  -5   0   3 -0.7676 1.62953   2
   5   0  -3 -1.3001 1.45621   2
  -5   0   3 -0.2050 1.52921   2
  -5   0   3 -0.3642 1.27639   3
   5   0  -3 0.05815 1.55623   7
  -5   0   3 -1.1030 1.54565   6
  -4   0   3 0.45160 1.49808   3
   4   0  -3 -0.0812 1.45533   7
  -4   0   3 0.68819 1.77746   6
   4   0  -3 -0.3057 1.31504   3
   4   0  -3 0.31020 1.69722   2
   4   0  -3 -1.3081 1.36368   2
  -4   0   3 0.32750 1.59653   2
  -4   0   3 -0.9678 1.61346   2
   3   0  -3 2.62156 2.08499   6
   3   0  -3 2.32281 1.51125   2
   3   0  -3 1.16247 1.28148   3
   3   0  -3 3.01703 1.69841   2
  -3   0   3 0.69967 1.27431   3
  -3   0   3 0.98447 1.60006   7
   3   0  -3 0.77838 1.60335   7
  -3   0   3 1.13469 1.54910   6
  -3   0   3 0.43021 1.65538   2
  -3   0   3 1.32010 1.46035   2
  -2   0   3 382.479 15.8397   2
  -2   0   3 378.506 16.0214   3
   2   0  -3 376.778 16.0835   2
   2   0  -3 377.833 15.5343   7
   2   0  -3 378.896 15.8791   2
  -2   0   3 377.688 16.4448   7
  -2   0   3 371.388 16.1634   2
   2   0  -3 376.697 16.4560   6
   2   0  -3 376.153 15.8860   3
  -2   0   3 376.189 16.3690   6
   1   0  -3 -0.2254 0.55388   2
  -1   0   3 0.10885 0.52518   3
   1   0  -3 -0.1598 0.65162   7
  -1   0   3 -0.2542 0.71639   7
  -1   0   3 0.54945 0.72767   2
   1   0  -3 -0.1542 0.57223   4
  -1   0   3 -0.8665 0.68726   6
   1   0  -3 0.28791 0.58400   3
   1   0  -3 -0.3481 0.80188   6
  -1   0   3 0.21668 0.61813   2
   1   0  -3 0.56274 0.77798   2
  -1   0   3 -0.2721 0.62654   4
   0   0   3 9.53172 1.19865   6
   0   0  -3 10.3502 1.00830   4
   0   0   3 9.20182 1.20899   2
   0   0   3 11.5131 1.17279   7
   0   0  -3 11.6284 1.06874   2
   0   0  -3 10.4739 1.15660   7
   0   0   3 9.64796 1.09699   2
   0   0  -3 10.3389 1.26754   2
   0   0   3 10.9471 1.11229   4
   0   0  -3 9.26596 1.23678   6
   1   0   3 -0.5972 0.52246   7
  -1   0  -3 -0.2491 0.52579   7
   1   0   3 -0.1748 0.61677   4
   1   0   3 0.02423 0.68946   2
   1   0   3 -0.2638 0.53104   2
  -1   0  -3 0.01304 0.54240   2
  -1   0  -3 -0.2199 0.50198   4
  -1   0  -3 -0.2571 0.55488   6
  -1   0  -3 -0.0672 0.67721   2
   2   0   3 385.674 15.9474   2
   2   0   3 386.273 16.6959   2
  -2   0  -3 386.714 16.4686   2
  -2   0  -3 385.840 15.7096   2
   3   0   3 0.01788 1.54021   2
  -3   0  -3 1.02951 1.24511   2
   4   0   3 340.867 14.7735   2
   4   0   3 323.683 15.2467   2
  -4   0  -3 335.121 15.2451   2
  -4   0  -3 332.232 14.7597   2
   5   0   3 0.03136 1.62727   2
   5   0   3 -0.8430 1.38887   2
  -5   0  -3 -1.2234 1.28813   2
  -5   0  -3 2.40794 1.90935   2
  -6   0  -3 993.697 40.7861   2
  -6   0  -3 944.597 39.8642   2
   6   0   3 982.614 39.9085   2
   6   0   3 914.438 40.4689   2
   7   0   3 -0.3268 1.56965   2
  -7   0  -3 1.22552 1.64079   2
   7   0   3 0.36294 1.82319   2
  -7   0  -3 1.41774 2.19596   2
   8   0   3 99.2493 6.91593   2
  -8   0  -3 103.770 7.80528   2
   8   0   3 99.5747 7.54769   2
  -8   0  -3 99.2395 6.92446   2
  -9   0  -3 0.66614 2.64166   2
   9   0   3 -2.7246 1.82344   2
   9   0   3 2.21404 2.10846   2
  -9   0  -3 1.23543 1.80338   2
 -10   0  -3 20.5865 4.50924   2
  10   0   3 21.9132 3.69967   2
  10   0   3 20.5191 3.98691   2
 -10   0  -3 13.4924 3.58458   2
  11   0   3 0.45034 6.67555   1
 -11   0  -3 5.03458 8.00993   1
 -12   0  -3 12.7230 10.9686   1
  12   0   3 16.8718 10.6638   1
 -13   0  -3 25.1555 5.48463   2
  13   0   3 10.1725 3.38040   2
 -14   0  -3 10.6611 4.43321   2
  14   0   3 4.94068 3.39653   2
  15   0   3 -2.1309 3.28544   2
 -15   0  -3 -1.7425 3.41908   2
 -17   0  -3 0.37902 4.61206   2
  17   0   3 -1.0465 3.46352   2
  18   0   3 27.4205 7.81877   2
 -18   0  -3 37.4607 10.5809   2
 -19   0  -3 0.85684 4.68271   2
  19   0   3 0.87177 3.71364   2
  20   0   3 6.23423 4.62835   2
 -20   0  -3 8.77810 6.01003   2
 -21   0  -3 2.84940 5.38909   2
  21   0   3 5.37980 4.57814   2
  22   0   3 35.4491 7.60412   2
 -22   0  -3 39.9109 8.58545   2
  23   0   3 -0.1776 3.84483   2
 -23   0  -3 -2.7468 4.35534   2
  24   0   3 6.48229 5.80388   2
 -24   0  -3 -2.0405 4.01733   2
  24  -1  -3 15.4071 4.95458   2
  24   1  -3 15.2081 4.70664   2
  23  -1  -3 0.53222 4.05018   2
  23   1  -3 1.54463 3.37400   2
 -23   1   3 0.65389 4.61957   2
  22  -1  -3 33.0081 7.26061   2
 -22  -1   3 27.6368 8.83243   2
 -22   1   3 34.3774 9.00428   2
  22   1  -3 38.8860 7.00553   2
 -21  -1   3 51.1206 10.7832   2
  21  -1  -3 49.8316 8.80623   2
 -21   1   3 59.1828 10.4603   2
  21   1  -3 50.2009 8.39067   2
  20  -1  -3 7.14111 5.27619   2
 -20  -1   3 9.11003 6.81729   2
  20   1  -3 11.6509 5.10396   2
 -20   1   3 13.4842 7.09152   2
  19  -1  -3 1.12424 4.77921   2
 -19  -1   3 2.86976 6.20739   2
 -19   1   3 -0.1156 4.99833   2
  19   1  -3 3.21953 3.91579   2
 -18  -1   3 70.9537 10.4473   2
  18  -1  -3 66.4233 8.94766   2
  18   1  -3 66.7213 8.11992   2
 -18   1   3 72.6739 11.4846   2
  17  -1  -3 24.7957 7.00988   2
 -17  -1   3 28.4215 8.15695   2
 -17   1   3 21.3102 6.95833   2
  17   1  -3 26.0773 5.45787   2
  16  -1  -3 5.43454 4.20704   2
 -16  -1   3 0.21203 4.30727   2
 -16   1   3 1.90080 4.04740   2
  16   1  -3 2.08620 3.33070   2
  15  -1  -3 29.6229 6.21850   2
 -15  -1   3 32.0264 6.83196   2
 -15   1   3 31.4580 6.76465   2
  15   1  -3 33.8362 5.47661   2
  14  -1  -3 1.04830 3.42576   2
 -14  -1   3 9.72782 4.41766   2
  14   1  -3 3.11074 2.71306   2
 -14   1   3 7.93799 3.99912   2
  13  -1  -3 59.5153 6.86958   2
 -13  -1   3 65.5174 7.79046   2
 -13   1   3 59.7121 7.34174   2
  13   1  -3 53.7204 6.03475   2
  13   1  -3 51.9529 6.21673   7
  12  -1  -3 0.56970 2.82192   2
 -12  -1   3 1.33462 3.16164   2
  12   1  -3 2.73478 2.26552   2
  12   1  -3 1.29945 2.54600   2
 -12   1   3 -0.3296 2.52350   2
  12   1  -3 -1.5471 1.96555   7
  11  -1  -3 297.358 16.2281   2
 -11   1   3 293.695 16.7653   6
  11   1  -3 307.599 15.3158   2
  11   1  -3 294.337 15.6745   2
  11   1  -3 274.956 16.9060   7
  10  -1  -3 4.58863 2.56496   2
 -10  -1   3 4.13691 2.42804   2
  10  -1  -3 2.78486 2.71577   2
 -10  -1   3 8.35053 3.67392   2
 -10   1   3 4.70893 2.58971   3
 -10   1   3 9.52869 3.23124   6
  10   1  -3 4.59655 2.41319   7
  10   1  -3 6.37964 3.02940   2
 -10   1   3 3.93029 2.41152   2
  10   1  -3 4.24763 2.33045   2
 -10   1   3 2.62360 2.96705   2
  -9  -1   3 94.3276 6.93563   2
  -9  -1   3 94.4890 7.74907   2
   9  -1  -3 97.3152 7.35655   2
   9  -1  -3 97.5507 7.64173   2
  -9   1   3 112.722 8.24070   2
   9   1  -3 91.6339 6.55873   2
   9   1  -3 89.8952 6.80776   2
   9   1  -3 79.0484 6.54110   7
  -8  -1   3 8.80810 2.54323   2
   8  -1  -3 3.97276 2.31333   3
   8  -1  -3 1.65414 2.46212   2
   8  -1  -3 9.48066 3.04004   2
  -8  -1   3 9.74139 3.13212   2
   8   1  -3 6.89382 2.30613   2
  -8   1   3 3.90469 2.90077   3
  -8   1   3 6.71318 2.49278   2
  -8   1   3 7.56949 3.15821   2
   8   1  -3 6.10222 2.29451   2
   8   1  -3 2.13828 1.89592   7
   7  -1  -3 121.378 8.13801   2
   7  -1  -3 118.851 8.39500   2
   7  -1  -3 125.518 8.38125   3
   7   1  -3 140.691 7.57235   2
  -7   1   3 147.035 9.02491   2
   7   1  -3 131.261 7.74733   7
  -6  -1   3 42.2076 3.91866   2
  -6  -1   3 47.8260 4.47979   2
   6  -1  -3 40.7910 4.26786   2
   6  -1  -3 51.8142 5.03571   6
   6  -1  -3 46.3460 4.65686   2
   6  -1  -3 46.2419 4.50913   3
  -6   1   3 45.5384 4.11326   2
   6   1  -3 45.2941 3.77737   2
   6   1  -3 44.7932 3.86348   7
  -6   1   3 48.1068 4.90101   2
   6   1  -3 47.7564 3.70095   2
  -6   1   3 46.1732 4.53938   6
  -6   1   3 45.5869 4.58041   3
   5  -1  -3 780.922 33.6663   6
  -5  -1   3 771.207 32.4133   2
   5  -1  -3 766.835 33.4145   3
   5  -1  -3 789.354 33.0357   2
  -5  -1   3 790.521 32.5377   7
  -5  -1   3 789.789 32.5514   2
   5  -1  -3 787.307 33.5029   2
   5   1  -3 789.508 31.6791   2
  -5   1   3 781.371 33.4259   2
  -5   1   3 767.667 32.5668   2
  -5   1   3 768.508 33.3427   3
   5   1  -3 788.544 32.0006   2
   5   1  -3 782.806 32.2119   7
  -5   1   3 773.584 33.2540   6
   4  -1  -3 124.005 7.64256   7
  -4  -1   3 121.309 6.51505   2
   4  -1  -3 125.955 7.22991   2
   4  -1  -3 123.597 6.97188   2
  -4  -1   3 122.177 6.69249   7
   4  -1  -3 117.435 7.49888   6
   4  -1  -3 123.652 7.42533   3
   4   1  -3 123.599 5.88805   2
  -4   1   3 128.006 7.22030   2
  -4   1   3 129.640 6.65918   2
   4   1  -3 127.043 6.64000   7
  -4   1   3 128.293 7.30154   3
  -4   1   3 121.467 7.27306   6
   4   1  -3 123.705 6.11008   5
   4   1  -3 123.734 6.10336   2
   3  -1  -3 494.712 20.7125   2
   3  -1  -3 497.042 21.1084   2
   3  -1  -3 488.216 21.7525   7
  -3  -1   3 478.252 19.9813   2
  -3  -1   3 492.131 20.2062   7
  -3  -1   3 483.525 19.9592   2
   3  -1  -3 473.540 22.1940   6
   3  -1  -3 481.558 21.4300   3
  -3   1   3 480.119 20.4936   2
   3   1  -3 495.881 19.8479   7
   3   1  -3 489.630 19.3266   2
   3   1  -3 496.947 20.0373   5
  -3   1   3 487.772 21.3979   3
   3   1  -3 493.617 19.4022   2
   3   1  -3 487.288 19.2850   4
  -3   1   3 480.800 20.9979   6
   2  -1  -3 1023.91 41.5132   7
  -2  -1   3 1027.79 39.7454   7
  -2  -1   3 1024.34 40.0370   5
  -2  -1   3 980.550 39.5577   2
  -2  -1   3 1006.79 39.4553   2
   2  -1  -3 1002.22 41.3371   6
   2  -1  -3 1024.74 41.1486   4
   2  -1  -3 1024.06 40.8866   2
   2  -1  -3 999.316 41.6278   3
  -2   1   3 1032.13 41.5894   6
   2   1  -3 1004.02 40.1646   5
   2   1  -3 1012.02 39.9707   7
  -2   1   3 999.894 41.6175   3
  -2   1   3 1028.48 40.8630   2
  -2   1   3 1006.40 40.6497   2
   1  -1  -3 28.6369 2.92847   4
   1  -1  -3 28.0958 3.33183   3
  -1  -1   3 28.7437 2.29538   5
   1  -1  -3 26.5035 2.83862   5
   1  -1  -3 31.9045 2.56154   2
  -1  -1   3 28.3641 2.14364   7
   1  -1  -3 27.7992 2.29083   2
   1  -1  -3 26.1420 2.64427   6
   1  -1  -3 27.3925 2.79463   7
  -1   1   3 31.1304 2.50685   2
  -1   1   3 27.6931 3.41445   4
  -1   1   3 27.4123 2.88547   7
   1   1  -3 29.7231 2.18546   7
  -1   1   3 27.9452 2.12523   2
   0  -1  -3 1848.91 70.7826   7
   0  -1  -3 1842.26 72.8069   2
   0  -1  -3 1847.01 73.4819   4
   0  -1  -3 1845.03 73.4813   6
   0  -1   3 1841.50 73.1054   3
   0  -1  -3 1829.23 73.3715   2
   0  -1   3 1831.51 73.5930   6
   0  -1  -3 1835.33 71.4776   5
   0   1  -3 1849.53 71.1573   3
   0   1   3 1833.74 72.0185   5
   0   1   3 1838.28 70.4744   4
   0   1   3 1835.19 72.8292   2
   1  -1   3 26.1721 1.36681   2
  -1  -1  -3 23.6523 1.88840   7
  -1  -1  -3 26.3791 2.45398   2
  -1  -1  -3 25.8860 2.10532   2
   1  -1   3 23.7300 2.09184   3
  -1  -1  -3 26.6038 2.58382   5
   1  -1   3 26.0967 1.50734   6
  -1  -1  -3 26.3564 2.52708   4
   1  -1   3 26.7945 1.44423   2
  -1   1  -3 24.3449 2.11681   3
   1   1   3 24.4281 2.04416   7
   1   1   3 23.3353 2.00368   2
   1   1   3 24.8070 2.34304   2
   2  -1   3 783.449 30.6482   2
  -2  -1  -3 778.223 32.1202   2
  -2  -1  -3 772.381 31.8392   7
  -2  -1  -3 779.714 31.8542   5
   2  -1   3 784.608 29.3992   2
  -2  -1  -3 778.384 30.2532   2
  -2  -1  -3 777.775 32.5965   4
  -2   1  -3 777.182 31.8061   3
   2   1   3 781.052 31.7435   2
  -2   1  -3 778.829 30.7755   2
   2   1   3 781.297 31.5589   4
  -2   1  -3 781.536 30.0220   6
  -2   1  -3 781.340 30.1687   2
   2   1   3 782.359 30.9527   7
   2   1   3 778.441 32.0743   5
   2   1   3 781.631 32.5639   2
  -3  -1  -3 431.388 18.4938   2
   3  -1   3 442.392 17.7164   2
  -3  -1  -3 431.615 18.8026   4
  -3   1  -3 431.997 18.4197   3
   3   1   3 435.004 17.9675   7
   3   1   3 432.435 18.9030   5
  -3   1  -3 432.207 17.3821   2
   3   1   3 431.358 18.3167   2
  -3   1  -3 431.847 17.4099   2
   3   1   3 432.962 18.3761   4
   4  -1   3 3794.08 149.080   2
   4  -1   3 3867.36 148.912   2
  -4  -1  -3 3833.71 151.132   2
  -4   1  -3 3856.73 148.575   2
  -4   1  -3 3779.69 149.236   3
  -4   1  -3 3816.10 150.931   2
   4   1   3 3756.93 150.732   2
   5  -1   3 1861.99 74.6488   2
  -5  -1  -3 1862.23 74.8807   2
  -5  -1  -3 1859.57 74.4933   2
   5  -1   3 1903.48 72.8892   2
   5   1   3 1860.15 72.9493   2
  -5   1  -3 1868.59 72.6874   2
  -5   1  -3 1863.45 73.9698   2
   5   1   3 1863.79 75.6482   4
   5   1   3 1833.05 76.5740   2
  -5   1  -3 1860.91 75.8137   3
   6  -1   3 1465.18 60.9116   2
  -6  -1  -3 1469.38 60.4082   2
   6  -1   3 1481.83 60.4755   2
  -6  -1  -3 1509.99 61.6252   2
  -6   1  -3 1463.93 60.1000   2
  -6   1  -3 1493.47 60.4082   2
   6   1   3 1495.59 61.1565   2
   6   1   3 1539.08 59.2962   4
  -6   1  -3 1456.73 60.7335   3
   6   1   3 1526.41 60.0467   2
  -7  -1  -3 286.441 14.7164   2
   7   1   3 335.545 14.6191   2
  -7   1  -3 314.714 15.3628   2
  -7   1  -3 283.234 14.6767   2
   7   1   3 331.035 14.8443   4
  -8  -1  -3 214.298 11.9794   2
   8  -1   3 242.189 13.1814   2
  -8  -1  -3 229.027 13.2753   2
   8  -1   3 238.077 12.5786   2
   8   1   3 238.573 11.8003   2
  -8   1  -3 228.228 12.1673   2
  -8   1  -3 244.693 13.0314   3
   8   1   3 217.469 12.5730   2
  -8   1  -3 230.378 12.7190   2
   9  -1   3 246.388 14.0412   2
   9  -1   3 248.664 13.4955   2
  -9  -1  -3 237.363 13.3878   2
  -9  -1  -3 243.923 14.6323   2
  -9   1  -3 248.609 14.2546   2
  -9   1  -3 250.575 13.6972   3
   9   1   3 246.831 13.8718   2
  -9   1  -3 268.670 13.9346   2
   9   1   3 254.657 12.7170   2
 -10  -1  -3 4.13237 3.05192   2
 -10  -1  -3 4.66131 2.31221   2
  10   1   3 5.57380 2.24941   2
  10   1   3 9.06566 3.06093   2
 -11  -1  -3 6.37699 3.62547   2
  11  -1   3 5.48043 2.80654   2
  11   1   3 5.27714 2.44206   2
  11   1   3 4.04161 2.84616   2
 -11   1  -3 5.78794 2.81508   2
 -12  -1  -3 102.575 9.48111   2
  12  -1   3 115.208 8.63211   2
  12   1   3 97.5033 7.78360   2
 -12   1  -3 98.6222 8.83770   2
 -13  -1  -3 52.7208 7.44130   2
  13  -1   3 54.5862 6.46188   2
  13   1   3 50.8580 5.89789   2
 -13   1  -3 51.8888 6.70258   2
  14  -1   3 81.3831 8.00607   2
 -14  -1  -3 73.2689 8.86424   2
 -14   1  -3 74.3524 8.24456   2
  14   1   3 63.4573 6.83760   2
 -15  -1  -3 56.2137 8.09672   2
  15  -1   3 43.6479 6.87072   2
  15   1   3 56.6756 6.44513   2
 -15   1  -3 53.7500 7.33873   2
  16  -1   3 0.85985 3.33385   2
 -16  -1  -3 4.49202 4.60272   2
  16   1   3 0.35335 3.03314   2
 -16   1  -3 -0.8330 3.39349   2
  17  -1   3 27.1568 6.45104   2
 -17  -1  -3 17.9550 6.99027   2
 -17   1  -3 23.1105 7.16157   2
  17   1   3 25.7618 5.47424   2
 -18  -1  -3 43.1641 8.82423   2
  18  -1   3 42.6559 7.25104   2
  18   1   3 23.7641 6.35956   2
 -18   1  -3 32.7469 7.19899   2
 -19  -1  -3 2.69988 5.57052   2
  19  -1   3 8.11562 4.65680   2
 -19   1  -3 7.61298 4.88942   2
 -20  -1  -3 29.4667 9.33828   2
  20  -1   3 21.9609 6.47145   2
  20   1   3 21.4220 5.92810   2
 -20   1  -3 22.4255 6.98957   2
  21  -1   3 6.17722 5.30980   2
 -21  -1  -3 17.1419 7.42503   2
  21   1   3 11.6900 5.07173   2
 -21   1  -3 15.2548 6.81084   2
  22  -1   3 34.5623 7.78876   2
 -22  -1  -3 40.1585 10.2867   2
  22   1   3 32.9132 7.22451   2
 -22   1  -3 31.7313 8.14025   2
 -23  -1  -3 17.5925 11.6816   2
  23   1   3 17.3308 6.62782   2
  23   1   3 17.1706 6.25047   4
 -23   1  -3 20.8122 6.16659   2
 -23  -2   3 2.68265 4.88991   2
  23  -2  -3 5.21723 3.75331   2
  23   2  -3 1.33025 3.41286   4
 -23   2   3 -2.1438 3.02818   2
  23   2  -3 1.38302 2.85221   2
  22  -2  -3 63.5616 8.79378   2
 -22  -2   3 60.4645 11.7777   2
  22   2  -3 59.8261 6.88393   2
  22   2  -3 74.5037 7.80737   4
 -22   2   3 59.5702 10.1612   2
  21  -2  -3 2.86137 5.38036   2
 -21  -2   3 13.9173 6.98571   2
  21   2  -3 5.38325 4.47007   2
 -21   2   3 2.28494 5.48209   2
  21   2  -3 8.79444 5.26576   4
  20  -2  -3 3.20592 5.01202   2
 -20  -2   3 3.13198 5.56762   2
 -20   2   3 6.15123 5.42562   2
  20   2  -3 0.78819 4.04765   4
  20   2  -3 6.79181 3.86434   2
 -19  -2   3 32.0250 9.19423   2
  19  -2  -3 36.0377 8.22226   2
  19   2  -3 26.3247 5.46699   4
  19   2  -3 34.0231 5.74857   2
 -19   2   3 28.4015 7.42680   2
  18  -2  -3 5.52833 5.03456   2
 -18  -2   3 -3.0899 4.69572   2
  18   2  -3 6.79278 3.28028   2
 -18   2   3 3.75599 4.76630   2
  18   2  -3 1.73035 3.52515   4
  17  -2  -3 -0.8575 4.09961   2
 -17  -2   3 -0.5003 4.70239   2
  17   2  -3 0.23285 3.07268   4
  17   2  -3 1.61626 2.71718   2
 -16  -2   3 -0.7243 4.08452   2
  16  -2  -3 2.21753 3.91912   2
  16   2  -3 3.21527 6.13388   2
  16   2  -3 1.55794 2.94840   4
 -16   2   3 2.33554 4.14605   2
  15  -2  -3 0.95833 3.14383   2
 -15  -2   3 -0.8161 3.95224   2
  15   2  -3 2.88945 2.56930   7
  15   2  -3 2.65543 2.57404   2
 -15   2   3 3.08507 3.70127   2
 -14  -2   3 -0.0374 3.57715   2
  14  -2  -3 -0.4218 2.99324   2
  14   2  -3 8.45006 3.00135   7
 -14   2   3 -1.7458 2.97609   2
  14   2  -3 3.27479 2.60085   2
  14   2  -3 6.96444 2.98686   2
  14   2  -3 -0.8294 2.15601   4
 -13  -2   3 4.15193 3.65772   2
  13  -2  -3 6.76085 3.35555   2
  13   2  -3 0.39665 1.87111   2
  13   2  -3 -0.1994 2.19237   7
 -13   2   3 1.20211 3.15014   2
  13   2  -3 2.44111 2.17708   4
  13   2  -3 0.22481 2.08496   2
  12  -2  -3 118.109 9.92219   2
 -12  -2   3 120.142 10.2744   2
 -12   2   3 110.203 9.36978   6
  12   2  -3 121.811 8.11023   7
 -12   2   3 127.498 9.96645   2
  12   2  -3 120.686 7.58729   2
  12   2  -3 126.348 7.71082   4
  12   2  -3 120.088 8.06745   2
 -11  -2   3 3.34534 4.55833   2
  11  -2  -3 9.31540 3.44792   2
  11  -2  -3 2.18648 2.61060   3
  11   2  -3 2.09400 1.89117   5
  11   2  -3 2.03973 1.74728   2
 -11   2   3 4.30315 2.35090   2
 -11   2   3 4.64666 2.93097   2
 -11   2   3 3.78350 2.56077   6
  11   2  -3 2.51278 1.86644   2
  11   2  -3 2.40172 1.75886   4
  11   2  -3 2.34908 2.01112   7
  10  -2  -3 3.50112 2.87141   3
 -10  -2   3 3.42503 2.97907   2
 -10  -2   3 7.50195 2.64905   2
  10   2  -3 6.23230 2.15277   7
 -10   2   3 2.32696 2.67801   6
  10   2  -3 6.49154 2.02747   2
  10   2  -3 7.16569 2.42300   5
 -10   2   3 9.78048 2.92411   2
  10   2  -3 10.5537 2.40076   4
 -10   2   3 6.26316 3.02754   2
  10   2  -3 7.85852 2.00597   2
  -9  -2   3 29.5698 4.45037   2
  -9  -2   3 26.2812 5.42708   2
   9  -2  -3 32.4297 4.53312   2
   9  -2  -3 29.5039 5.24141   3
   9  -2  -3 28.3352 4.32925   2
  -9   2   3 36.6051 4.61938   2
   9   2  -3 30.4979 2.94851   2
   9   2  -3 29.6836 2.99535   4
   9   2  -3 29.5477 3.57825   5
   9   2  -3 26.4500 3.19880   7
   9   2  -3 28.7762 2.71558   2
  -8  -2   3 320.936 16.1032   2
   8  -2  -3 316.474 16.6148   6
   8  -2  -3 316.585 16.9350   3
   8  -2  -3 316.774 17.0264   2
  -8  -2   3 316.813 15.6865   2
   8  -2  -3 320.713 16.0946   2
   8   2  -3 317.274 14.4227   7
   8   2  -3 329.265 14.1487   4
  -8   2   3 313.324 16.2613   6
   8   2  -3 327.001 13.5677   2
  -8   2   3 321.423 15.0670   2
   8   2  -3 316.518 13.7826   2
   8   2  -3 316.914 15.5166   5
  -8   2   3 291.279 16.8142   3
  -8   2   3 338.739 16.1454   2
  -7  -2   3 65.6491 5.28240   2
   7  -2  -3 55.9910 5.67232   2
   7  -2  -3 57.3917 5.71441   3
   7  -2  -3 56.7142 5.41951   6
  -7  -2   3 64.9639 4.63614   2
   7  -2  -3 50.8100 5.15603   2
   7   2  -3 58.8997 3.02588   2
  -7   2   3 48.8507 5.31170   3
  -7   2   3 55.6556 5.00961   6
   7   2  -3 62.3516 3.17249   2
   7   2  -3 57.2478 3.80507   7
   7   2  -3 56.5653 3.79201   4
  -7   2   3 56.2017 5.16102   2
   7   2  -3 58.0000 4.56158   5
  -7   2   3 63.4015 4.64199   2
   6  -2  -3 172.758 10.7777   3
  -6  -2   3 182.143 9.62275   2
   6  -2  -3 187.507 10.5322   6
   6  -2  -3 176.215 9.99801   2
  -6  -2   3 179.222 9.06155   2
   6  -2  -3 185.142 10.6338   2
  -6   2   3 182.609 10.8697   3
   6   2  -3 188.459 8.93930   7
  -6   2   3 196.644 10.0469   2
   6   2  -3 172.596 8.85245   4
   6   2  -3 178.733 9.60106   5
  -6   2   3 179.568 9.08738   2
  -6   2   3 181.307 9.81469   6
   5  -2  -3 14.6504 3.06678   2
   5  -2  -3 21.9320 3.75806   3
   5  -2  -3 16.0620 2.79984   2
   5  -2  -3 15.4259 2.95204   6
  -5   2   3 19.0926 2.73375   6
  -5   2   3 19.1173 3.30086   3
  -5   2   3 17.2877 2.72857   2
  -5   2   3 15.5897 2.18429   2
  -4  -2   3 20.8252 2.02623   7
  -4  -2   3 19.8445 1.73876   2
   4  -2  -3 19.3418 3.00272   2
   4  -2  -3 16.1766 2.85724   6
  -4  -2   3 21.3344 2.44309   5
  -4  -2   3 20.5206 1.72274   4
   4  -2  -3 16.4031 3.11242   3
   4  -2  -3 17.2862 2.63862   2
  -4  -2   3 17.8184 1.57122   2
  -4   2   3 19.0480 2.53426   6
  -4   2   3 20.3790 3.21112   3
   4   2  -3 21.6289 1.78684   7
  -4   2   3 24.4107 2.52837   2
   4   2  -3 19.2097 1.94199   4
  -4   2   3 25.0812 2.55846   2
   4   2  -3 19.2476 2.63445   5
  -3  -2   3 34.0990 3.11003   5
   3  -2  -3 31.8862 3.75942   3
  -3  -2   3 36.3017 2.36674   7
   3  -2  -3 36.5076 3.34181   6
   3  -2  -3 34.9737 4.24219   4
   3  -2  -3 32.6684 3.32442   2
  -3  -2   3 33.7533 2.21498   4
   3  -2  -3 34.5991 2.91320   2
   3   2  -3 34.2009 2.56851   4
  -3   2   3 32.7375 2.28946   2
  -3   2   3 34.1273 3.20154   6
  -3   2   3 34.6184 2.07279   2
   3   2  -3 31.4004 3.39076   5
  -3   2   3 32.5441 3.80937   3
   2  -2  -3 910.618 38.6726   4
  -2  -2   3 936.338 36.2803   4
   2  -2  -3 856.659 38.1684   3
   2  -2  -3 864.423 38.1020   7
   2  -2  -3 912.695 36.5876   2
  -2  -2   3 934.064 36.2522   7
  -2  -2   3 916.184 37.4478   5
   2  -2  -3 937.627 36.8151   2
   2  -2  -3 921.780 37.5264   6
  -2   2   3 936.825 37.4986   6
  -2   2   3 896.072 38.2737   3
   2   2  -3 890.100 37.6393   5
   1  -2  -3 12.3526 1.54919   2
  -1  -2   3 12.7447 2.09007   5
   1  -2  -3 12.5648 2.90715   5
   1  -2  -3 12.5218 2.16821   6
  -1  -2   3 12.3619 1.81028   4
  -1  -2   3 14.0254 1.75809   7
   1  -2  -3 13.8540 2.79874   4
   1  -2  -3 13.4223 1.86098   2
  -1  -2   3 12.7801 1.84620   3
   1  -2  -3 13.3914 2.44921   7
   1  -2  -3 18.1339 2.79300   3
  -1   2   3 15.3861 3.41546   4
   0  -2  -3 69.3754 3.80317   2
   0  -2  -3 70.1656 4.93652   7
   0  -2  -3 67.2142 5.06633   5
   0  -2  -3 67.6267 3.68948   2
   0  -2  -3 65.8440 4.74781   6
   0  -2  -3 68.7849 4.92127   4
   0  -2   3 66.5217 4.17782   3
   0   2   3 70.1092 5.35369   5
   0   2   3 72.2369 5.27163   4
   1  -2   3 114.331 6.22945   3
  -1  -2  -3 115.201 6.63553   4
  -1  -2  -3 112.098 6.87101   5
  -1  -2  -3 115.471 5.66049   7
  -1  -2  -3 115.184 5.43182   2
  -1  -2  -3 111.332 5.55845   2
   1   2   3 109.672 6.94989   4
  -1   2  -3 111.224 6.09048   3
   1   2   3 114.461 7.17469   5
  -2  -2  -3 308.925 13.6395   2
  -2  -2  -3 313.206 12.8136   7
  -2  -2  -3 310.340 14.7682   5
  -2  -2  -3 313.922 13.0795   2
   2  -2   3 316.128 13.9886   3
  -2  -2  -3 313.508 14.2423   4
   2   2   3 311.320 15.1047   5
   2   2   3 294.347 14.5783   4
  -2   2  -3 311.224 14.1440   3
   3  -2   3 167.438 8.45940   3
  -3  -2  -3 147.513 7.01615   2
  -3  -2  -3 144.159 8.44138   2
  -3  -2  -3 146.276 8.24568   5
  -3  -2  -3 152.352 7.94023   4
   3  -2   3 154.511 6.83048   2
  -3  -2  -3 149.261 6.37874   7
   3  -2   3 143.217 6.80175   2
   3   2   3 155.444 8.74631   5
   3   2   3 148.916 8.22905   4
  -3   2  -3 164.263 8.34101   3
   3   2   3 143.759 6.60854   7
   4  -2   3 418.150 18.6607   3
  -4  -2  -3 424.986 17.1552   2
   4  -2   3 405.135 17.4654   2
  -4  -2  -3 409.759 17.9743   4
  -4  -2  -3 397.840 18.2257   2
  -4  -2  -3 415.336 18.4890   5
   4   2   3 407.352 16.3906   2
   4   2   3 400.712 18.8036   5
   4   2   3 410.673 16.2697   7
  -4   2  -3 399.968 18.4919   3
   4   2   3 397.235 18.1687   4
   4   2   3 392.252 16.2115   2
   5  -2   3 55.5294 5.04884   3
  -5  -2  -3 61.8975 3.99594   2
   5  -2   3 57.8683 4.37232   2
   5  -2   3 58.4297 4.50001   2
   5   2   3 64.1366 3.29143   2
  -5   2  -3 52.4609 2.89646   2
  -5   2  -3 53.1272 4.87931   3
  -5   2  -3 55.9375 3.26446   6
  -6  -2  -3 14.0504 2.29302   4
  -6  -2  -3 21.2129 3.54740   2
   6  -2   3 18.2379 3.08758   2
  -6  -2  -3 14.4744 2.26387   2
   6  -2   3 14.0386 2.82783   2
   6  -2   3 20.1274 3.94443   3
   6   2   3 13.6103 2.55841   4
  -6   2  -3 18.1164 2.23576   2
   6   2   3 15.8284 1.89395   2
   6   2   3 16.3242 2.43497   2
  -6   2  -3 18.6107 2.62281   2
   6   2   3 16.2337 1.62234   7
   6   2   3 16.9230 3.11584   5
  -6   2  -3 17.2678 2.24645   6
  -6   2  -3 16.6485 3.28629   3
   7  -2   3 38.2744 4.19631   2
  -7  -2  -3 46.1918 5.06636   2
   7  -2   3 41.2453 4.49440   2
  -7  -2  -3 32.7089 3.51670   2
   7   2   3 48.1714 4.04167   2
  -7   2  -3 39.8446 4.53082   3
  -7   2  -3 40.9866 3.60719   2
  -7   2  -3 43.7908 3.63281   6
   7   2   3 48.2270 4.50498   5
   7   2   3 44.1179 3.17431   2
   7   2   3 47.2896 4.15940   4
  -8  -2  -3 337.382 17.6048   2
   8  -2   3 355.116 16.9870   2
  -8  -2  -3 333.214 17.1543   2
  -8   2  -3 333.926 16.1664   2
   8   2   3 331.998 16.7137   2
   8   2   3 332.951 16.8272   5
   8   2   3 340.913 16.0411   4
  -8   2  -3 354.285 15.9731   6
  -8   2  -3 354.836 17.5754   3
   8   2   3 334.132 15.0433   2
  -8   2  -3 374.503 15.9002   2
   9  -2   3 18.5189 3.95191   2
  -9  -2  -3 22.1548 4.43974   2
  -9  -2  -3 21.4553 3.22854   2
   9  -2   3 19.6056 3.82106   2
   9   2   3 23.7334 2.69315   2
  -9   2  -3 26.1823 3.40771   6
  -9   2  -3 19.8150 3.41609   2
  -9   2  -3 23.6283 3.30155   2
   9   2   3 23.1905 3.42685   2
   9   2   3 23.0745 3.20919   4
  -9   2  -3 12.6796 3.69578   3
   9   2   3 21.5889 3.49935   5
 -10  -2  -3 19.1175 4.66867   2
 -10  -2  -3 9.04858 3.28077   2
  10   2   3 14.7872 3.21102   5
  10   2   3 15.2408 3.16201   4
  10   2   3 18.6671 2.71887   2
  10   2   3 17.7763 3.43781   2
  11  -2   3 17.1441 4.04439   2
 -11   2  -3 18.0320 3.79123   2
 -11   2  -3 16.5550 3.56411   6
  11   2   3 19.9578 3.36329   4
 -11   2  -3 15.4543 3.43750   2
  11   2   3 20.8280 3.20307   2
 -12  -2  -3 -2.1894 2.63735   2
  12  -2   3 -1.3179 2.32989   2
 -12   2  -3 -0.0564 2.24807   6
 -12   2  -3 0.41590 1.91587   2
  12   2   3 -1.0295 2.04986   2
  12   2   3 1.70580 2.37315   4
 -12   2  -3 2.36794 2.69395   2
  12   2   3 2.72969 2.06440   2
  13  -2   3 2.94728 3.07536   2
 -13  -2  -3 -0.5180 2.92228   2
 -13   2  -3 3.62357 3.04279   6
 -13   2  -3 -1.1241 2.57574   2
  13   2   3 1.48662 2.43102   2
  13   2   3 2.97386 2.79341   4
  14  -2   3 32.5931 5.69804   2
 -14  -2  -3 32.0308 6.38191   2
  14   2   3 29.5094 4.76258   4
 -14   2  -3 22.1284 4.85152   6
  14   2   3 26.7411 4.53562   2
 -14   2  -3 27.7734 5.31468   2
  15  -2   3 44.8506 7.00276   2
 -15  -2  -3 40.3766 7.78114   2
 -15   2  -3 38.9597 6.51175   2
  15   2   3 36.9464 5.09900   2
  15   2   3 47.3225 5.76397   4
 -16  -2  -3 50.3752 8.40403   2
  16  -2   3 47.6544 7.44880   2
 -16   2  -3 44.6013 6.78412   2
  16   2   3 43.6921 5.83349   2
  16   2   3 40.8897 5.90945   4
  17  -2   3 7.60357 6.52146   2
  17   2   3 12.1552 4.30171   2
  17   2   3 7.75796 4.20327   4
 -17   2  -3 17.8649 5.74739   2
  18  -2   3 35.7257 7.48737   2
 -18  -2  -3 40.1068 8.68069   2
 -18   2  -3 36.4345 7.43315   2
  18   2   3 34.4926 6.02660   2
  18   2   3 31.5392 5.98483   4
  19  -2   3 7.20443 4.98980   2
 -19  -2  -3 1.14721 5.87374   2
  19   2   3 6.71484 4.94507   4
 -19   2  -3 7.96737 6.02044   2
  19   2   3 2.30568 3.61661   2
  20  -2   3 2.57781 4.24619   2
 -20  -2  -3 0.81360 5.73941   2
 -20   2  -3 3.83452 4.88048   2
  20   2   3 7.58248 4.79201   4
  20   2   3 3.79503 3.64392   2
 -21  -2  -3 7.66264 6.26273   2
  21  -2   3 6.49197 5.20566   2
 -21   2  -3 10.4029 5.29714   2
  21   2   3 5.62682 4.55230   4
  21   2   3 7.70365 4.54858   2
  22  -2   3 34.2780 7.21227   2
 -22  -2  -3 29.9418 9.99265   2
 -22   2  -3 19.1404 7.74383   2
  22   2   3 36.2429 6.45324   2
  22   2   3 32.1302 7.14735   4
 -23  -2  -3 -1.1086 4.30982   2
  23  -2   3 -3.6699 3.16339   2
  23   2   3 -0.0760 3.59961   4
 -23   2  -3 5.90262 4.53593   2
  23   2   3 1.93329 4.70110   2
  22  -3  -3 16.2870 8.45753   2
 -22  -3   3 26.1504 11.0165   2
 -22   3   3 26.8958 7.93260   2
  22   3  -3 25.9956 6.24776   2
  22   3  -3 20.2058 7.51955   5
  22   3  -3 23.1360 6.87120   4
 -21  -3   3 6.09882 6.00524   2
  21  -3  -3 5.45857 5.83317   2
 -21   3   3 8.43322 4.61914   2
  21   3  -3 5.48417 4.60109   5
  21   3  -3 6.00525 3.80800   4
  21   3  -3 10.6656 3.13065   2
 -20  -3   3 2.18281 5.75913   2
  20  -3  -3 6.78149 5.17475   2
 -20   3   3 3.41248 5.58480   2
  20   3  -3 2.10718 4.61865   5
  20   3  -3 6.03771 4.00040   4
  20   3  -3 4.52243 3.13743   2
 -19  -3   3 10.4359 6.24361   2
  19  -3  -3 13.2713 5.62371   2
  19   3  -3 4.78436 3.95594   4
  19   3  -3 6.87636 4.64255   5
 -19   3   3 9.15925 5.17359   2
  19   3  -3 7.27398 4.32070   2
  18  -3  -3 1.70180 4.81455   2
 -18  -3   3 -1.1927 5.29798   2
 -18   3   3 2.23891 4.43291   2
  18   3  -3 2.40055 2.48467   2
  18   3  -3 2.67378 3.34878   4
  18   3  -3 -0.4687 4.44987   5
  18   3  -3 0.01539 3.68392   2
  17  -3  -3 7.92940 4.61113   2
  17   3  -3 4.05119 3.15763   7
  17   3  -3 3.89771 3.23038   5
 -17   3   3 4.61388 4.06310   2
  17   3  -3 11.2047 3.78350   4
  17   3  -3 5.29572 2.32073   2
 -16  -3   3 64.8507 9.85839   2
  16   3  -3 56.8000 5.41112   2
  16   3  -3 64.9353 6.43144   4
 -16   3   3 49.7071 7.52461   2
  16   3  -3 62.1101 8.04224   5
  16   3  -3 57.9411 4.98579   2
  16   3  -3 59.1959 6.30454   7
 -15  -3   3 74.2961 9.47815   2
  15  -3  -3 75.2570 8.85449   2
  15   3  -3 68.8392 5.32430   2
  15   3  -3 70.6318 7.99694   5
  15   3  -3 65.5478 6.56366   4
 -15   3   3 63.9345 7.82504   2
  15   3  -3 70.7256 5.04035   2
  14  -3  -3 5.83384 4.45402   2
 -14  -3   3 7.68859 4.68069   2
  14   3  -3 0.04979 1.83938   7
 -14   3   3 3.31052 3.02825   2
  14   3  -3 3.22623 1.45706   2
  14   3  -3 4.34011 2.69363   4
  14   3  -3 4.96054 1.67025   2
  14   3  -3 3.86168 3.28433   5
 -13  -3   3 2.28976 4.11343   2
  13   3  -3 4.20651 1.95158   7
 -13   3   3 7.21263 3.79778   2
  13   3  -3 7.97970 3.70514   5
  13   3  -3 5.39268 2.63600   4
  12  -3  -3 3.10694 3.56487   3
 -12  -3   3 3.60515 3.79254   2
  12  -3  -3 -0.5084 3.00289   2
  12   3  -3 0.92497 2.19411   4
 -12   3   3 -1.0458 2.33956   6
  12   3  -3 3.94081 1.90470   7
  12   3  -3 2.41717 3.07417   5
 -12   3   3 4.39676 2.61578   2
 -12   3   3 2.42944 2.90788   2
  11  -3  -3 8.64628 3.76964   2
  11  -3  -3 16.6419 4.84334   3
  11   3  -3 8.51319 3.29342   5
 -11   3   3 10.2604 3.19587   2
 -11   3   3 18.1689 4.00297   2
  11   3  -3 8.02644 1.96427   7
  11   3  -3 12.5665 2.70020   4
  10  -3  -3 5.28963 3.39881   3
  10  -3  -3 11.5819 3.82021   2
 -10  -3   3 9.99806 3.63995   2
 -10  -3   3 10.0349 2.69249   2
 -10   3   3 9.26931 2.55940   2
  10   3  -3 11.4421 4.15410   5
  10   3  -3 13.1371 2.55387   4
 -10   3   3 8.16011 2.92140   6
 -10   3   3 12.9307 3.17996   2
  10   3  -3 6.00677 1.66798   7
   9  -3  -3 56.5104 6.78862   3
   9  -3  -3 53.3478 5.88532   6
  -9  -3   3 52.9116 5.69067   2
   9  -3  -3 53.2089 5.86731   2
  -9   3   3 53.1512 4.41298   2
   9   3  -3 49.3605 3.47817   7
  -9   3   3 58.1806 5.28372   6
   9   3  -3 53.1485 5.70982   5
   9   3  -3 53.6541 4.31787   4
  -9   3   3 56.5715 4.91552   2
   8  -3  -3 18.3712 3.66122   2
   8  -3  -3 17.0862 3.92334   6
   8  -3  -3 15.0521 4.22356   3
  -8  -3   3 14.8997 3.42903   2
  -8  -3   3 15.0318 2.60059   2
   8  -3  -3 17.5207 3.82798   2
  -8   3   3 14.7666 2.25291   2
  -8   3   3 17.3439 2.64101   2
   8   3  -3 14.9433 2.34363   7
   8   3  -3 16.4559 3.88834   5
  -8   3   3 14.0599 2.88088   6
   8   3  -3 13.2821 2.37189   4
   7  -3  -3 153.401 12.2826   3
   7  -3  -3 161.110 9.53024   2
  -7  -3   3 148.919 8.17907   2
  -7  -3   3 162.672 9.10820   2
   7  -3  -3 154.791 9.79036   6
   7   3  -3 161.420 8.30981   4
  -7   3   3 156.417 8.98474   6
   7   3  -3 169.376 10.0791   5
   7   3  -3 154.319 7.07439   7
  -6  -3   3 6.44144 1.59880   2
  -6  -3   3 10.7284 2.16984   2
   6  -3  -3 6.86624 2.47917   2
  -6  -3   3 5.84875 2.28401   5
   6  -3  -3 1.98134 3.14723   3
   6  -3  -3 2.02466 2.40172   2
   6  -3  -3 4.21362 2.53373   6
  -6   3   3 0.84954 2.55571   3
  -6   3   3 3.45950 1.95655   6
   6   3  -3 5.44809 2.84277   5
   6   3  -3 10.1100 2.23582   4
  -5  -3   3 168.398 9.16596   5
  -5  -3   3 164.318 7.56816   7
   5  -3  -3 167.115 8.72304   2
  -5  -3   3 164.455 7.61149   2
   5  -3  -3 160.130 9.42244   6
  -5  -3   3 163.536 8.17661   2
  -5  -3   3 163.944 7.82130   4
   5  -3  -3 155.126 10.5823   3
   5  -3  -3 160.331 9.58013   2
   5   3  -3 168.090 8.31489   4
   5   3  -3 163.233 9.91117   5
  -5   3   3 164.584 10.5358   3
  -5   3   3 162.940 8.97517   6
   4  -3  -3 406.318 17.1167   6
  -4  -3   3 378.095 15.8335   4
  -4  -3   3 367.361 17.7418   5
   4  -3  -3 373.776 19.4345   4
   4  -3  -3 374.272 17.5280   2
  -4  -3   3 377.794 15.3307   7
   4  -3  -3 377.841 16.7130   2
   4  -3  -3 326.716 18.4823   3
   4   3  -3 364.467 18.3898   5
  -4   3   3 383.906 16.6999   6
  -4   3   3 356.816 18.7436   3
   4   3  -3 377.759 16.9340   4
  -3  -3   3 172.371 8.47255   4
  -3  -3   3 172.159 7.96937   7
   3  -3  -3 171.095 10.5896   3
   3  -3  -3 170.903 9.08439   2
   3  -3  -3 185.634 8.60518   2
   3  -3  -3 175.471 10.8243   4
   3  -3  -3 176.821 9.43320   6
  -3  -3   3 181.227 9.88622   5
   3   3  -3 175.829 10.4242   5
  -3   3   3 184.119 10.6990   3
   2  -3  -3 702.000 29.8051   6
  -2  -3   3 706.272 30.4275   5
   2  -3  -3 701.767 28.9714   2
  -2  -3   3 702.673 30.8016   7
   2  -3  -3 696.863 31.6882   4
   2  -3  -3 693.755 31.4978   7
   2  -3  -3 702.772 31.7243   5
   2  -3  -3 724.461 31.0523   3
  -2  -3   3 700.941 29.1248   4
  -1  -3   3 33.9845 3.96721   5
   1  -3  -3 27.9323 4.19050   3
   1  -3  -3 31.0482 2.35719   2
   1  -3  -3 37.1657 4.37706   4
  -1  -3   3 29.9489 3.16327   4
   1  -3  -3 34.9437 3.78163   7
   1  -3  -3 33.9556 3.25801   2
   1  -3  -3 34.1394 3.54608   6
   1  -3  -3 30.4976 4.11749   5
  -1  -3   3 28.8179 3.31696   3
   0  -3   3 24.3474 3.17415   3
   0  -3  -3 27.9723 3.50208   6
   0  -3  -3 33.2412 3.76108   4
   0  -3  -3 26.2098 3.14276   7
   0  -3  -3 29.6260 2.29033   2
   0  -3  -3 26.7680 2.11422   2
   0  -3  -3 24.6944 3.89498   3
   0  -3   3 23.4386 3.17973   4
   0  -3  -3 26.6389 3.76528   5
   0  -3   3 25.6428 3.50696   5
   0   3   3 24.6633 4.18696   4
  -1  -3  -3 1011.77 41.1156   2
  -1  -3  -3 1013.89 40.6399   2
   1  -3   3 1016.27 41.9107   3
  -1  -3  -3 1012.20 44.1096   5
   1  -3   3 1051.71 41.9626   4
  -1  -3  -3 1009.99 42.5564   4
  -1  -3  -3 1017.52 40.7213   7
   1   3   3 1019.74 43.7539   5
   1   3   3 1015.13 44.1462   4
  -2  -3  -3 245.825 11.2213   2
  -2  -3  -3 246.164 11.3969   2
   2  -3   3 264.517 12.5853   3
  -2  -3  -3 243.392 12.7973   4
  -2  -3  -3 232.969 13.2930   5
   2  -3   3 261.202 10.5572   6
  -2  -3  -3 245.576 11.0087   7
   2   3   3 244.954 13.9725   5
  -2   3  -3 265.645 12.4942   3
   2   3   3 245.753 13.2397   4
  -3  -3  -3 14.4188 2.80763   5
  -3  -3  -3 13.0868 1.62403   2
   3  -3   3 15.0112 1.40659   6
   3  -3   3 12.5509 2.78901   3
  -3  -3  -3 16.0004 2.61749   2
  -3  -3  -3 16.9190 2.65687   4
  -3  -3  -3 14.2381 1.19997   7
   3   3   3 16.1523 3.21220   4
   3   3   3 16.1616 3.80798   5
  -3   3  -3 16.9271 2.91145   3
  -4  -3  -3 113.658 6.96094   4
   4  -3   3 111.506 7.55118   3
  -4  -3  -3 114.890 7.63846   5
  -4  -3  -3 113.485 5.85138   2
  -4  -3  -3 107.072 6.58687   2
   4  -3   3 119.839 5.87612   2
   4  -3   3 111.853 5.91126   2
   4   3   3 119.912 7.65962   4
   4   3   3 129.011 8.44948   5
  -4   3  -3 122.248 7.72841   3
   5  -3   3 51.5750 3.80219   2
  -5  -3  -3 49.0783 3.44345   2
   5  -3   3 46.0780 3.87962   2
  -5  -3  -3 49.2026 4.20704   4
   5  -3   3 45.7285 4.90566   3
  -5  -3  -3 45.3630 4.31308   2
  -5  -3  -3 43.1421 4.41586   5
  -5   3  -3 43.1708 4.82215   3
   5   3   3 44.0786 5.13836   5
   5   3   3 48.8443 4.71309   4
   6  -3   3 11.1759 2.67541   2
  -6  -3  -3 8.33269 2.90824   5
  -6  -3  -3 11.1628 2.94205   2
  -6  -3  -3 9.84351 2.41837   4
   6  -3   3 6.29278 2.67647   3
   6  -3   3 11.5845 2.77213   2
  -6  -3  -3 7.62269 1.85549   2
  -6   3  -3 7.93211 2.69095   3
   6   3   3 6.38276 2.63806   4
   6   3   3 9.72306 3.18708   5
   7  -3   3 9.58525 2.73988   2
  -7  -3  -3 9.30819 2.09467   2
   7  -3   3 8.47323 3.09435   3
   7  -3   3 9.98305 2.83271   2
  -7  -3  -3 8.10373 2.99736   2
   7   3   3 11.4477 2.82933   4
  -7   3  -3 9.93464 2.89781   3
  -7   3  -3 8.49458 1.44044   6
   8  -3   3 46.1931 5.69436   3
   8  -3   3 42.3939 5.01787   2
  -8  -3  -3 44.8704 5.94056   2
   8  -3   3 48.8108 4.88077   2
  -8  -3  -3 46.6086 5.24551   2
  -8   3  -3 44.2290 4.55441   6
   8   3   3 48.3004 4.62078   4
   8   3   3 46.8514 5.42613   5
   9  -3   3 89.5641 7.75296   2
   9  -3   3 99.2814 7.58376   2
  -9  -3  -3 91.7419 6.77420   2
  -9  -3  -3 100.772 8.12892   2
   9   3   3 97.0223 8.01260   5
   9   3   3 96.9353 4.50759   7
  -9   3  -3 99.1412 5.72824   6
   9   3   3 95.1081 7.11376   4
   9   3   3 97.6237 4.75894   7
 -10  -3  -3 14.3106 4.40976   2
  10   3   3 17.6823 1.80630   7
  10   3   3 14.7781 4.25342   5
 -10   3  -3 16.4849 2.64187   2
 -10   3  -3 18.4661 2.91001   6
 -10   3  -3 16.6699 2.57951   2
  10   3   3 16.6609 3.49758   4
  11  -3   3 8.98099 3.69150   2
 -11  -3  -3 8.22795 3.92139   2
  11   3   3 11.0255 2.22753   7
 -11   3  -3 12.4814 2.81761   2
  11   3   3 10.1451 1.94193   2
  11   3   3 10.2137 3.60691   5
 -12  -3  -3 70.5792 8.43515   2
  12  -3   3 76.9829 7.77264   2
  12   3   3 69.8899 6.73285   4
  12   3   3 64.8926 5.18706   7
 -12   3  -3 77.9016 6.40492   6
  12   3   3 71.8543 5.55118   2
  12   3   3 65.6607 4.82606   2
 -12   3  -3 73.5257 5.87057   2
 -12   3  -3 74.2568 6.02394   2
  12   3   3 76.7159 7.73868   5
 -13  -3  -3 83.2340 9.30578   2
  13  -3   3 86.5979 8.62039   2
  13   3   3 68.5334 5.76569   7
  13   3   3 76.0175 7.64828   5
 -13   3  -3 80.3423 6.93500   6
 -13   3  -3 84.8940 6.73283   2
  13   3   3 74.6448 6.12262   2
  13   3   3 75.6762 7.07586   4
 -13   3  -3 81.8777 7.05051   2
  13   3   3 75.6334 5.40566   2
  14  -3   3 17.8619 5.71950   2
 -14  -3  -3 18.8983 5.98414   2
  14   3   3 12.8513 3.21753   7
  14   3   3 20.2345 4.66134   4
 -14   3  -3 12.9699 3.65290   2
 -14   3  -3 17.3553 4.88941   2
  14   3   3 18.2355 3.23279   2
 -14   3  -3 14.9980 4.12838   6
  14   3   3 15.4216 3.60595   2
  14   3   3 11.5397 4.38177   5
 -15  -3  -3 126.291 12.8312   2
  15  -3   3 130.407 11.4292   2
  15   3   3 128.491 11.0876   5
  15   3   3 121.295 8.93764   7
 -15   3  -3 116.324 10.1370   6
 -15   3  -3 137.186 9.98189   2
  15   3   3 126.827 10.0071   4
  15   3   3 125.382 10.2067   2
  15   3   3 125.763 7.93435   2
 -16  -3  -3 232.809 18.3470   2
  16  -3   3 228.303 23.0224   2
  16   3   3 217.141 13.9138   2
  16   3   3 231.985 14.6791   4
  16   3   3 223.872 16.0971   5
 -16   3  -3 231.952 14.3069   2
 -17  -3  -3 0.57775 4.76336   2
  17  -3   3 7.07220 4.52924   2
  17   3   3 4.17050 3.47327   7
  17   3   3 0.92367 2.34968   2
  17   3   3 -2.3854 3.60228   5
 -17   3  -3 0.10746 2.99439   2
  17   3   3 0.10969 3.18973   4
 -18  -3  -3 9.10726 6.17975   2
  18  -3   3 15.7401 5.99898   2
  18   3   3 4.96734 4.71081   5
  18   3   3 8.36734 3.58684   2
 -18   3  -3 9.48389 4.64654   2
  18   3   3 10.3753 4.54601   4
  19  -3   3 11.1468 5.47388   2
 -19  -3  -3 4.89076 6.07440   2
 -19   3  -3 7.46085 4.46290   2
  19   3   3 8.46918 3.20567   2
  19   3   3 -2.8175 3.56795   4
  19   3   3 7.26853 4.76046   5
 -20  -3  -3 3.40916 5.85791   2
  20  -3   3 4.85257 4.97773   2
  20   3   3 2.82639 3.78077   4
 -20   3  -3 1.67341 3.90879   2
  20   3   3 8.06772 4.56786   5
  20   3   3 0.12065 2.90359   2
  21  -3   3 2.02801 4.27353   2
 -21  -3  -3 -3.1386 4.66622   2
  21   3   3 1.49258 3.87300   5
 -21   3  -3 -0.9660 3.62433   2
  21   3   3 -0.1809 3.44502   4
  21   3   3 0.10850 2.73462   2
 -22  -3  -3 7.26870 5.55275   2
  22  -3   3 2.75510 3.79926   2
  22   3   3 -2.2388 2.52236   2
  22   3   3 2.95777 3.69100   5
  22   3   3 1.66617 3.34575   4
 -22   3  -3 -0.1164 3.28862   2
  21  -4  -3 -1.8795 2.76307   2
  21   4  -3 0.84881 2.83657   4
  21   4  -3 -0.1671 3.07377   5
  20  -4  -3 45.3479 8.77372   2
 -20  -4   3 44.5613 10.9044   2
  20   4  -3 45.4560 6.01140   4
 -20   4   3 46.3817 7.97094   2
  20   4  -3 47.3169 7.32848   5
 -19  -4   3 30.4020 8.66424   2
  19  -4  -3 22.8501 7.69787   2
 -19   4   3 25.9927 5.91508   2
  19   4  -3 28.7790 5.19248   4
  19   4  -3 34.7366 7.50933   5
  18  -4  -3 12.8003 5.45260   2
 -18  -4   3 10.0917 6.52882   2
 -18   4   3 4.13449 3.91179   2
  18   4  -3 8.25911 4.30503   4
  18   4  -3 4.35109 5.13988   5
 -17  -4   3 2.37740 5.36591   2
  17  -4  -3 6.69310 4.70450   2
  17   4  -3 -3.0124 2.69758   4
 -17   4   3 1.52376 2.88897   2
  17   4  -3 -0.7658 3.48452   5
  16  -4  -3 -2.5012 3.41594   2
 -16  -4   3 6.55012 5.17352   2
  16   4  -3 0.19565 1.83698   7
  16   4  -3 1.49589 4.08655   5
 -16   4   3 -1.0261 2.79735   2
  16   4  -3 1.88800 2.75784   4
 -15  -4   3 25.9620 7.34973   2
  15   4  -3 22.1003 5.84009   5
  15   4  -3 20.7115 2.72667   7
  15   4  -3 16.8086 4.99937   4
 -15   4   3 19.7256 4.44483   2
  14  -4  -3 36.6894 7.17632   3
 -14  -4   3 34.2454 6.87071   2
  14  -4  -3 37.8740 6.45640   2
  14   4  -3 28.8353 4.67142   4
 -14   4   3 35.4334 4.29792   2
  14   4  -3 36.0553 5.97879   5
 -14   4   3 29.3321 4.27398   2
  13  -4  -3 3.52157 3.63909   2
 -13  -4   3 5.70327 4.43240   2
  13  -4  -3 8.08921 4.23020   3
 -13   4   3 3.49798 2.80199   6
  13   4  -3 3.74000 2.69683   4
 -13   4   3 5.06638 2.39139   2
 -13   4   3 2.64194 2.03794   2
  13   4  -3 6.40108 4.43825   5
  12  -4  -3 37.8541 6.07869   2
 -12  -4   3 34.1697 7.30966   2
  12  -4  -3 36.8180 6.66571   3
  12   4  -3 28.9021 6.24602   5
 -12   4   3 36.4809 4.46225   2
  12   4  -3 35.8569 4.48025   4
 -12   4   3 40.0670 5.03777   6
  11  -4  -3 2.70266 3.24275   2
  11  -4  -3 6.39901 4.16904   3
  11   4  -3 5.14271 2.68824   4
 -11   4   3 2.06238 2.22602   6
  11   4  -3 -1.8720 3.07788   5
 -10  -4   3 3.59566 2.22538   2
  10  -4  -3 1.03758 3.35753   3
  10  -4  -3 2.28641 3.04793   2
 -10  -4   3 8.14681 3.68522   2
  10   4  -3 4.69182 2.50956   4
 -10   4   3 4.97896 2.60462   6
  10   4  -3 0.04324 2.91491   5
   9  -4  -3 150.337 10.4478   2
  -9  -4   3 163.508 10.3884   2
   9  -4  -3 141.269 10.1088   6
   9  -4  -3 162.225 12.2564   3
  -9  -4   3 163.487 10.5428   2
   9   4  -3 136.313 10.9002   5
  -9   4   3 149.300 9.22813   6
   9   4  -3 146.249 8.96655   4
   8  -4  -3 31.5090 5.41079   3
  -8  -4   3 27.8528 4.09178   2
   8  -4  -3 24.3130 4.31086   2
   8  -4  -3 30.7912 4.61656   6
  -8  -4   3 29.0860 3.28512   2
  -8   4   3 28.6148 3.85158   6
   8   4  -3 30.8305 3.91324   4
   8   4  -3 35.0766 5.55250   5
  -7  -4   3 33.8834 3.06502   2
   7  -4  -3 31.5884 4.47034   6
  -7  -4   3 33.7884 3.22865   4
  -7  -4   3 31.3953 3.65442   2
   7  -4  -3 37.7071 4.41803   2
   7  -4  -3 30.5182 5.62493   3
   7  -4  -3 36.1589 4.74562   2
  -7   4   3 29.8134 3.74637   6
   7   4  -3 28.2256 3.91096   4
   7   4  -3 28.1043 5.12227   5
  -6  -4   3 70.7063 6.40597   2
   6  -4  -3 65.0530 5.82172   6
   6  -4  -3 68.6343 7.78511   2
  -6  -4   3 63.5923 3.87622   2
   6  -4  -3 72.9598 5.59557   2
   6  -4  -3 70.2108 7.31227   3
  -6  -4   3 64.2015 4.58027   4
   6   4  -3 60.7623 6.63027   5
   6   4  -3 66.7171 5.49874   4
  -5  -4   3 28.2801 3.00334   4
   5  -4  -3 32.9379 3.64007   2
  -5  -4   3 30.1756 1.95634   2
   5  -4  -3 26.8109 3.84769   6
   5  -4  -3 32.9349 4.11821   2
   5  -4  -3 29.0406 5.20459   3
   5   4  -3 35.4202 5.22517   5
   5   4  -3 37.0868 4.03965   4
  -4  -4   3 11.0888 1.48978   7
   4  -4  -3 10.7964 2.19383   2
  -4  -4   3 13.0833 2.05924   4
   4  -4  -3 10.8560 2.68929   2
   4  -4  -3 7.17265 2.44466   6
   4  -4  -3 9.82976 3.50274   3
  -3  -4   3 18.5766 3.21365   3
   3  -4  -3 15.4623 4.41200   7
   3  -4  -3 12.3113 2.13030   2
   3  -4  -3 14.0787 2.66631   2
   3  -4  -3 16.7788 2.92098   6
   3  -4  -3 16.8922 4.12322   3
  -3  -4   3 14.2221 2.47780   4
  -3  -4   3 15.4707 2.32862   7
   2  -4  -3 1.17537 1.58349   6
   2  -4  -3 0.97278 2.01330   7
  -2  -4   3 1.90534 1.42211   4
  -2  -4   3 0.36179 1.08326   7
   2  -4  -3 -0.6639 1.19975   2
  -2  -4   3 0.73554 1.67761   3
   1  -4  -3 140.888 9.59542   4
   1  -4  -3 140.045 8.70105   7
   1  -4  -3 138.423 10.0511   3
  -1  -4   3 138.833 8.91268   3
   1  -4  -3 143.883 8.70708   6
   1  -4  -3 138.663 7.21837   2
  -1  -4   3 148.953 8.58456   4
   1  -4  -3 150.834 7.61987   2
   0  -4   3 34.6354 4.26021   3
   0  -4  -3 37.3719 4.46116   4
   0  -4   3 35.8183 4.03721   4
   0  -4  -3 36.3846 2.64939   2
   0  -4  -3 34.5917 4.93984   3
   0  -4  -3 34.2737 4.21563   6
   0  -4  -3 41.2802 3.96068   7
  -1  -4  -3 11.5371 2.30197   7
  -1  -4  -3 14.0132 1.74829   2
  -1  -4  -3 7.08268 3.31593   3
   1  -4   3 14.3917 3.17337   3
  -1  -4  -3 10.5088 2.89248   4
   1  -4   3 13.8573 3.21967   4
  -2  -4  -3 46.6252 3.77628   2
  -2  -4  -3 47.7064 3.50610   7
   2  -4   3 55.1890 4.20061   6
   2  -4   3 48.8137 5.00566   3
  -2  -4  -3 47.5043 3.48940   2
  -2  -4  -3 51.7200 4.90845   4
   2  -4   3 48.9403 5.11797   4
   2   4   3 48.7594 5.87106   4
   3  -4   3 1.51322 2.10891   3
  -3  -4  -3 4.37650 1.24144   2
   3  -4   3 2.97612 2.41971   4
   3  -4   3 4.15900 1.28320   6
   3   4   3 6.37654 3.18893   5
   4  -4   3 1.72006 1.08499   2
   4  -4   3 0.65845 0.85398   6
  -4  -4  -3 2.23701 1.12684   2
   4  -4   3 1.89568 1.22525   2
   4  -4   3 1.75643 2.21070   3
  -4  -4  -3 3.38224 1.62588   2
  -4  -4  -3 2.87369 1.90107   4
  -4   4  -3 1.99249 1.97725   3
   4   4   3 0.90524 2.48768   5
   4   4   3 8.96294 3.14904   4
  -5  -4  -3 245.854 11.6064   2
  -5  -4  -3 240.113 12.7280   2
   5  -4   3 256.329 14.0523   3
   5  -4   3 261.360 11.4967   2
  -5  -4  -3 226.421 12.9239   4
   5  -4   3 250.632 12.0849   2
  -5   4  -3 255.447 14.3294   3
   5   4   3 251.427 14.3120   4
   5   4   3 251.350 15.4045   5
   6  -4   3 149.977 8.30923   2
  -6  -4  -3 145.061 8.96127   4
   6  -4   3 146.815 8.56355   2
  -6  -4  -3 139.103 7.81515   2
  -6  -4  -3 146.555 9.04143   2
   6   4   3 146.489 11.1098   5
   6   4   3 146.159 9.91674   4
  -7  -4  -3 9.78297 3.05566   2
   7  -4   3 7.77287 2.78767   2
   7  -4   3 4.50121 3.01925   3
  -7  -4  -3 7.23444 2.58203   4
   7   4   3 8.53100 3.92499   5
   7   4   3 11.2404 3.57291   4
   8  -4   3 16.5302 3.61433   2
  -8  -4  -3 18.5454 3.79853   4
  -8  -4  -3 18.5933 2.98428   2
   8  -4   3 21.8934 5.10922   3
  -8  -4  -3 17.7727 4.37202   2
   8  -4   3 18.4636 3.78979   2
   8   4   3 18.0948 4.25508   4
   8   4   3 20.3588 5.15394   5
  -9  -4  -3 187.109 11.2444   2
  -9  -4  -3 196.812 12.6673   2
   9  -4   3 206.024 11.9692   2
   9  -4   3 207.596 13.5571   3
   9   4   3 189.212 13.4532   5
  10  -4   3 24.2882 4.50359   2
 -10  -4  -3 17.6548 6.14721   2
  10  -4   3 33.0428 5.95201   3
  10   4   3 27.4521 5.40628   5
  10   4   3 17.7549 4.56532   4
  11  -4   3 96.2257 8.40336   2
 -11  -4  -3 94.3659 9.38916   2
  11   4   3 80.1249 9.01438   5
 -11   4  -3 94.0940 5.57207   6
  11   4   3 90.1542 8.16888   4
 -12  -4  -3 18.6724 5.90016   2
  12  -4   3 23.3629 5.51252   2
  12   4   3 24.5063 6.26130   5
  12   4   3 13.3454 7.81874   4
 -12   4  -3 21.9238 2.95730   6
 -13  -4  -3 1.76577 4.44478   2
  13  -4   3 2.04771 4.11705   2
  13   4   3 6.80727 4.42533   5
 -13   4  -3 2.26318 2.12487   6
  13   4   3 3.76544 3.37510   4
  14  -4   3 76.6106 8.80516   2
 -14  -4  -3 76.8401 10.0754   2
 -14   4  -3 71.9664 6.33943   6
  14   4   3 68.3718 9.26391   5
  14   4   3 76.3254 8.00917   4
  15  -4   3 7.32952 4.58003   2
 -15  -4  -3 6.15919 5.17405   2
 -15   4  -3 1.61501 3.06141   6
  15   4   3 8.55099 4.82485   5
 -15   4  -3 7.20475 2.30443   2
  15   4   3 6.56506 3.79518   4
 -15   4  -3 7.50008 3.01827   2
  16  -4   3 8.24856 4.36921   2
 -16  -4  -3 5.13201 6.88876   2
 -16   4  -3 4.68189 2.62515   2
 -16   4  -3 5.40478 2.80280   2
  16   4   3 6.95178 3.97335   4
  16   4   3 -1.0756 4.29044   5
 -16   4  -3 8.23161 3.88164   6
 -17  -4  -3 38.4709 9.27291   2
  17  -4   3 26.0949 7.00772   2
  17   4   3 28.3748 7.58885   5
 -17   4  -3 26.3355 4.30196   2
  17   4   3 24.7167 6.25208   4
 -18  -4  -3 8.24708 6.92554   2
  18  -4   3 8.77358 5.12317   2
  18   4   3 2.51264 4.28270   4
  18   4   3 7.39470 6.22692   5
 -18   4  -3 4.50370 4.31691   2
 -19  -4  -3 -1.7196 4.55087   2
  19  -4   3 4.94021 4.33834   2
  19   4   3 -1.0034 3.77350   4
  19   4   3 2.10426 4.77329   5
  20  -4   3 12.3347 5.15731   2
 -20  -4  -3 13.5564 7.02140   2
  20   4   3 13.2197 4.74063   4
  20   4   3 14.7228 5.40513   5
 -20   4  -3 7.12460 5.38888   2
  19   5  -3 -1.0363 3.10544   5
 -18  -5   3 7.54177 7.53150   2
  18  -5  -3 3.52537 5.78099   2
  18   5  -3 7.36368 4.97619   4
  18   5  -3 4.07775 6.00919   5
 -17  -5   3 0.15277 5.99747   2
  17  -5  -3 0.76335 5.05969   2
  17   5  -3 0.02556 5.47013   5
  17   5  -3 4.59514 3.35869   4
 -16  -5   3 4.17605 5.03077   2
  16  -5  -3 -0.9591 3.38081   2
  16   5  -3 0.98713 3.15990   4
  16   5  -3 3.54958 4.93946   5
  15  -5  -3 2.28779 3.61911   3
 -15  -5   3 1.14697 4.18429   2
  15  -5  -3 -0.1481 3.60484   2
  15   5  -3 0.62749 3.16227   4
  15   5  -3 4.08363 4.06801   5
  14  -5  -3 1.61973 3.95595   3
 -14  -5   3 1.46378 4.27195   2
  14  -5  -3 9.12991 5.13558   2
  14   5  -3 0.34476 3.82905   4
  14   5  -3 4.26891 5.41500   5
  13  -5  -3 21.5159 6.13861   2
  13  -5  -3 33.7173 6.88731   3
 -13  -5   3 30.4271 7.08932   2
  13   5  -3 43.2114 7.32892   5
  13   5  -3 32.5981 5.01301   4
 -13   5   3 22.9980 4.71905   6
  12  -5  -3 35.6439 7.34230   3
 -12  -5   3 28.5522 6.53307   2
  12  -5  -3 32.5543 6.06905   2
 -12   5   3 29.0393 4.82984   6
  12   5  -3 39.5559 7.35013   5
  12   5  -3 39.0512 5.07765   4
 -11  -5   3 14.6443 4.94767   2
  11  -5  -3 15.9258 4.85423   2
  11   5  -3 11.1505 4.05179   4
  11   5  -3 12.4162 6.16454   5
  10  -5  -3 30.8505 5.75913   2
  10  -5  -3 35.1813 6.97601   3
 -10  -5   3 35.2292 5.42941   2
  10   5  -3 37.5656 6.99212   5
  10   5  -3 34.8877 4.80235   4
   9  -5  -3 4.80206 3.25885   2
   9  -5  -3 6.08470 3.12835   6
  -9  -5   3 5.04735 2.14717   2
  -9  -5   3 2.75916 2.76913   2
   9  -5  -3 9.30046 4.65647   3
   9   5  -3 3.41705 2.72454   4
   9   5  -3 2.38991 3.61543   5
   8  -5  -3 46.9089 7.43007   3
   8  -5  -3 49.4759 5.63781   6
   8  -5  -3 47.0131 5.73131   2
  -8  -5   3 42.1425 3.98903   2
  -8  -5   3 47.1707 5.16660   2
   8   5  -3 46.9996 5.41836   4
   8   5  -3 39.7279 7.54219   5
  -7  -5   3 402.486 19.1997   4
   7  -5  -3 429.411 20.0425   2
  -7  -5   3 399.300 18.0526   2
   7  -5  -3 433.837 20.2865   6
   7  -5  -3 398.688 23.4618   3
  -7  -5   3 419.473 19.0835   2
   7   5  -3 399.343 23.0157   5
   6  -5  -3 56.3115 7.48791   3
   6  -5  -3 55.8794 5.34799   2
   6  -5  -3 62.8670 5.83940   6
  -6  -5   3 56.7710 3.52161   2
   6  -5  -3 49.5553 5.82818   2
  -6  -5   3 53.4631 4.69940   4
  -5  -5   3 11.0117 2.63134   4
   5  -5  -3 8.18764 4.35880   3
   5  -5  -3 8.73476 3.05479   6
   5  -5  -3 12.4243 2.98882   2
   4  -5  -3 2.43218 1.88038   2
   4  -5  -3 0.38462 2.01082   6
  -4  -5   3 2.35515 1.07137   7
   4  -5  -3 -0.2703 2.99169   3
  -4  -5   3 5.21744 2.73492   3
  -4  -5   3 2.85498 2.96179   4
   4  -5  -3 3.98024 2.03526   2
   3  -5  -3 13.6122 2.97039   2
   3  -5  -3 6.10671 3.10069   7
   3  -5  -3 9.39520 4.33197   3
  -3  -5   3 12.6022 3.61032   3
   3  -5  -3 7.02113 2.81288   6
   3  -5  -3 10.3581 2.46563   2
  -3  -5   3 17.4180 3.64357   4
  -3  -5   3 14.4529 2.11858   7
   2  -5  -3 13.1558 3.63762   7
   2  -5  -3 15.2224 4.49680   3
  -2  -5   3 18.3498 4.19138   3
  -2  -5   3 13.0373 2.43007   7
   2  -5  -3 16.7901 2.85021   2
  -2  -5   3 16.0209 3.26290   4
   2  -5  -3 15.0848 3.55085   6
   1  -5  -3 23.2455 3.97341   7
   1  -5  -3 23.1779 4.06435   6
   1  -5  -3 27.3183 5.31179   3
   1  -5  -3 25.1039 2.98039   2
  -1  -5   3 25.1130 3.97656   4
   1  -5  -3 24.6771 2.62931   2
  -1  -5   3 25.1168 4.41837   3
   0  -5  -3 1.71148 3.21749   3
   0  -5  -3 2.04069 2.06263   7
   0  -5  -3 1.42344 1.40172   2
   0  -5  -3 0.65600 1.38833   2
   0  -5  -3 3.04665 2.37496   6
   0  -5   3 -0.5869 2.31851   3
   0  -5   3 -2.8215 1.95255   4
  -1  -5  -3 18.5308 4.22375   6
   1  -5   3 16.8382 2.92699   6
   1  -5   3 17.0046 4.16255   3
  -1  -5  -3 15.4281 2.79623   7
  -1  -5  -3 13.2516 4.41175   3
  -1  -5  -3 14.3210 2.25523   2
  -1  -5  -3 15.4867 3.11540   2
   2  -5   3 3.08506 1.66711   6
  -2  -5  -3 1.78866 1.52103   7
  -2  -5  -3 2.17821 1.43254   2
  -2  -5  -3 1.12297 1.52166   2
  -2  -5  -3 6.41376 3.71545   3
  -3  -5  -3 11.2221 1.48600   7
  -3  -5  -3 13.0642 4.11664   3
   3  -5   3 7.03098 1.90977   6
  -3  -5  -3 7.26672 2.22284   2
   3  -5   3 5.72157 3.31928   3
   3   5   3 15.2789 4.43509   4
  -4  -5  -3 71.0045 5.60210   2
   4  -5   3 82.0622 4.86404   2
   4  -5   3 71.3827 7.54652   3
   4  -5   3 86.7655 4.56020   6
  -4  -5  -3 72.3232 4.85035   2
   4   5   3 74.2883 8.02056   4
   5  -5   3 -0.7096 2.71540   3
   5  -5   3 3.14056 2.03213   2
   5  -5   3 5.05604 1.99331   2
   6  -5   3 23.2241 3.65576   2
   6  -5   3 19.8275 5.24643   3
   6  -5   3 25.7799 3.63732   2
  -6  -5  -3 29.5135 4.20262   2
  -6  -5  -3 25.8387 3.09326   2
   6   5   3 20.6161 6.05891   5
   6   5   3 33.6370 5.78493   4
   7  -5   3 17.9347 5.31575   3
  -7  -5  -3 13.2343 2.87391   2
   7  -5   3 18.3979 4.34535   2
   7  -5   3 19.7774 3.77367   2
  -7  -5  -3 17.8572 4.21115   2
   7   5   3 15.0016 5.77549   5
   7   5   3 16.0709 5.20399   4
   8  -5   3 26.2951 5.23548   2
   8  -5   3 32.4094 4.68020   2
   8  -5   3 29.4696 5.83879   3
  -8  -5  -3 33.6315 3.99084   2
  -8  -5  -3 38.2131 5.37969   2
   8   5   3 32.9397 5.54945   4
   9  -5   3 8.44694 4.23770   3
   9  -5   3 14.6057 4.04332   2
   9   5   3 8.54261 4.11508   4
   9   5   3 9.70028 5.46149   5
  10  -5   3 5.47704 4.26361   3
  10  -5   3 3.85875 3.36259   2
 -10  -5  -3 8.80318 4.02283   2
  10   5   3 2.61890 3.78693   4
  10   5   3 3.30069 5.11256   5
 -11  -5  -3 0.57852 3.65468   2
  11  -5   3 1.90077 3.74406   3
  11  -5   3 3.69538 3.45977   2
  11   5   3 -1.3641 2.86039   4
 -12  -5  -3 31.5335 6.90280   2
  12  -5   3 32.3044 6.23315   2
  12   5   3 35.9842 6.30220   4
  12   5   3 30.2137 7.59410   5
 -13  -5  -3 31.3883 7.71434   2
  13  -5   3 25.7522 5.86940   2
  13   5   3 33.4836 8.03271   5
  13   5   3 26.7357 5.93932   4
 -14  -5  -3 22.6307 7.08884   2
  14  -5   3 17.1629 5.56717   2
  14   5   3 27.6470 7.26690   5
  14   5   3 21.5777 5.51835   4
  15  -5   3 16.9165 5.51594   2
  15   5   3 14.5219 6.27721   5
  15   5   3 9.00139 4.71870   4
  16  -5   3 1.34516 3.91047   2
 -16  -5  -3 11.2658 6.11228   2
  16   5   3 2.08733 4.09057   4
  16   5   3 0.36196 4.55187   5
  17  -5   3 -0.5779 3.55154   2
 -17  -5  -3 -1.3518 4.85958   2
  17   5   3 2.24890 4.93034   5
  17   5   3 2.56394 3.98195   4
 -18  -5  -3 2.31940 4.69790   2
  18  -5   3 1.61714 3.43888   2
  18   5   3 1.83476 4.68417   5
  18   5   3 3.53992 3.97110   4
  16  -6  -3 15.9825 4.63343   2
 -16  -6   3 16.2131 6.04479   2
  16   6  -3 16.4656 6.82898   5
  15  -6  -3 1.13009 2.81721   2
  15  -6  -3 -0.8997 3.01426   3
 -15  -6   3 5.16466 3.79525   2
  15   6  -3 2.03121 3.95924   5
  14  -6  -3 -1.3202 3.15117   3
 -14  -6   3 4.31762 5.62124   2
  14  -6  -3 4.49510 3.43432   2
  14   6  -3 1.38908 5.96017   5
 -13  -6   3 26.0079 6.96350   2
  13  -6  -3 15.9463 4.81499   2
  13  -6  -3 20.2385 6.57480   3
  13   6  -3 16.0521 6.44635   5
  12  -6  -3 13.7705 5.26947   2
  12  -6  -3 13.9690 5.88384   3
 -12  -6   3 16.5699 5.67944   2
  12   6  -3 9.18645 4.60422   4
  11  -6  -3 6.50937 5.33344   3
  11  -6  -3 11.2214 4.47455   2
 -11  -6   3 9.68659 4.22592   2
  11   6  -3 8.69033 5.85092   5
  10  -6  -3 2.41771 3.53045   2
  10  -6  -3 2.37828 3.88274   3
  10   6  -3 5.24771 4.81199   5
   9  -6  -3 14.0596 4.45427   2
  -9  -6   3 19.2732 4.26862   2
  -9  -6   3 13.1374 3.25790   2
   9  -6  -3 8.24633 4.96497   3
   9  -6  -3 12.5568 3.70031   6
   8  -6  -3 0.02168 2.61752   6
   8  -6  -3 1.52117 3.77011   3
  -8  -6   3 -2.7575 1.78174   4
  -8  -6   3 8.68842 3.04753   2
   8  -6  -3 3.03811 2.63828   2
  -7  -6   3 9.72125 2.92993   4
  -7  -6   3 10.8965 2.30075   2
  -7  -6   3 11.9686 4.18661   3
   7  -6  -3 11.8046 3.70373   6
   7  -6  -3 21.3866 4.09346   2
  -7  -6   3 17.4523 3.37434   2
  -6  -6   3 3.17132 3.23895   3
   6  -6  -3 3.44303 3.52100   2
  -6  -6   3 4.49537 1.41587   2
   6  -6  -3 1.95600 3.81717   3
  -6  -6   3 1.53821 2.28553   4
  -6  -6   3 3.73109 2.04107   2
   6  -6  -3 0.03211 2.36893   6
   5  -6  -3 9.69068 3.53307   2
  -5  -6   3 15.5503 3.86976   4
  -5  -6   3 11.4859 3.93554   3
   5  -6  -3 12.3536 3.19143   2
  -5  -6   3 12.7195 1.81495   2
   5  -6  -3 19.4050 5.72991   3
   5  -6  -3 11.4990 3.30762   6
   4  -6  -3 65.5583 5.70646   2
   4  -6  -3 70.2488 6.23385   2
   4  -6  -3 70.5747 8.81472   3
   4  -6  -3 68.0206 6.32877   6
  -4  -6   3 63.7946 7.68329   3
  -3  -6   3 15.3649 2.35439   7
  -3  -6   3 16.8951 4.81536   3
   3  -6  -3 15.4426 3.87935   6
  -3  -6   3 17.0357 2.63354   7
   3  -6  -3 14.9223 5.25341   3
   3  -6  -3 16.2362 2.90030   2
   3  -6  -3 13.1149 4.66240   2
  -2  -6   3 16.9853 2.70712   7
   2  -6  -3 19.7438 3.02042   2
   2  -6  -3 16.4241 3.22858   2
   2  -6  -3 21.3450 5.92821   3
  -2  -6   3 26.3540 5.24391   3
   2  -6  -3 16.8729 3.96761   6
   2  -6  -3 16.9416 4.60708   7
  -1  -6   3 12.5985 4.15464   3
   1  -6  -3 8.81172 3.71893   6
   1  -6  -3 4.52988 3.04581   7
  -1  -6   3 4.66594 2.30307   7
   1  -6  -3 4.69977 2.26026   2
   1  -6  -3 1.63756 4.06051   3
   0  -6  -3 7.69105 2.97923   7
   0  -6   3 7.19361 3.99654   3
   0  -6  -3 12.4981 3.71072   6
   0  -6  -3 12.5235 2.41478   2
   0  -6   3 7.19827 2.73682   6
   0  -6  -3 6.90486 2.56617   2
   0  -6  -3 12.2787 4.74522   3
  -1  -6  -3 32.2972 6.35198   3
  -1  -6  -3 17.9094 4.42559   6
  -1  -6  -3 17.5145 2.81438   2
  -1  -6  -3 24.2060 3.09354   2
  -1  -6  -3 15.7823 3.29620   7
   1  -6   3 17.9450 3.25686   6
   1  -6   3 18.6824 5.15819   3
  -2  -6  -3 6.12012 1.78600   7
  -2  -6  -3 5.55867 4.06437   3
   2  -6   3 5.66683 3.45524   3
   2  -6   3 4.96485 2.10239   6
  -2  -6  -3 8.11649 2.35062   2
  -2  -6  -3 4.30377 1.87350   2
  -2  -6  -3 8.34627 3.52340   6
  -3  -6  -3 6.16415 3.48765   6
   3  -6   3 4.08533 2.14609   2
   3  -6   3 4.37800 1.59779   2
  -3  -6  -3 2.16378 3.94115   3
   3  -6   3 4.28126 3.17329   3
  -3  -6  -3 6.32155 1.96478   2
  -3  -6  -3 3.22636 2.20497   2
   3  -6   3 3.70742 1.74957   6
   4  -6   3 0.05111 1.55260   2
  -4  -6  -3 -2.8980 2.89990   3
  -4  -6  -3 1.06557 1.48640   2
   4  -6   3 0.89001 3.13263   3
  -4  -6  -3 0.68235 1.98465   2
   4  -6   3 3.23425 1.84266   2
   5  -6   3 0.09328 1.96224   2
  -5  -6  -3 6.82002 3.60115   3
   5  -6   3 4.32675 2.10597   2
   5  -6   3 2.19231 3.82721   3
  -5  -6  -3 0.99077 2.25859   2
  -6  -6  -3 8.43846 2.33425   2
  -6  -6  -3 7.25098 3.33936   2
   6  -6   3 12.2716 4.69732   3
   6  -6   3 8.12067 3.15496   2
   6  -6   3 11.0045 2.87674   2
   6   6   3 5.77683 4.50291   4
   7  -6   3 24.3791 5.12100   2
   7  -6   3 30.6169 6.38955   3
   7  -6   3 22.4171 4.04778   2
  -7  -6  -3 24.3605 4.47664   2
  -7  -6  -3 22.3971 4.91821   2
   7   6   3 22.1395 6.24301   4
   7   6   3 26.3856 7.42429   5
   8  -6   3 -0.6863 2.66904   2
   8  -6   3 -3.3276 2.88748   3
   8   6   3 5.92722 5.80173   5
   8   6   3 2.51046 3.74402   4
   9  -6   3 3.31463 2.90518   2
  -9  -6  -3 5.64165 3.49091   2
   9  -6   3 7.06121 4.64290   3
   9   6   3 7.13672 4.55782   4
   9   6   3 0.17946 4.95438   5
  10  -6   3 50.6049 7.78729   3
 -10  -6  -3 43.5731 6.38142   2
  10  -6   3 43.3620 6.01437   2
  10   6   3 40.0626 7.64381   4
  10   6   3 56.5949 9.55919   5
  11  -6   3 5.04007 3.79569   2
  11  -6   3 5.16794 4.39279   3
 -11  -6  -3 4.62281 4.34059   2
  11   6   3 14.5790 6.07097   5
  11   6   3 4.53617 4.76174   4
 -12  -6  -3 61.3445 8.44816   2
  12  -6   3 53.3151 7.30053   2
  12   6   3 59.7859 7.93467   4
  12   6   3 58.9883 10.1100   5
 -13  -6  -3 0.71778 4.12033   2
  13   6   3 4.68836 5.31596   5
  13   6   3 5.15745 4.02626   4
 -14  -6  -3 17.6127 6.41021   2
  14  -6   3 19.5658 5.32482   2
  14   6   3 9.93893 6.02981   4
  14   6   3 15.2425 6.12597   5
 -15  -6  -3 20.9630 6.81858   2
  15  -6   3 15.6540 4.41478   2
  15   6   3 13.0170 4.88869   4
  15   6   3 12.3644 5.76005   5
  16  -6   3 1.43805 3.47826   2
 -16  -6  -3 -1.6813 3.17801   2
  16   6   3 4.50862 4.06732   4
  12  -7  -3 0.19406 2.79211   3
  12  -7  -3 1.34510 2.12048   2
 -12  -7   3 -2.2167 2.23628   2
 -11  -7   3 0.88031 2.68246   2
  11  -7  -3 2.05185 2.66069   2
  11  -7  -3 -0.3170 2.79942   3
 -10  -7   3 2.14331 3.00701   3
  10  -7  -3 -2.8402 2.12912   2
 -10  -7   3 0.22973 3.92264   2
  10  -7  -3 2.50063 3.39843   3
   9  -7  -3 0.45049 3.49955   3
   9  -7  -3 0.44283 2.44419   2
  -9  -7   3 0.46427 3.77024   3
   8  -7  -3 1.20084 3.75412   3
   8  -7  -3 2.52985 2.59673   2
  -8  -7   3 6.47737 2.54426   2
  -8  -7   3 -0.0674 2.86899   3
   8  -7  -3 1.06810 3.49121   6
   7  -7  -3 0.47180 2.90086   6
   7  -7  -3 2.56511 3.48004   2
   7  -7  -3 1.62107 4.68686   3
  -7  -7   3 6.93163 2.51551   2
  -7  -7   3 4.19094 3.64508   3
   6  -7  -3 1.63948 3.50931   3
  -6  -7   3 -1.4764 3.01117   3
  -6  -7   3 1.88457 1.92574   2
   6  -7  -3 -1.2428 2.13046   2
   6  -7  -3 1.17213 2.37865   6
   5  -7  -3 22.2803 4.13946   6
  -5  -7   3 19.0054 5.96550   3
  -5  -7   3 21.2459 3.10280   2
   5  -7  -3 21.4676 4.11922   2
   5  -7  -3 23.5952 6.61809   3
   4  -7  -3 0.77802 3.72644   3
   4  -7  -3 0.19816 2.97220   2
  -4  -7   3 2.27283 3.52557   3
   4  -7  -3 2.69805 3.95277   6
  -3  -7   3 -0.2164 3.22759   3
   3  -7  -3 2.10263 2.81324   6
   3  -7  -3 -0.6898 1.81193   2
   3  -7  -3 5.59070 4.58122   3
   2  -7  -3 3.86640 4.63707   3
  -2  -7   3 4.31441 3.83793   3
   2  -7  -3 2.44567 2.65576   6
  -2  -7   3 3.09316 1.71791   7
  -2  -7   3 0.86633 2.45886   6
   2  -7  -3 -0.5570 1.85835   2
   1  -7  -3 34.7652 8.45216   3
   1  -7  -3 31.4366 5.81606   6
  -1  -7   3 38.7142 7.19908   3
  -1  -7   3 37.8309 4.13118   7
   1  -7  -3 38.5358 4.33114   2
   0  -7  -3 -1.2383 2.55641   6
   0  -7   3 0.07878 2.02767   6
   0  -7   3 4.91229 3.70454   3
   0  -7  -3 7.91991 5.05025   3
   0  -7   3 3.37336 2.25448   7
   1  -7   3 9.20145 3.98712   3
  -1  -7  -3 4.43165 5.39848   3
  -1  -7  -3 5.33095 2.42478   2
   1  -7   3 6.52440 2.60497   6
  -1  -7  -3 7.24781 3.61215   6
   2  -7   3 11.5309 2.85608   6
  -2  -7  -3 13.7591 2.89441   2
  -2  -7  -3 10.1471 4.45681   6
   2  -7   3 13.2733 4.44963   3
  -2  -7  -3 12.1812 5.59755   3
  -3  -7  -3 4.92835 3.51843   6
   3  -7   3 -0.9373 3.34455   3
  -3  -7  -3 -1.2799 3.83456   3
   3  -7   3 1.18021 1.68985   2
  -3  -7  -3 5.94138 2.34601   2
   4  -7   3 7.52377 2.38940   2
   4  -7   3 6.22660 4.26366   3
  -4  -7  -3 4.74148 5.28083   3
  -4  -7  -3 10.5942 2.94655   2
  -4  -7  -3 6.75123 4.11929   6
   5  -7   3 -3.9300 3.19202   3
  -5  -7  -3 0.76829 3.17328   6
  -5  -7  -3 -0.3919 2.29810   2
  -5  -7  -3 1.27144 4.07751   3
   5  -7   3 -0.0696 1.68363   2
  -6  -7  -3 -0.9002 2.28452   2
   6  -7   3 -2.2830 4.69731   3
  -6  -7  -3 -5.0596 3.41723   3
   6  -7   3 0.62505 2.03794   2
  -7  -7  -3 -2.4913 2.35815   2
   7  -7   3 -0.6286 3.37908   3
   7  -7   3 -1.4179 2.29589   2
  -7  -7  -3 0.24516 4.69001   3
   8  -7   3 9.44790 4.61009   3
   8  -7   3 2.54941 3.35813   2
  -8  -7  -3 10.2145 3.45894   2
  -8  -7  -3 -1.7025 3.32582   3
   9  -7   3 -2.3814 3.07081   3
   9  -7   3 0.96167 3.13958   2
  -9  -7  -3 6.22997 3.13057   2
  10  -7   3 13.1038 5.25346   3
 -10  -7  -3 16.4025 4.55436   2
  10  -7   3 12.3491 3.96441   2
 -11  -7  -3 28.8951 6.36428   2
  11  -7   3 27.1172 7.02806   3
  11  -7   3 27.2864 5.27195   2
  11   7   3 27.9387 8.84343   5
  11   7   3 28.7377 7.53666   4
  12   7   3 5.79390 3.78605   4
  -3  -8   3 1.18722 2.86930   3
  -3  -8   3 -0.6263 1.72522   6
   3  -8  -3 -2.1086 2.44385   3
  -2  -8   3 12.9430 6.61363   3
   2  -8  -3 3.06896 6.59072   3
   1  -8  -3 1.55186 5.82943   3
   1  -8  -3 5.19822 2.27631   6
  -1  -8   3 -0.2172 2.23265   3
   0  -8   3 4.88579 3.70486   3
   0  -8  -3 4.21581 7.07287   3
   0  -8  -3 1.85450 4.52370   6
  -1  -8  -3 -0.2789 1.95482   6
  -1  -8  -3 3.01239 2.82691   3
   1  -8   3 0.72944 5.24427   3
  -2  -8  -3 6.35074 5.24445   6
  -2  -8  -3 12.5646 6.78230   3
   2  -8   3 10.3215 6.11998   3
  -3  -8  -3 -3.9288 2.24083   3
   3  -8   3 1.28687 2.51354   3
 -24   0   4 22.5534 9.88541   2
  24   0  -4 21.5560 6.36521   2
 -23   0   4 -3.2212 4.07730   2
  23   0  -4 -1.2349 3.38380   2
  22   0  -4 1.11631 4.75785   2
 -22   0   4 17.7526 6.95267   2
 -21   0   4 -0.3647 4.94555   2
  21   0  -4 1.91332 4.26085   2
  20   0  -4 6.04857 4.96124   2
 -20   0   4 4.21491 5.24897   2
  19   0  -4 -0.6345 3.76189   2
 -19   0   4 0.19037 5.49058   2
 -17   0   4 2.27059 4.58684   2
  17   0  -4 1.11871 3.50682   2
 -16   0   4 81.4221 10.4691   2
  16   0  -4 90.1463 9.22612   2
 -15   0   4 3.99913 4.44400   2
  15   0  -4 1.27656 3.24005   2
 -14   0   4 2.13574 3.75374   2
  14   0  -4 0.93212 2.97837   2
  13   0  -4 -1.3033 2.24229   2
 -13   0   4 -2.7112 2.43759   2
 -12   0   4 0.63253 2.89655   2
  12   0  -4 2.17949 2.52394   2
  11   0  -4 -1.6452 2.08856   7
  11   0  -4 -0.3366 2.25041   2
 -11   0   4 -1.0273 2.07347   2
 -11   0   4 -0.7700 1.59195   3
  10   0  -4 58.1458 6.26673   7
 -10   0   4 65.0659 7.00990   6
 -10   0   4 68.2417 6.89396   2
 -10   0   4 65.2970 5.80956   3
  10   0  -4 66.4400 6.10518   2
  10   0  -4 68.9977 6.06819   2
 -10   0   4 64.8389 6.03702   2
  -9   0   4 4.18981 2.48429   3
  -9   0   4 2.53883 2.85207   2
   9   0  -4 -0.5046 1.86673   2
   9   0  -4 -2.0066 1.50016   7
  -9   0   4 1.60731 1.92824   2
   9   0  -4 0.33701 1.93629   2
  -9   0   4 -0.5586 1.91048   6
   8   0  -4 190.529 11.2735   7
   8   0  -4 204.445 11.1445   2
   8   0  -4 184.953 11.0760   2
  -8   0   4 216.966 12.1233   2
  -8   0   4 191.222 12.1231   6
  -8   0   4 189.757 10.8276   3
  -8   0   4 181.173 10.7686   2
   7   0  -4 0.53867 1.76226   2
  -7   0   4 -0.5068 1.67653   2
  -7   0   4 1.74408 2.48971   6
  -7   0   4 -0.3954 1.54755   3
   7   0  -4 2.23120 2.00354   2
  -7   0   4 -0.8190 1.96681   2
   7   0  -4 -0.7298 1.77502   7
   6   0  -4 25.8683 3.59563   7
  -6   0   4 32.9192 3.90809   2
   6   0  -4 25.8854 3.38527   2
   6   0  -4 26.5795 3.38275   2
  -6   0   4 31.9607 3.42356   3
  -6   0   4 25.5422 3.27833   2
  -6   0   4 21.6969 3.66859   6
   5   0  -4 -1.1363 1.41923   2
  -5   0   4 -1.0973 1.14670   3
   5   0  -4 -0.7018 1.50692   2
   5   0  -4 0.47476 1.47766   3
   5   0  -4 -2.2304 1.20431   7
  -5   0   4 -1.1619 1.52157   6
  -5   0   4 -1.5116 1.40773   2
  -5   0   4 -1.3795 1.61567   2
   4   0  -4 7.21912 2.19359   2
  -4   0   4 11.0044 2.75310   2
  -4   0   4 8.68595 2.26325   3
   4   0  -4 8.38125 2.46195   7
   4   0  -4 6.79042 2.06240   3
   4   0  -4 8.14009 2.36885   2
  -4   0   4 7.72070 2.78977   6
   4   0  -4 3.41487 2.42572   6
  -4   0   4 6.36388 2.25019   2
  -4   0   4 10.9842 2.82288   7
   3   0  -4 1.27089 1.37516   3
   3   0  -4 0.78187 1.91809   6
   3   0  -4 0.36705 1.51670   7
   3   0  -4 0.95838 1.39606   2
  -3   0   4 -0.3100 1.39914   2
   3   0  -4 1.07876 1.52745   2
  -3   0   4 -0.2552 1.47457   7
  -3   0   4 1.11888 1.87725   6
  -3   0   4 -0.4007 1.47541   2
  -3   0   4 0.56757 1.24992   3
  -2   0   4 6.53445 2.04354   6
  -2   0   4 8.24803 1.92908   2
   2   0  -4 7.83151 1.62625   4
   2   0  -4 6.82383 2.03885   6
   2   0  -4 6.24715 1.50365   3
  -2   0   4 3.97933 1.76937   7
  -2   0   4 6.26448 1.48191   3
  -1   0   4 0.04393 0.90406   2
   1   0  -4 -0.4225 1.05983   2
   1   0  -4 0.52025 1.10904   6
   1   0  -4 -0.1129 0.76243   2
   1   0  -4 1.16946 0.94454   7
   1   0  -4 0.24078 0.82318   3
  -1   0   4 -0.6858 0.97048   2
  -1   0   4 0.13989 1.13938   6
  -1   0   4 0.50957 0.95889   4
  -1   0   4 -0.5943 0.92100   7
   1   0  -4 -0.6198 0.78352   4
   0   0  -4 1168.20 46.5575   6
   0   0   4 1169.62 47.4506   6
   0   0  -4 1172.63 45.4642   4
   0   0   4 1168.62 46.2483   2
   0   0  -4 1167.57 46.0832   7
   0   0   4 1168.50 46.1895   4
   0   0   4 1169.51 46.4240   2
   0   0   4 1183.07 45.7652   7
   0   0  -4 1169.57 46.0659   2
   0   0  -4 1175.23 46.9572   2
   1   0   4 -0.8621 0.85183   6
  -1   0  -4 0.72723 0.87833   2
   1   0   4 0.02731 0.96699   2
  -1   0  -4 0.08657 0.77065   4
  -1   0  -4 -0.9144 0.86083   7
  -1   0  -4 1.10801 1.06468   6
  -1   0  -4 -0.0698 0.92850   2
   1   0   4 0.22838 0.83541   4
   1   0   4 1.83859 1.00406   7
   1   0   4 0.20310 0.78175   2
   2   0   4 383.751 16.5715   2
  -2   0  -4 382.882 16.2119   2
   2   0   4 381.635 16.3626   4
   2   0   4 382.630 16.1628   2
  -2   0  -4 380.957 16.6311   2
  -3   0  -4 0.76835 1.21185   2
   3   0   4 0.73321 1.27328   2
  -3   0  -4 -0.9946 1.41357   2
   3   0   4 1.14506 1.55375   2
   4   0   4 3103.10 119.764   2
  -4   0  -4 3090.92 123.961   2
  -4   0  -4 3117.71 121.523   2
   4   0   4 3106.11 123.591   2
  -5   0  -4 0.72535 1.50737   2
   5   0   4 -0.4446 1.25578   2
   5   0   4 0.46063 1.80176   2
  -5   0  -4 -0.2780 1.72310   2
  -6   0  -4 67.8001 5.17986   2
   6   0   4 80.4704 5.98748   2
  -6   0  -4 78.3950 5.96457   2
   6   0   4 77.3752 5.36473   2
  -7   0  -4 -0.8060 1.99602   2
   7   0   4 -1.3657 1.53737   2
  -7   0  -4 1.11679 1.65167   2
   7   0   4 0.88282 2.07608   2
  -8   0  -4 3.76311 2.10255   2
   8   0   4 4.04271 2.21990   2
   8   0   4 2.71599 2.38874   2
  -8   0  -4 6.07043 2.90539   2
   9   0   4 -1.5663 1.72445   2
  -9   0  -4 0.26398 2.33751   2
   9   0   4 2.26742 2.31086   2
  -9   0  -4 0.00666 1.70509   2
 -10   0  -4 451.152 22.1886   2
  10   0   4 459.925 21.0780   2
  10   0   4 418.861 22.4374   2
 -10   0  -4 421.191 20.8521   2
 -11   0  -4 2.17351 2.87141   2
  11   0   4 4.17855 2.47783   2
  12   0   4 91.5905 7.66032   2
 -12   0  -4 93.5540 8.60451   2
 -13   0  -4 0.23363 3.13704   2
  13   0   4 0.39412 2.72404   2
 -15   0  -4 9.97591 5.03305   2
  15   0   4 4.99517 3.94814   2
  16   0   4 660.117 32.2031   2
 -16   0  -4 657.390 34.1872   2
  17   0   4 3.92603 4.07365   2
 -17   0  -4 1.47448 4.45473   2
 -18   0  -4 4.32751 4.83536   2
  19   0   4 3.50478 4.31196   2
 -19   0  -4 0.84112 4.34600   2
  20   0   4 -0.5224 3.71081   2
 -20   0  -4 -5.8333 3.99575   2
  21   0   4 -0.0434 3.77052   2
 -21   0  -4 -2.5461 4.57798   2
  22   0   4 3.71641 4.81058   2
 -22   0  -4 8.32881 5.62512   2
  23   0   4 -0.8585 3.82200   2
 -23   0  -4 3.58191 5.33424   2
 -24   0  -4 2.87291 5.65216   2
  24   0   4 3.53742 3.53173   2
 -23  -1   4 8.19552 9.18846   2
  23  -1  -4 17.2722 6.30896   2
  23   1  -4 16.5683 4.85842   2
 -23   1   4 10.6335 8.29006   2
 -22  -1   4 15.5179 8.33159   2
  22  -1  -4 15.6872 5.80896   2
 -22   1   4 15.7224 7.26640   2
  22   1  -4 15.3203 5.84717   2
 -21  -1   4 21.3825 7.82681   2
  21  -1  -4 9.33758 5.44832   2
  21   1  -4 7.53945 5.29621   2
 -21   1   4 10.8674 6.37768   2
 -20  -1   4 9.52458 6.55337   2
  20  -1  -4 13.9848 5.91031   2
  20   1  -4 8.01344 4.39328   2
 -20   1   4 10.9588 6.40277   2
  19  -1  -4 3.28054 4.20315   2
 -19  -1   4 1.75663 5.20642   2
  19   1  -4 5.80175 4.22316   2
 -19   1   4 -4.0506 4.42416   2
  18  -1  -4 3.53417 4.13459   2
 -18  -1   4 3.78784 4.88042   2
  18   1  -4 3.66272 3.50296   2
 -17  -1   4 7.33380 5.06987   2
  17  -1  -4 2.66951 4.13141   2
 -17   1   4 6.34219 5.05047   2
  17   1  -4 4.37371 3.70636   2
  16  -1  -4 29.2750 6.52183   2
 -16  -1   4 40.7253 7.81195   2
  16   1  -4 28.5961 5.52884   2
 -16   1   4 32.0690 7.06927   2
 -15  -1   4 29.4563 7.49022   2
  15  -1  -4 12.8485 4.86206   2
 -15   1   4 26.5028 6.56265   2
  15   1  -4 25.2602 4.92296   2
 -14  -1   4 169.207 13.3526   2
  14  -1  -4 167.482 12.3090   2
  14   1  -4 167.482 11.2909   2
 -14   1   4 153.696 12.7655   2
  13  -1  -4 2.53339 3.05041   2
 -13  -1   4 3.95715 3.80790   2
  13   1  -4 -0.5623 2.35414   7
 -13   1   4 5.95692 3.73765   2
  13   1  -4 2.38768 2.69413   2
 -12  -1   4 98.2882 9.03220   2
  12  -1  -4 102.487 8.48589   2
 -12   1   4 90.7945 8.79933   2
  12   1  -4 97.6536 7.52581   2
  12   1  -4 87.9681 7.61145   2
  12   1  -4 91.0459 7.62645   7
  11  -1  -4 159.307 11.0544   2
 -11   1   4 163.245 11.4790   6
 -11   1   4 165.465 13.5760   2
  11   1  -4 170.312 10.1772   2
  11   1  -4 157.538 10.3796   2
 -10  -1   4 36.9276 5.20206   2
  10  -1  -4 29.2997 4.66188   7
 -10  -1   4 30.6431 4.08029   2
  10  -1  -4 26.7003 4.61752   2
  10  -1  -4 34.7959 5.61246   2
  10   1  -4 29.2791 4.08041   7
 -10   1   4 29.8596 5.13757   2
  10   1  -4 36.0485 4.26441   2
 -10   1   4 23.6134 4.16059   3
 -10   1   4 30.0663 4.53298   6
 -10   1   4 30.3678 4.36273   2
   9  -1  -4 400.213 19.5833   2
   9  -1  -4 403.931 19.8289   3
   9  -1  -4 377.214 20.8140   7
  -9  -1   4 384.753 19.5959   2
   9  -1  -4 398.072 20.1636   2
  -9  -1   4 399.953 20.3361   2
   9   1  -4 399.575 18.5946   2
   9   1  -4 395.391 19.0385   2
   9   1  -4 389.805 19.4924   7
  -9   1   4 398.643 19.8958   3
  -9   1   4 417.960 20.3429   6
  -9   1   4 413.780 19.1765   2
  -9   1   4 417.802 20.3818   2
   8  -1  -4 97.2065 7.37090   3
  -8  -1   4 98.9796 7.55062   2
  -8  -1   4 98.7357 6.90977   2
   8  -1  -4 95.7602 7.23381   2
   8   1  -4 95.2140 6.66197   7
  -8   1   4 95.3554 7.69003   2
  -8   1   4 103.403 7.71969   6
   8   1  -4 102.031 6.71167   2
  -8   1   4 92.7941 6.76256   2
   8   1  -4 100.330 6.53471   2
   7  -1  -4 990.668 42.9348   3
   7  -1  -4 976.226 43.8459   7
  -7  -1   4 1006.80 42.2993   2
   7  -1  -4 996.459 42.6868   2
   7  -1  -4 1016.63 43.1824   2
   7  -1  -4 1034.13 43.8360   6
  -7  -1   4 1031.40 42.9974   2
  -7   1   4 1072.50 43.5673   2
  -7   1   4 996.273 42.9080   3
   7   1  -4 1019.34 42.0752   7
  -7   1   4 977.002 42.2343   2
   7   1  -4 1043.69 41.8035   2
   7   1  -4 999.518 41.7636   2
  -7   1   4 1005.72 43.2154   6
   6  -1  -4 58.6668 5.13515   2
  -6  -1   4 58.3498 4.87448   2
   6  -1  -4 50.4164 4.84918   3
   6  -1  -4 60.9247 5.08056   2
   6  -1  -4 57.4816 5.44785   7
  -6  -1   4 57.1147 4.55287   2
  -6  -1   4 56.7935 4.68500   7
   6  -1  -4 51.2035 5.20643   6
  -6   1   4 53.9103 5.01201   6
   6   1  -4 53.4494 4.08308   2
  -6   1   4 58.5081 4.64487   2
   6   1  -4 49.5994 4.12402   7
   6   1  -4 56.5797 4.10100   2
  -6   1   4 49.6859 4.73910   3
  -6   1   4 50.3406 5.19566   2
   5  -1  -4 16.8677 3.04712   6
  -5  -1   4 17.2183 2.48084   2
   5  -1  -4 13.6682 3.00419   7
  -5  -1   4 16.7642 2.70379   2
  -5  -1   4 20.6169 2.67460   7
   5  -1  -4 15.0822 2.91986   2
   5  -1  -4 16.0775 2.88834   3
   5  -1  -4 19.4803 3.16205   2
   5   1  -4 15.6560 2.21646   7
  -5   1   4 16.6384 2.99808   3
   5   1  -4 15.1295 2.04373   2
  -5   1   4 13.7513 3.02333   2
  -5   1   4 17.9456 2.96482   6
  -5   1   4 14.2535 2.51933   2
   5   1  -4 17.2292 2.22951   2
   4  -1  -4 6.53917 2.40847   6
   4  -1  -4 7.42016 2.40961   2
   4  -1  -4 8.96717 2.26017   2
  -4  -1   4 7.81103 1.86779   2
  -4  -1   4 8.01247 1.78604   2
   4  -1  -4 7.28103 2.33830   3
   4  -1  -4 7.34888 2.47040   7
  -4   1   4 6.58900 2.13575   3
  -4   1   4 7.54580 2.36257   2
   4   1  -4 7.68350 1.47689   2
   4   1  -4 6.35917 1.35645   5
  -4   1   4 7.48493 2.18344   6
   4   1  -4 8.48102 1.62412   2
   4   1  -4 7.94676 1.69481   7
  -4   1   4 8.53178 2.08451   2
   3  -1  -4 79.0587 5.63053   3
   3  -1  -4 74.7025 5.54353   4
  -3  -1   4 80.2026 4.52657   2
  -3  -1   4 80.8335 4.38833   2
  -3  -1   4 80.1817 4.70304   7
   3  -1  -4 77.7925 5.15499   2
   3  -1  -4 82.1170 5.43440   2
   3  -1  -4 83.9182 5.43473   6
   3  -1  -4 75.6385 5.72703   7
   3   1  -4 82.4838 3.79394   2
  -3   1   4 80.0939 5.43580   2
   3   1  -4 81.1383 4.21749   5
   3   1  -4 78.9270 3.95417   2
  -3   1   4 84.1398 5.39935   6
  -3   1   4 77.1026 5.47027   3
  -3   1   4 83.9075 4.88856   2
  -2  -1   4 133.650 7.85843   6
   2  -1  -4 141.507 7.68277   4
  -2  -1   4 143.107 6.19261   2
   2  -1  -4 140.113 7.55216   2
   2  -1  -4 140.965 7.94628   7
  -2  -1   4 141.968 6.36781   5
   2  -1  -4 141.524 7.53662   6
  -2  -1   4 141.467 6.45737   2
   2  -1  -4 141.251 7.82499   3
  -2  -1   4 142.290 6.76303   7
   2  -1  -4 141.647 7.21251   2
  -2   1   4 141.114 7.37684   6
  -2   1   4 141.702 7.65525   3
  -2   1   4 141.592 6.82460   2
  -2   1   4 141.885 8.12623   7
   2   1  -4 141.960 6.81560   7
   2   1  -4 142.787 6.53443   5
  -1  -1   4 32.6559 2.40410   5
   1  -1  -4 29.0362 3.11400   6
   1  -1  -4 31.9953 2.90764   2
  -1  -1   4 31.3620 3.01728   6
   1  -1  -4 34.3539 2.86524   2
  -1  -1   4 32.2163 1.91769   2
  -1  -1   4 33.5375 2.55210   7
  -1  -1   4 35.5707 1.81088   2
   1  -1  -4 35.7295 3.25408   3
   1  -1  -4 30.9424 3.08581   5
   1  -1  -4 31.2143 3.24273   4
   1  -1  -4 29.9198 2.91882   7
  -1   1   4 31.9475 3.13211   7
  -1   1   4 31.2041 3.40521   4
  -1   1   4 33.8694 3.16137   6
   1   1  -4 35.5824 2.94183   7
  -1   1   4 35.7110 2.55887   2
  -1   1   4 31.8110 2.91584   2
   0  -1   4 131.324 5.66024   2
   0  -1  -4 130.499 6.66316   5
   0  -1   4 129.861 6.67747   7
   0  -1  -4 132.013 7.12205   6
   0  -1  -4 130.470 6.50000   2
   0  -1   4 130.562 6.23237   6
   0  -1  -4 132.695 6.27474   7
   0  -1   4 131.127 5.63418   2
   0  -1  -4 130.438 6.89995   4
   0   1  -4 131.848 5.35954   3
   0   1   4 131.058 6.98154   6
   0   1   4 127.864 6.61572   2
   0   1   4 130.435 6.91330   4
   0   1   4 131.464 6.51705   2
   0   1  -4 131.837 6.27982   6
   0   1   4 130.500 6.58112   7
  -1  -1  -4 978.625 44.9544   2
  -1  -1  -4 1096.71 44.5424   2
   1  -1   4 1094.09 42.7856   2
  -1  -1  -4 1134.16 44.4853   4
   1  -1   4 1092.59 42.7716   6
   1  -1   4 1139.44 42.3624   2
  -1  -1  -4 1103.46 44.6823   5
  -1  -1  -4 1112.42 44.0452   7
   1   1   4 1110.23 44.4718   2
  -1   1  -4 1090.09 43.0534   3
   1   1   4 1085.75 44.1306   2
   1   1   4 1140.91 43.8120   4
   1   1   4 1114.86 44.1537   7
  -1   1  -4 1099.87 42.9406   6
   1   1   4 1118.46 44.8813   5
  -2  -1  -4 539.729 22.5561   4
  -2  -1  -4 540.748 22.7689   5
   2  -1   4 540.455 21.6402   2
  -2  -1  -4 539.215 21.9426   7
   2  -1   4 539.795 21.5182   2
  -2  -1  -4 541.246 22.8176   2
   2   1   4 540.105 22.6974   5
  -2   1  -4 539.577 21.2968   2
   2   1   4 539.480 22.4307   2
  -2   1  -4 539.641 21.3458   2
  -2   1  -4 541.466 22.6208   3
  -2   1  -4 539.664 21.1995   6
   2   1   4 540.263 22.5157   4
   2   1   4 540.821 22.0819   7
   3  -1   4 2850.70 113.401   2
  -3  -1  -4 2928.87 114.398   2
   3  -1   4 2867.56 112.066   2
  -3   1  -4 2903.46 111.580   2
   3   1   4 2858.38 114.170   2
  -3   1  -4 2874.97 111.733   2
  -3   1  -4 2812.46 112.306   3
  -4  -1  -4 19.6936 2.43570   2
   4  -1   4 19.2236 2.78003   2
  -4  -1  -4 20.7524 2.56031   4
  -4  -1  -4 21.5239 3.14977   2
   4  -1   4 22.8792 2.71252   2
  -4   1  -4 14.6486 2.49763   2
   4   1   4 24.4910 2.56473   4
  -4   1  -4 20.2121 2.70457   3
   4   1   4 20.6354 2.87338   2
  -4   1  -4 21.4500 2.46671   2
   4   1   4 21.7315 2.17690   2
  -5  -1  -4 8.96978 2.00870   2
   5  -1   4 8.84286 2.30185   2
   5  -1   4 10.2662 2.58930   2
  -5   1  -4 9.83940 2.27550   2
  -5   1  -4 10.1834 2.30041   2
  -6  -1  -4 59.9361 4.54267   2
   6  -1   4 70.2523 5.39370   2
   6  -1   4 53.7092 4.75310   2
  -6   1  -4 54.9127 4.49973   2
  -6   1  -4 57.2353 4.81192   2
   7  -1   4 2.00379 2.03519   2
  -7  -1  -4 3.94598 2.00045   2
   7  -1   4 6.01304 2.75599   2
  -7  -1  -4 6.26009 2.95653   2
  -7   1  -4 5.88072 2.46467   2
   7   1   4 4.71036 1.98833   4
  -7   1  -4 6.96165 2.28340   2
   8  -1   4 2.88580 2.46725   2
   8   1   4 5.20512 2.13382   2
   8   1   4 2.74265 2.12020   2
  -8   1  -4 2.91722 2.16557   2
  -8   1  -4 1.42688 1.85979   2
   8   1   4 6.29215 2.43386   4
  -8   1  -4 2.92415 2.12867   3
   9  -1   4 527.966 24.5941   2
   9  -1   4 515.180 23.7739   2
  -9  -1  -4 478.552 23.9680   2
  -9  -1  -4 512.139 24.8559   2
  -9   1  -4 503.970 24.7116   3
   9   1   4 510.829 23.3124   4
   9   1   4 526.651 22.9701   2
  -9   1  -4 527.747 24.0331   2
 -10  -1  -4 28.8420 4.16297   2
 -10  -1  -4 39.6501 5.56480   2
  10  -1   4 33.2170 5.28614   2
  10  -1   4 34.4479 4.64792   2
 -10   1  -4 24.6110 4.06154   3
 -10   1  -4 36.9081 4.83978   2
  10   1   4 33.9227 4.70480   2
  10   1   4 30.7772 4.02908   2
 -10   1  -4 34.0618 4.22410   2
 -11  -1  -4 41.0941 5.83159   2
  11  -1   4 34.7684 4.86959   2
  11   1   4 34.5295 5.03824   2
  11   1   4 37.5262 4.36289   2
 -11   1  -4 31.7803 4.58760   2
 -11   1  -4 42.9030 5.47407   2
 -12  -1  -4 24.4616 5.59495   2
  12  -1   4 27.0595 4.53869   2
 -12   1  -4 29.1342 4.98465   2
  12   1   4 31.1983 4.34338   2
  13  -1   4 77.0748 7.62377   2
 -13  -1  -4 75.5947 8.63572   2
 -13   1  -4 78.0855 7.93491   2
  13   1   4 78.2145 6.86198   2
 -14  -1  -4 29.0296 6.40437   2
  14  -1   4 31.1389 5.68818   2
  14   1   4 34.8016 5.07564   2
 -14   1  -4 28.0879 5.73733   2
  15  -1   4 29.0207 5.73360   2
 -15  -1  -4 26.1583 6.67788   2
 -15   1  -4 30.0050 6.10279   2
  15   1   4 29.0046 5.09150   2
  16  -1   4 0.31367 3.51990   2
 -16  -1  -4 1.36566 4.56596   2
 -16   1  -4 6.63161 4.78089   2
  16   1   4 0.88578 2.91906   2
 -17  -1  -4 52.9217 9.39339   2
  17  -1   4 59.5689 8.11438   2
 -17   1  -4 59.3973 8.52959   2
  17   1   4 58.9949 7.24230   2
 -18  -1  -4 1.03783 4.82149   2
  18  -1   4 2.75063 4.05113   2
 -18   1  -4 9.76153 4.91245   2
  18   1   4 -1.5493 3.13619   2
  19  -1   4 -1.2616 3.34753   2
 -19  -1  -4 3.01025 4.73963   2
 -19   1  -4 -1.5463 4.52082   2
  19   1   4 -2.0770 3.38886   2
  20  -1   4 11.5989 5.41503   2
 -20  -1  -4 6.49384 5.90456   2
 -20   1  -4 10.8254 6.31110   2
  20   1   4 2.12319 4.10459   2
 -21  -1  -4 30.4910 8.38772   2
  21  -1   4 35.8776 7.71358   2
  21   1   4 35.6852 6.97411   2
  21   1   4 21.2894 6.51651   4
 -21   1  -4 30.7412 7.87693   2
 -22  -1  -4 10.2185 6.48321   2
  22  -1   4 9.78598 5.45663   2
 -22   1  -4 7.62016 5.58899   2
  22   1   4 15.2173 5.70941   4
  22   1   4 7.94016 4.72374   2
 -23  -1  -4 27.0233 8.88787   2
  23   1   4 24.5601 7.43305   2
 -23   1  -4 24.6826 8.99758   2
  23   1   4 27.1439 8.12972   4
 -23  -2   4 1.88663 3.97286   2
  23  -2  -4 0.94436 3.41796   2
  23   2  -4 -0.1857 2.78832   4
  23   2  -4 4.85930 2.73990   2
 -23   2   4 6.86088 4.23192   2
 -22  -2   4 19.8016 7.29881   2
  22  -2  -4 10.1822 4.86930   2
  22   2  -4 9.10373 3.93713   2
 -22   2   4 10.5369 5.47742   2
  22   2  -4 2.51763 5.03029   4
  21  -2  -4 2.65095 4.73328   2
 -21  -2   4 -0.0666 4.93365   2
  21   2  -4 -0.4649 3.26539   2
  21   2  -4 -0.8797 3.54413   4
 -21   2   4 -1.1410 4.50282   2
 -20  -2   4 62.3134 10.3797   2
  20  -2  -4 52.2868 8.80065   2
 -20   2   4 41.5665 8.81515   2
  20   2  -4 41.5537 6.67960   2
  20   2  -4 40.0563 6.66460   4
  19  -2  -4 6.85769 5.31514   2
 -19  -2   4 12.2321 7.31560   2
 -19   2   4 10.7861 6.04603   2
  19   2  -4 11.1921 4.45009   2
  19   2  -4 17.6021 4.97318   4
  18  -2  -4 5.08338 4.64488   2
 -18  -2   4 5.71946 6.06952   2
  18   2  -4 2.35453 3.18559   2
 -18   2   4 1.63409 4.64967   2
  17  -2  -4 3.17312 4.22025   2
 -17  -2   4 5.22195 5.24589   2
 -17   2   4 -0.0540 3.68711   2
  17   2  -4 4.88576 3.20846   2
 -16  -2   4 5.04452 4.94115   2
  16   2  -4 -1.5763 2.17097   2
 -16   2   4 3.60480 4.35428   2
 -15  -2   4 93.7975 10.7283   2
  15  -2  -4 95.2343 9.92466   2
  15   2  -4 102.846 8.03986   2
 -15   2   4 93.6035 10.0496   2
  14  -2  -4 5.71465 3.82873   2
 -14  -2   4 4.90095 4.30882   2
 -14   2   4 4.32054 3.88742   2
  14   2  -4 4.68352 2.61062   2
  14   2  -4 3.16447 2.80377   7
  14   2  -4 3.61260 2.83885   2
 -13  -2   4 94.0119 9.50027   2
  13  -2  -4 83.9666 8.81922   2
  13   2  -4 101.217 6.99369   2
  13   2  -4 93.5839 7.25104   7
 -13   2   4 77.5403 8.56403   2
  13   2  -4 85.6460 6.82987   2
 -12  -2   4 17.5450 5.03103   2
  12  -2  -4 20.3125 5.20150   2
 -12   2   4 19.7420 5.25998   2
 -12   2   4 13.9000 4.82854   6
  12   2  -4 18.0569 3.18380   2
  12   2  -4 16.0108 3.26357   7
  12   2  -4 13.4208 3.93951   5
  12   2  -4 16.9729 3.19545   2
  11  -2  -4 42.8239 5.60003   2
  11  -2  -4 39.5057 5.51303   3
  11   2  -4 38.8201 3.85314   2
 -11   2   4 33.4486 5.57881   2
  11   2  -4 36.0853 3.74218   4
  11   2  -4 35.3695 3.69775   2
  11   2  -4 31.8847 3.99050   7
 -11   2   4 42.6277 4.83336   2
 -11   2   4 39.1479 5.28309   6
  11   2  -4 36.1547 4.21911   5
 -10  -2   4 3.49860 2.75280   2
  10  -2  -4 0.43409 2.22190   2
  10  -2  -4 4.54613 2.66838   3
 -10  -2   4 2.19069 2.29500   2
 -10   2   4 2.03426 2.05040   2
  10   2  -4 2.40498 1.69182   7
 -10   2   4 1.98810 2.63930   2
  10   2  -4 1.01099 1.53164   2
  10   2  -4 1.94314 1.96436   5
  10   2  -4 1.78049 1.63917   4
  10   2  -4 1.26135 1.43144   2
  -9  -2   4 129.561 9.12180   2
  -9  -2   4 120.499 8.62546   2
   9  -2  -4 113.171 9.18099   2
   9  -2  -4 128.703 9.14575   2
  -9   2   4 133.375 9.05441   2
  -9   2   4 137.928 8.90990   6
   9   2  -4 129.144 7.64003   7
  -9   2   4 137.246 9.00247   2
   9   2  -4 130.879 6.75714   2
   9   2  -4 134.472 7.04272   4
   9   2  -4 129.089 7.78198   5
   9   2  -4 135.520 6.94085   2
   8  -2  -4 25.8754 4.16024   6
   8  -2  -4 26.0951 3.99356   2
  -8  -2   4 25.2752 3.85483   2
   8  -2  -4 24.2417 3.98382   2
  -8  -2   4 23.8313 3.14344   2
   8  -2  -4 29.2907 4.23960   3
   8   2  -4 29.4461 2.42597   2
  -8   2   4 28.1480 3.47911   2
  -8   2   4 23.5986 4.03755   3
  -8   2   4 28.7081 3.85309   6
  -8   2   4 23.9231 3.90783   2
   8   2  -4 23.7001 2.46841   4
   8   2  -4 25.2022 2.75903   7
   8   2  -4 27.0816 2.34052   2
   8   2  -4 24.4959 3.18494   5
  -7  -2   4 255.470 12.8603   2
   7  -2  -4 273.286 14.4271   3
   7  -2  -4 260.515 14.3929   6
  -7  -2   4 265.049 13.1732   2
   7  -2  -4 262.426 13.9256   2
   7  -2  -4 264.548 14.2042   2
   7   2  -4 262.952 12.9337   5
  -7   2   4 252.479 13.7378   2
   7   2  -4 261.814 11.5158   4
   7   2  -4 264.573 10.7370   2
  -7   2   4 263.319 12.9034   2
  -7   2   4 267.103 13.3143   6
   7   2  -4 257.636 12.0705   7
   7   2  -4 263.801 10.8759   2
  -7   2   4 252.168 14.4180   3
   6  -2  -4 6.69466 2.53135   2
   6  -2  -4 3.48436 2.60801   3
   6  -2  -4 5.48567 2.53461   2
   6  -2  -4 6.27698 2.60067   6
  -6   2   4 5.37033 2.13858   6
   6   2  -4 6.85603 2.19838   5
   6   2  -4 7.51862 1.59103   7
   6   2  -4 6.45172 1.50511   4
  -6   2   4 4.48829 2.39639   2
  -6   2   4 6.35856 2.00344   2
  -5  -2   4 483.095 20.3451   2
   5  -2  -4 470.127 21.9582   6
   5  -2  -4 458.722 23.2202   7
   5  -2  -4 466.575 21.9652   2
   5  -2  -4 471.210 22.5269   3
  -5  -2   4 497.964 20.6650   2
   5  -2  -4 481.681 21.4292   2
  -5   2   4 479.108 21.4531   6
   5   2  -4 500.872 19.7357   4
   5   2  -4 511.433 20.1022   7
  -5   2   4 496.737 21.4176   2
  -5   2   4 468.230 20.4795   2
  -5   2   4 473.807 22.4665   3
   5   2  -4 506.429 21.2717   5
  -4  -2   4 6.17549 1.56816   7
   4  -2  -4 6.09287 2.07409   2
   4  -2  -4 7.07499 2.28250   6
  -4  -2   4 4.05936 1.51081   5
   4  -2  -4 4.13331 2.36487   7
   4  -2  -4 6.74558 2.39445   2
   4  -2  -4 4.04087 2.27941   3
  -4  -2   4 4.92553 1.20846   2
  -4  -2   4 4.93495 1.12224   2
   4  -2  -4 3.87480 2.42206   4
  -4   2   4 3.94190 1.41961   2
   4   2  -4 6.10223 1.24049   4
   4   2  -4 4.51194 1.95953   5
  -4   2   4 5.85946 2.01626   2
  -4   2   4 4.99482 2.18928   3
  -4   2   4 3.74098 1.83358   6
  -3  -2   4 92.8567 4.24692   4
   3  -2  -4 80.3425 5.70559   2
   3  -2  -4 88.3673 6.48484   7
   3  -2  -4 88.7124 6.61640   3
  -3  -2   4 94.2763 5.49179   5
   3  -2  -4 98.2905 6.10314   6
   3  -2  -4 87.6949 5.38979   2
   3  -2  -4 88.7808 6.83948   4
  -3  -2   4 95.6652 4.91271   7
   3   2  -4 87.7415 5.72571   5
  -3   2   4 94.0201 4.75731   2
  -3   2   4 98.0706 5.24147   2
  -3   2   4 97.7033 6.64196   3
  -3   2   4 93.9105 5.83447   6
   2  -2  -4 5.90915 2.32544   4
   2  -2  -4 7.12383 2.33309   3
   2  -2  -4 5.39079 1.93716   6
   2  -2  -4 4.98968 1.60306   2
   2  -2  -4 3.82718 2.13037   7
   2  -2  -4 7.15130 1.95325   2
  -2  -2   4 5.67506 1.18035   4
  -2  -2   4 7.01024 1.51555   7
   2  -2  -4 5.06938 2.28377   5
  -2  -2   4 4.73554 1.74857   5
  -2   2   4 5.99981 1.82759   6
  -2   2   4 7.07810 1.36510   2
  -2   2   4 5.57116 1.06911   2
   1  -2  -4 1074.53 43.2937   2
   1  -2  -4 1061.69 43.9340   2
   1  -2  -4 1092.70 44.3541   5
   1  -2  -4 1073.69 44.7831   3
   1  -2  -4 1073.99 43.8137   6
  -1  -2   4 1068.49 43.1595   7
  -1  -2   4 1065.87 42.7944   3
   1  -2  -4 1065.70 44.3003   7
   1  -2  -4 1073.96 44.5474   4
  -1  -2   4 1073.07 43.9323   5
  -1  -2   4 1087.30 42.2991   4
  -1   2   4 1069.08 45.3309   4
   0  -2   4 31.2221 2.51182   3
   0  -2  -4 36.6412 3.51423   4
   0  -2  -4 28.3142 2.78977   2
   0  -2  -4 29.9523 2.57412   2
   0  -2  -4 30.3097 3.44847   5
   0  -2  -4 32.7730 3.33157   6
   0  -2  -4 32.6961 2.92597   7
   0   2   4 32.4393 3.75455   5
   0   2   4 27.2670 3.55551   4
  -1  -2  -4 76.8768 4.63177   2
  -1  -2  -4 84.7395 5.47513   4
  -1  -2  -4 84.6769 4.55803   2
  -1  -2  -4 76.9631 5.49636   5
  -1  -2  -4 76.6186 4.41532   7
   1  -2   4 81.2153 5.04216   3
   1   2   4 71.1563 5.54788   4
  -1   2  -4 78.4678 4.68379   3
   1   2   4 76.8328 5.82232   5
   1   2   4 78.8450 4.78092   7
  -2  -2  -4 26.0350 3.08415   5
  -2  -2  -4 25.5950 2.25963   2
  -2  -2  -4 28.5767 2.96004   4
   2  -2   4 27.7902 2.85300   3
  -2  -2  -4 29.7002 2.06982   7
   2   2   4 24.0145 2.28754   7
  -2   2  -4 28.9677 2.85097   3
   2   2   4 24.0283 3.09332   4
   2   2   4 28.1486 3.74437   5
   3  -2   4 168.417 7.53693   2
  -3  -2  -4 150.367 8.56169   4
  -3  -2  -4 164.138 7.28174   7
  -3  -2  -4 164.736 8.92273   5
  -3  -2  -4 165.003 8.61051   2
   3  -2   4 175.627 8.77720   3
  -3  -2  -4 165.051 7.79114   2
   3  -2   4 160.998 7.42093   2
   3   2   4 167.827 9.06132   4
   3   2   4 163.105 7.44871   7
  -3   2  -4 170.051 8.66630   3
   3   2   4 161.965 7.22128   2
   3   2   4 169.439 9.39078   5
   3   2   4 163.764 7.08578   2
  -4  -2  -4 267.282 12.8605   4
  -4  -2  -4 270.912 13.2579   5
  -4  -2  -4 274.323 12.2366   2
  -4  -2  -4 273.611 13.3202   2
   4  -2   4 279.189 13.3274   3
   4  -2   4 277.770 12.3750   2
   4  -2   4 264.545 12.3399   2
  -4   2  -4 269.144 13.1852   3
   4   2   4 273.504 13.2405   4
   4   2   4 279.190 11.4257   7
   4   2   4 266.146 11.9823   2
   4   2   4 270.175 11.5848   2
   4   2   4 283.738 13.7752   5
  -5  -2  -4 62.7515 4.58639   4
   5  -2   4 53.2342 4.35732   2
  -5  -2  -4 55.5427 5.02843   2
   5  -2   4 57.3193 4.40449   2
  -5  -2  -4 55.9370 4.02943   2
   5   2   4 60.2835 5.05374   5
  -5   2  -4 55.2707 3.09845   6
   5   2   4 62.2995 3.18167   7
  -5   2  -4 59.8930 5.00702   3
   5   2   4 58.5304 4.68003   2
   5   2   4 57.2508 4.69022   4
  -5   2  -4 58.0654 3.01976   2
   5   2   4 55.0416 4.25925   2
  -6  -2  -4 455.301 20.2375   2
   6  -2   4 449.043 20.6826   2
  -6  -2  -4 444.727 20.5382   4
  -6  -2  -4 463.873 21.7051   2
   6  -2   4 450.384 20.9243   2
  -6   2  -4 472.388 21.5312   3
  -6   2  -4 451.029 21.1280   2
   6   2   4 470.950 21.3509   5
   6   2   4 449.068 20.3506   2
   6   2   4 461.279 19.0114   7
  -6   2  -4 479.797 19.7074   2
   6   2   4 455.144 19.4160   2
   6   2   4 482.781 20.4484   4
  -6   2  -4 458.027 19.3233   6
  -7  -2  -4 187.643 11.1628   2
   7  -2   4 191.033 10.3121   2
   7  -2   4 183.637 10.7955   2
  -7  -2  -4 171.820 9.78527   2
  -7   2  -4 188.865 9.14668   2
   7   2   4 178.856 9.03701   2
  -7   2  -4 186.877 9.23967   2
   7   2   4 183.538 10.1440   4
  -7   2  -4 177.960 9.43760   6
   7   2   4 187.626 9.92967   2
  -7   2  -4 205.034 11.1028   3
   7   2   4 179.948 10.5276   5
  -8  -2  -4 42.9708 4.84151   2
  -8  -2  -4 57.0569 5.85975   2
   8  -2   4 53.0134 5.11856   2
   8   2   4 60.4492 4.07846   2
   8   2   4 54.0237 4.82081   2
   8   2   4 52.2549 4.90760   5
  -8   2  -4 58.0755 4.51441   6
  -8   2  -4 49.4531 5.10811   3
  -8   2  -4 55.2219 4.39699   2
   8   2   4 55.8555 4.66844   4
  -8   2  -4 52.0346 4.40940   2
   9  -2   4 14.5467 3.42344   2
   9  -2   4 12.6852 3.62830   2
  -9  -2  -4 14.3036 2.89089   2
  -9  -2  -4 19.3124 4.48659   2
   9   2   4 16.7667 3.15686   5
  -9   2  -4 14.7548 2.75911   2
  -9   2  -4 14.4743 2.94428   6
   9   2   4 14.5488 3.12135   4
  -9   2  -4 16.6248 2.98576   2
   9   2   4 14.4035 3.37738   2
   9   2   4 14.6518 2.48789   2
  -9   2  -4 10.6916 3.17302   3
 -10  -2  -4 63.2294 7.00531   2
  10  -2   4 63.3231 6.56496   2
 -10   2  -4 63.7813 5.76458   2
 -10   2  -4 67.1319 5.88646   6
  10   2   4 66.0235 5.66612   4
  10   2   4 67.2804 5.02701   2
  10   2   4 67.5259 5.93386   2
 -10   2  -4 63.9817 5.52504   2
  10   2   4 65.5214 6.06591   5
 -11  -2  -4 0.31838 3.00671   2
  11  -2   4 -1.7264 2.11149   2
  11   2   4 0.07832 1.52155   2
 -11   2  -4 -0.1461 1.86723   2
 -11   2  -4 0.37235 2.18112   2
 -11   2  -4 3.42551 2.26210   6
  11   2   4 -0.6814 2.06067   5
  11   2   4 -0.0678 2.03637   2
  11   2   4 1.19241 2.52671   4
  12  -2   4 3.39898 3.22166   2
 -12  -2  -4 7.72805 4.13257   2
  12   2   4 6.80589 2.60727   2
 -12   2  -4 7.55713 3.07379   6
 -12   2  -4 5.97471 3.18195   2
 -12   2  -4 5.61099 2.75508   2
  12   2   4 6.13156 2.90916   4
  12   2   4 2.92575 2.80043   2
 -13  -2  -4 18.7842 5.65979   2
  13  -2   4 16.6149 4.36732   2
  13   2   4 17.3605 4.08674   4
 -13   2  -4 16.2769 4.35278   6
 -13   2  -4 12.6218 4.22466   2
  13   2   4 18.3838 4.02100   2
 -14  -2  -4 13.5849 5.38864   2
  14  -2   4 20.7810 5.34958   2
  14   2   4 13.0071 3.69782   2
 -14   2  -4 12.9116 4.46327   2
 -14   2  -4 7.91509 3.94574   6
  14   2   4 11.6853 3.84292   4
  15  -2   4 67.5715 8.61989   2
 -15  -2  -4 72.8677 9.65764   2
  15   2   4 76.7740 7.51245   4
  15   2   4 79.7251 7.05237   2
 -15   2  -4 70.4282 8.10559   2
  16  -2   4 31.1426 6.78002   2
 -16  -2  -4 39.2060 8.98681   2
 -16   2  -4 40.1327 6.91513   2
  16   2   4 30.7690 5.37486   4
  16   2   4 37.1465 5.71829   2
  17  -2   4 8.61632 5.13917   2
  17   2   4 7.09453 4.02652   4
  17   2   4 9.07451 3.75855   2
 -17   2  -4 13.2724 5.37516   2
  18  -2   4 71.0684 9.20747   2
 -18  -2  -4 80.7541 11.0550   2
  18   2   4 75.0856 7.73393   2
  18   2   4 68.8924 7.99175   4
 -18   2  -4 69.2290 9.48609   2
 -19  -2  -4 7.91117 6.08147   2
  19  -2   4 5.18696 4.97640   2
  19   2   4 8.42077 4.24765   2
 -19   2  -4 12.8787 6.25184   2
 -20  -2  -4 8.37883 6.40631   2
  20  -2   4 -0.1630 4.11690   2
  20   2   4 2.03982 4.35576   2
  20   2   4 7.28210 4.80767   4
 -20   2  -4 8.82758 5.67356   2
  21  -2   4 -0.3502 4.16865   2
 -21  -2  -4 2.48332 5.31200   2
  21   2   4 2.56846 4.11811   4
  21   2   4 -2.3445 3.31969   2
 -21   2  -4 6.41835 5.05748   2
  22  -2   4 7.89570 7.16540   2
 -22  -2  -4 11.4611 6.59409   2
  22   2   4 11.6908 4.76837   2
  22   2   4 7.34119 5.70820   4
 -22   2  -4 13.6452 5.23481   2
  23  -2   4 -1.5507 3.78140   2
 -23  -2  -4 3.35905 4.81196   2
 -23   2  -4 2.97654 3.76296   2
  23   2   4 1.98246 3.60428   4
  23   2   4 -0.5689 2.90433   2
  22  -3  -4 8.55513 7.47088   2
 -22  -3   4 12.1727 7.11474   2
 -22   3   4 12.6477 6.63897   2
  22   3  -4 5.37089 5.71116   5
  21  -3  -4 3.58418 4.08810   2
 -21  -3   4 1.58457 4.71800   2
  21   3  -4 -1.1551 2.89944   4
  21   3  -4 3.37202 2.38967   2
 -21   3   4 0.96050 3.74907   2
  21   3  -4 1.62860 3.18815   5
 -20  -3   4 -2.7474 4.75391   2
  20  -3  -4 2.28001 4.26081   2
 -20   3   4 -5.5758 3.49465   2
  20   3  -4 -0.7859 2.43004   2
  20   3  -4 0.72896 3.79815   5
  20   3  -4 3.20309 3.33640   4
  19  -3  -4 3.44356 4.75309   2
 -19  -3   4 -5.3553 4.79297   2
 -19   3   4 0.99912 3.81312   2
  19   3  -4 3.64706 3.63024   5
  19   3  -4 3.51212 3.23390   4
  18  -3  -4 11.2391 5.57053   2
 -18  -3   4 15.7595 7.46996   2
  18   3  -4 19.1786 5.57384   5
  18   3  -4 17.5149 3.54461   2
 -18   3   4 9.11504 5.09508   2
  18   3  -4 14.0092 4.70050   4
  17  -3  -4 13.9956 6.18705   2
 -17  -3   4 19.3383 12.6882   2
  17   3  -4 23.9256 5.99028   5
 -17   3   4 20.8819 6.31101   2
  17   3  -4 21.7986 4.95018   4
  17   3  -4 21.6020 3.52771   2
 -16  -3   4 15.1862 6.01323   2
  16  -3  -4 17.4893 6.76592   2
  16   3  -4 10.2088 2.73431   2
 -16   3   4 9.27369 4.55201   2
  16   3  -4 13.7799 2.74700   2
  16   3  -4 10.7723 3.29086   7
  16   3  -4 9.77837 4.55415   5
  16   3  -4 11.0369 3.48504   4
 -15  -3   4 4.20458 5.00758   2
  15  -3  -4 0.78485 4.20626   2
 -15   3   4 10.0142 4.71500   2
  15   3  -4 6.49714 3.39036   5
  15   3  -4 7.85985 2.26155   2
  15   3  -4 4.87246 2.94842   7
  15   3  -4 5.54311 2.07859   2
  15   3  -4 6.79982 3.25350   4
 -14  -3   4 113.170 10.9764   2
  14  -3  -4 106.030 10.0729   2
  14   3  -4 101.273 7.22371   4
 -14   3   4 99.3960 9.09335   2
  14   3  -4 95.1735 7.13851   7
  14   3  -4 103.145 5.73997   2
  14   3  -4 99.3809 8.64439   5
  14   3  -4 93.5169 5.57358   2
  13  -3  -4 147.818 12.5396   3
  13  -3  -4 152.360 12.1024   2
 -13  -3   4 160.228 12.5366   2
  13   3  -4 161.600 9.15911   4
 -13   3   4 167.274 12.5856   2
  13   3  -4 151.577 10.9576   5
  13   3  -4 143.788 8.82859   7
  12  -3  -4 0.42505 2.87747   3
 -12  -3   4 0.72391 3.49193   2
  12  -3  -4 -0.1242 2.71210   2
  12   3  -4 -0.7652 1.34838   7
 -12   3   4 2.23328 2.36199   2
  12   3  -4 1.54656 1.96344   4
  12   3  -4 0.14560 2.61842   5
 -12   3   4 -1.3172 2.17239   2
 -12   3   4 -0.8183 2.38699   6
  11  -3  -4 39.2069 6.21532   3
  11  -3  -4 41.9016 5.98733   2
  11   3  -4 45.4080 3.69236   7
  11   3  -4 51.8682 5.62519   5
 -11   3   4 42.8940 5.41104   2
  11   3  -4 45.1712 4.15868   4
 -11   3   4 40.8183 5.30558   6
 -10  -3   4 2.89788 2.01277   2
  10  -3  -4 6.44310 3.61126   3
 -10  -3   4 3.55089 3.00753   2
  10  -3  -4 4.72625 2.95659   2
 -10   3   4 4.89748 2.43526   6
 -10   3   4 3.24190 2.44891   2
  10   3  -4 3.55168 2.94811   5
 -10   3   4 5.34578 2.04172   2
  10   3  -4 3.54489 1.82738   4
  10   3  -4 3.01420 1.45327   7
   9  -3  -4 2.10905 2.51112   3
  -9  -3   4 1.56977 2.37136   2
   9  -3  -4 1.06518 2.30199   6
   9   3  -4 2.54536 2.72380   5
  -9   3   4 0.45235 1.78584   2
  -9   3   4 0.82170 1.85607   6
   9   3  -4 1.77593 1.17928   7
  -9   3   4 1.70579 1.63507   2
   9   3  -4 2.89875 1.54136   4
   8  -3  -4 40.2271 5.21628   2
  -8  -3   4 44.2766 4.60969   2
   8  -3  -4 42.9468 5.23930   6
   8  -3  -4 41.2419 5.55262   3
  -8  -3   4 42.7535 3.94862   2
   8  -3  -4 45.2663 5.01584   2
  -8   3   4 43.6261 3.49341   2
   8   3  -4 37.7059 4.55046   5
   8   3  -4 43.3161 3.50230   4
   8   3  -4 42.7268 3.01713   7
  -8   3   4 42.8677 4.04065   2
  -8   3   4 43.3543 4.39228   6
  -7  -3   4 28.8907 2.94444   2
   7  -3  -4 23.6250 4.12841   2
   7  -3  -4 26.4147 3.96586   2
   7  -3  -4 24.7376 4.47374   3
   7  -3  -4 27.2672 4.22361   6
  -7  -3   4 33.5178 3.60426   2
  -7   3   4 29.3560 3.69337   6
  -7   3   4 29.2432 2.99349   2
   7   3  -4 29.8711 3.86071   5
   7   3  -4 32.0521 2.88551   4
   6  -3  -4 46.7809 4.87645   6
  -6  -3   4 47.1086 3.39815   7
  -6  -3   4 46.7748 3.38118   2
   6  -3  -4 45.0108 5.02037   2
  -6  -3   4 53.4783 4.91142   5
   6  -3  -4 46.1321 5.75891   3
  -6  -3   4 48.7359 3.67867   2
   6  -3  -4 47.1338 4.52155   2
  -6   3   4 47.0873 2.80662   2
   6   3  -4 49.5211 4.91609   5
  -6   3   4 45.9380 4.30805   6
  -6   3   4 47.7887 2.91632   2
   6   3  -4 49.3880 3.60405   4
   5  -3  -4 34.5157 4.80032   3
  -5  -3   4 35.0375 2.42325   2
  -5  -3   4 39.1959 3.71126   5
   5  -3  -4 36.0693 3.66513   2
   5  -3  -4 34.7536 4.55698   7
   5  -3  -4 35.2740 4.06629   6
  -5  -3   4 35.5983 2.57872   4
   5  -3  -4 35.5713 4.03668   2
  -5  -3   4 37.7330 2.79079   7
   5  -3  -4 29.4819 4.57461   4
  -5   3   4 33.9901 4.47867   3
   5   3  -4 36.6992 4.30700   5
  -5   3   4 34.3249 3.53299   6
   5   3  -4 33.0385 3.37954   4
   4  -3  -4 10.5612 3.45340   4
   4  -3  -4 13.0767 2.76592   6
   4  -3  -4 14.1714 2.67756   2
   4  -3  -4 13.2465 2.75387   2
   4  -3  -4 15.2801 3.69526   3
  -4  -3   4 11.9748 1.67435   4
   4  -3  -4 14.1144 3.52487   7
  -4  -3   4 14.5363 2.53625   5
  -4  -3   4 13.3278 1.79555   7
  -4   3   4 12.1117 2.49067   6
   4   3  -4 13.0159 3.23298   5
  -4   3   4 10.8405 3.11549   3
  -3  -3   4 145.113 7.77660   7
   3  -3  -4 158.939 10.0551   4
  -3  -3   4 147.088 8.77581   5
   3  -3  -4 148.829 9.56502   7
   3  -3  -4 150.669 7.89192   2
   3  -3  -4 153.647 8.86162   6
   3  -3  -4 159.250 8.39567   2
   3  -3  -4 152.024 9.97701   5
  -3  -3   4 154.223 7.45438   4
   3  -3  -4 144.662 9.86731   3
   2  -3  -4 1.58657 1.84362   7
   2  -3  -4 -0.0047 1.94831   3
   2  -3  -4 2.66128 2.71450   4
  -2  -3   4 2.04004 1.30591   4
  -2  -3   4 0.97265 1.92958   5
   2  -3  -4 2.34521 2.24401   5
  -2  -3   4 3.34884 1.59332   3
  -2  -3   4 2.54276 1.21688   7
   2  -3  -4 2.39388 1.56047   2
   2  -3  -4 2.73522 1.87672   6
   1  -3  -4 175.172 11.0557   4
   1  -3  -4 181.788 10.5837   5
   1  -3  -4 174.100 9.53518   7
   1  -3  -4 172.719 8.48231   2
   1  -3  -4 172.590 9.76334   6
  -1  -3   4 175.307 9.89514   5
   1  -3  -4 164.143 9.94233   2
   1  -3  -4 172.708 10.4224   3
  -1  -3   4 171.764 8.93001   4
  -1  -3   4 166.769 8.73358   7
  -1  -3   4 172.818 8.90247   3
   0  -3   4 63.1917 5.64222   5
   0  -3  -4 69.2122 4.97359   2
   0  -3  -4 65.0743 4.84852   7
   0  -3   4 65.9102 4.98618   4
   0  -3   4 71.3882 4.98336   3
   0  -3  -4 69.7438 5.70597   4
   0  -3  -4 70.5207 5.56750   6
   0  -3  -4 71.1855 4.35125   2
   0  -3  -4 66.3451 5.95441   5
   0  -3  -4 70.2150 5.98589   3
   0   3   4 71.8975 6.29988   4
  -1  -3  -4 488.164 21.5341   4
  -1  -3  -4 470.825 22.2872   5
  -1  -3  -4 475.338 21.0471   2
  -1  -3  -4 471.726 20.1672   2
  -1  -3  -4 474.492 20.0990   7
   1  -3   4 459.001 21.1080   3
   1   3   4 473.325 22.6882   5
   1   3   4 472.740 22.3304   4
  -2  -3  -4 77.8071 6.41737   5
  -2  -3  -4 77.8282 4.68066   2
  -2  -3  -4 88.6223 4.88459   7
   2  -3   4 87.1046 5.85331   3
  -2  -3  -4 84.1315 6.08365   4
   2  -3   4 88.0938 4.16082   6
   2   3   4 94.6960 6.90983   4
   2   3   4 77.6508 6.82686   5
  -2   3  -4 92.8719 5.91475   3
  -3  -3  -4 34.2643 3.62860   4
   3  -3   4 31.1388 3.70133   3
  -3  -3  -4 29.5655 1.98570   7
  -3  -3  -4 34.3690 3.83902   5
  -3  -3  -4 27.7815 2.50859   2
  -3  -3  -4 28.2875 3.02936   2
   3   3   4 32.7172 4.20002   4
  -3   3  -4 34.4130 3.67089   3
   3   3   4 33.4592 4.33026   5
  -4  -3  -4 613.021 26.7663   2
  -4  -3  -4 611.670 27.0211   4
   4  -3   4 630.756 25.2580   2
   4  -3   4 602.002 25.8871   2
  -4  -3  -4 624.400 25.2814   2
  -4  -3  -4 614.168 28.4016   5
   4  -3   4 630.247 27.1379   3
   4   3   4 615.029 28.4431   5
  -4   3  -4 625.494 27.0268   3
   4   3   4 614.222 27.7021   4
  -5  -3  -4 168.124 9.39918   2
  -5  -3  -4 170.240 9.31054   4
   5  -3   4 181.388 10.1078   3
   5  -3   4 154.892 8.40305   2
  -5  -3  -4 149.848 9.82282   5
   5  -3   4 167.918 8.50994   2
  -5  -3  -4 162.416 8.18979   2
  -5   3  -4 168.114 9.86154   3
   5   3   4 168.176 9.71057   4
   5   3   4 167.910 10.4593   5
  -6  -3  -4 25.6900 3.83544   2
  -6  -3  -4 29.7259 3.99440   4
  -6  -3  -4 28.9266 2.98556   2
   6  -3   4 30.3451 3.40175   2
   6  -3   4 34.1570 4.34206   3
   6  -3   4 28.7520 3.41911   2
   6   3   4 31.2065 3.89324   4
  -6   3  -4 29.4795 3.95194   3
   6   3   4 24.8836 4.71176   5
  -7  -3  -4 75.1844 5.76325   4
  -7  -3  -4 83.5540 6.51380   2
   7  -3   4 74.2167 5.92366   2
   7  -3   4 74.2589 6.61218   3
   7  -3   4 72.3735 6.04677   2
  -7  -3  -4 71.2403 5.29542   2
  -7   3  -4 74.9489 6.62148   3
  -7   3  -4 77.8445 3.71359   6
   7   3   4 78.0036 6.03869   4
   7   3   4 79.7874 6.72336   5
  -8  -3  -4 87.4657 6.17459   2
  -8  -3  -4 91.9097 6.57987   4
  -8  -3  -4 91.1969 7.63305   2
   8  -3   4 86.3893 7.03586   2
   8  -3   4 87.8500 6.90051   2
   8   3   4 89.4744 6.83788   4
  -8   3  -4 89.5609 4.80889   6
   8   3   4 87.2884 7.53542   5
   9  -3   4 79.5144 6.87118   2
  -9  -3  -4 76.6172 6.08724   2
  -9  -3  -4 81.5569 7.37540   2
   9  -3   4 75.1584 6.96848   2
   9   3   4 81.5907 6.26600   4
   9   3   4 79.4904 7.17981   5
   9   3   4 66.3825 4.83538   2
   9   3   4 78.8983 3.86179   7
  -9   3  -4 82.8649 4.85474   6
  10  -3   4 121.961 12.6055   2
 -10   3  -4 103.468 6.44238   6
  10   3   4 105.098 8.63122   5
  10   3   4 101.911 6.14130   2
 -10   3  -4 103.519 6.08424   2
  10   3   4 100.691 8.94279   4
  10   3   4 103.520 5.27661   7
 -10   3  -4 104.109 5.94720   2
  10   3   4 106.719 5.57304   2
  11  -3   4 28.6772 5.18261   2
 -11  -3  -4 37.0418 6.11474   2
  11   3   4 33.7976 3.11163   2
  11   3   4 33.8659 4.65222   4
  11   3   4 30.2577 3.58603   2
  11   3   4 30.6925 5.08976   5
 -11   3  -4 32.9064 3.99208   6
 -11   3  -4 30.4434 3.65831   2
  11   3   4 35.7395 2.92142   7
 -11   3  -4 36.0498 3.71829   2
  12  -3   4 9.02566 3.99692   2
 -12  -3  -4 10.8417 4.53147   2
  12   3   4 7.39574 3.15880   4
  12   3   4 8.72585 2.18748   2
  12   3   4 11.2079 4.11064   5
  12   3   4 7.82395 2.57038   2
  12   3   4 8.49065 2.47710   7
 -12   3  -4 16.3937 3.37839   2
  13  -3   4 113.082 9.84435   2
 -13  -3  -4 100.459 10.4296   2
 -13   3  -4 113.131 8.02129   2
  13   3   4 108.110 6.80333   2
 -13   3  -4 111.475 8.13503   6
  13   3   4 101.027 7.20350   7
  13   3   4 113.272 9.38546   5
  13   3   4 98.3102 7.46639   2
  13   3   4 98.3318 8.38517   4
 -14  -3  -4 5.87956 4.44959   2
  14  -3   4 1.70528 3.69040   2
 -14   3  -4 2.72109 2.84772   2
 -14   3  -4 3.09433 3.17953   2
  14   3   4 5.51143 3.85925   5
  14   3   4 3.41142 2.23152   2
  14   3   4 5.90925 2.82806   7
  14   3   4 2.29320 3.43463   4
 -15  -3  -4 40.2149 8.52185   2
  15  -3   4 45.1577 7.21817   2
  15   3   4 43.7609 6.10172   4
  15   3   4 46.3865 6.73778   5
 -15   3  -4 39.6695 5.91060   2
 -15   3  -4 43.8882 6.34181   6
  15   3   4 40.9144 5.38375   7
  15   3   4 42.9117 5.76593   2
  15   3   4 43.3575 4.79058   2
 -16  -3  -4 31.9527 8.97602   2
  16   3   4 38.4852 5.75446   4
  17  -3   4 103.065 10.7969   2
 -17  -3  -4 111.681 12.6888   2
  17   3   4 108.271 9.44706   4
  17   3   4 103.240 7.85122   2
 -17   3  -4 103.722 9.39505   2
  17   3   4 85.4030 8.77026   7
  17   3   4 102.103 10.6661   5
 -18  -3  -4 8.58583 5.96393   2
  18  -3   4 11.1263 5.32311   2
 -18   3  -4 3.88701 4.35459   2
  18   3   4 3.49325 3.05609   2
  18   3   4 3.40705 4.58743   5
  18   3   4 5.57661 4.31808   4
 -19  -3  -4 4.97146 6.23704   2
  19  -3   4 8.63828 5.90107   2
  19   3   4 14.2586 5.26246   5
 -19   3  -4 17.5968 5.65189   2
  19   3   4 12.1160 3.80892   2
  19   3   4 8.56443 5.75339   4
  20  -3   4 4.03460 4.74501   2
 -20  -3  -4 1.99540 5.49797   2
  20   3   4 1.09900 2.76178   2
  20   3   4 3.76439 3.95599   4
 -20   3  -4 1.96278 4.01797   2
  20   3   4 -0.9215 3.78577   5
 -21  -3  -4 6.71506 6.62073   2
  21  -3   4 3.02264 4.31741   2
  21   3   4 1.16687 3.61463   2
  21   3   4 2.85985 5.42276   5
 -21   3  -4 7.78435 4.53911   2
  21   3   4 1.16737 4.92467   4
  22  -3   4 15.2571 7.91464   2
 -22  -3  -4 15.0276 7.63757   2
  22   3   4 14.0124 5.33075   2
  22   3   4 15.4434 6.41173   4
 -22   3  -4 10.1254 6.91195   2
  20  -4  -4 4.78736 4.62274   2
 -20  -4   4 6.76125 5.70970   2
  20   4  -4 3.61318 3.55005   5
 -20   4   4 1.85453 3.01767   2
  20   4  -4 -0.3576 3.01322   4
  19  -4  -4 6.94172 4.75997   2
 -19  -4   4 3.83109 7.12843   2
 -19   4   4 9.03242 3.86234   2
  19   4  -4 3.67059 4.38320   4
  19   4  -4 10.0360 5.09293   5
  18  -4  -4 4.73411 4.65348   2
 -18  -4   4 -3.1931 4.29692   2
 -18   4   4 0.85346 3.35596   2
  18   4  -4 -2.6343 3.23076   5
  18   4  -4 -4.9055 2.68173   4
  17  -4  -4 64.4143 9.90237   2
 -17  -4   4 76.9572 11.0393   2
  17   4  -4 70.3025 6.69863   4
  17   4  -4 48.3354 13.0410   5
 -17   4   4 65.6237 7.63579   2
  16  -4  -4 48.8946 8.44710   2
 -16  -4   4 59.0409 9.16513   2
  16   4  -4 48.3916 5.94052   4
  16   4  -4 49.0768 7.81881   5
  16   4  -4 49.1230 4.46267   7
  15  -4  -4 12.6925 6.83344   2
 -15  -4   4 12.4578 6.72853   2
  15   4  -4 11.0676 5.38798   5
  15   4  -4 13.1388 2.57048   7
 -15   4   4 16.3305 5.37510   2
  15   4  -4 13.1262 3.76164   4
 -15   4   4 19.4159 4.33746   2
  14  -4  -4 10.5277 5.08674   3
 -14  -4   4 15.4814 5.66132   2
  14  -4  -4 19.0657 5.77270   2
  14   4  -4 10.9188 4.51828   5
 -14   4   4 10.3449 3.34584   2
  14   4  -4 10.1388 2.14540   7
 -14   4   4 9.84890 3.01263   2
  14   4  -4 11.0344 3.36196   4
  13  -4  -4 7.98981 4.35608   2
  13  -4  -4 11.7772 5.23102   3
 -13  -4   4 11.6180 4.82785   2
 -13   4   4 13.0054 3.15369   2
  13   4  -4 13.4621 3.41183   4
  13   4  -4 7.43867 4.38157   5
  12  -4  -4 77.6060 9.24707   3
  12  -4  -4 78.7218 8.32394   2
 -12  -4   4 83.3875 8.75897   2
  12   4  -4 91.6049 8.68929   5
  12   4  -4 77.4454 6.38091   4
 -12   4   4 70.3357 7.02109   6
 -12   4   4 84.1822 5.42765   2
  11  -4  -4 20.9138 5.72868   2
  11  -4  -4 36.1052 6.82950   3
 -11   4   4 25.7977 4.16236   6
  11   4  -4 26.5268 3.74134   4
  11   4  -4 30.1246 5.50343   5
  10  -4  -4 25.5781 5.57087   2
 -10  -4   4 19.9449 4.67543   2
  10  -4  -4 23.6214 4.80002   6
  10  -4  -4 20.5260 6.00034   3
 -10  -4   4 16.4978 3.43440   2
  10   4  -4 18.6214 3.35810   4
  10   4  -4 16.1133 4.76331   5
 -10   4   4 16.3461 3.66205   6
  -9  -4   4 111.013 9.70758   2
   9  -4  -4 93.7609 9.32709   3
  -9  -4   4 109.098 8.07166   2
   9  -4  -4 94.3869 8.36367   6
   9  -4  -4 99.9431 8.50546   2
   9   4  -4 104.637 8.95718   5
   9   4  -4 105.519 6.82868   4
   8  -4  -4 56.9908 5.75030   2
  -8  -4   4 56.9564 4.40395   2
   8  -4  -4 47.9600 6.83993   3
  -8  -4   4 51.9615 5.11983   2
   8  -4  -4 43.8945 5.47060   6
   8   4  -4 46.4364 5.90759   5
   8   4  -4 52.2174 4.76662   4
  -8   4   4 55.0885 5.13055   6
   7  -4  -4 0.69823 2.15700   2
  -7  -4   4 1.38497 1.74351   2
  -7  -4   4 1.05002 1.30084   2
   7  -4  -4 1.15836 2.63376   3
   7  -4  -4 2.96437 2.21101   2
   7  -4  -4 2.47474 2.43964   6
   7   4  -4 2.26449 1.99826   4
   7   4  -4 0.58346 2.83301   5
  -7   4   4 2.00073 1.81096   6
   6  -4  -4 44.1391 4.95342   2
  -6  -4   4 41.9332 3.32575   4
  -6  -4   4 41.9026 2.89002   2
   6  -4  -4 50.5641 5.05364   6
   6  -4  -4 44.2371 4.60794   2
  -6  -4   4 39.3403 2.71203   7
   6  -4  -4 40.9431 5.68551   3
   6   4  -4 44.1199 5.57796   5
   6   4  -4 44.6569 4.30831   4
   5  -4  -4 54.0228 4.66369   2
  -5  -4   4 55.0638 3.33428   7
   5  -4  -4 56.1305 5.29486   6
   5  -4  -4 51.0426 6.28265   3
  -5  -4   4 54.7592 3.83510   4
   5  -4  -4 49.1672 5.09129   2
   5  -4  -4 36.4052 5.72288   7
  -4  -4   4 114.258 6.56134   4
   4  -4  -4 128.067 9.39991   3
   4  -4  -4 116.525 6.97443   2
   4  -4  -4 121.339 7.87587   6
   4  -4  -4 114.862 7.70985   2
   4  -4  -4 111.208 8.92839   7
   3  -4  -4 14.3553 2.72372   2
   3  -4  -4 18.1591 4.36342   3
   3  -4  -4 14.5624 3.17628   6
  -3  -4   4 16.6058 2.04457   7
  -3  -4   4 13.5262 2.86653   3
  -3  -4   4 13.2804 2.18087   4
   3  -4  -4 16.6488 2.47044   2
   2  -4  -4 8.37784 3.31753   3
  -2  -4   4 9.42822 1.99449   7
  -2  -4   4 8.07900 2.58875   3
   2  -4  -4 10.1817 2.46005   2
   2  -4  -4 11.2745 2.88780   6
  -2  -4   4 10.1912 2.38561   4
   2  -4  -4 14.2775 3.13697   7
   1  -4  -4 74.8904 5.79190   6
   1  -4  -4 68.0157 5.71532   7
  -1  -4   4 70.3073 5.27001   4
  -1  -4   4 66.5734 5.52592   3
   1  -4  -4 62.1464 7.62956   3
   1  -4  -4 67.4102 4.69335   2
   1  -4  -4 65.2257 4.29301   2
  -1  -4   4 65.0702 4.74523   7
   0  -4  -4 0.34724 1.64053   6
   0  -4  -4 -0.8130 1.02374   2
   0  -4  -4 1.22579 1.80978   4
   0  -4  -4 2.54762 1.73582   7
   0  -4  -4 0.95971 1.17906   2
   0  -4   4 0.99813 1.71488   3
   0  -4   4 0.44339 1.60424   4
   1  -4   4 247.539 13.1470   3
  -1  -4  -4 263.025 13.8723   6
  -1  -4  -4 250.133 12.0374   7
   1  -4   4 254.306 13.5702   4
  -1  -4  -4 231.740 13.6329   4
  -1  -4  -4 249.539 11.6209   2
  -1  -4  -4 246.058 11.4633   2
   1   4   4 238.879 14.5857   4
  -2  -4  -4 67.8238 4.66160   2
   2  -4   4 69.9768 5.85102   3
  -2  -4  -4 69.8047 5.87805   4
  -2  -4  -4 68.2871 4.30125   2
   2  -4   4 72.1227 4.12881   6
  -2  -4  -4 73.0361 4.30716   7
   2   4   4 70.9592 6.88519   4
   2   4   4 67.7155 7.07442   5
   3  -4   4 129.763 8.70413   3
  -3  -4  -4 123.194 5.84079   7
  -3  -4  -4 120.905 8.28350   4
   3  -4   4 130.457 5.68601   6
  -3  -4  -4 116.736 6.53763   2
  -3  -4  -4 122.630 7.25374   2
   3   4   4 124.267 9.83887   5
  -3   4  -4 127.747 9.43820   3
   3   4   4 125.658 9.39899   4
  -4  -4  -4 35.0026 4.34938   4
   4  -4   4 35.5129 2.73220   2
   4  -4   4 30.8542 4.50986   3
  -4  -4  -4 42.2071 3.98443   2
  -4  -4  -4 36.5814 3.13429   2
   4  -4   4 37.2987 2.88411   2
   4   4   4 46.1025 5.43564   4
  -4   4  -4 46.0912 4.87717   3
   4   4   4 39.0815 5.90683   5
   5  -4   4 7.90069 2.03053   2
   5  -4   4 7.47237 2.07755   2
  -5  -4  -4 9.65064 2.68076   2
  -5  -4  -4 14.6287 2.17889   2
   5  -4   4 3.50890 2.75740   3
  -5  -4  -4 9.54617 2.90008   4
  -5   4  -4 9.48237 3.07627   3
   6  -4   4 2.89417 2.00408   2
  -6  -4  -4 6.45467 2.59829   2
  -6  -4  -4 5.07532 1.80666   2
   6  -4   4 1.19069 1.89045   2
   6  -4   4 0.61468 2.62954   3
  -6  -4  -4 2.38100 2.24088   4
   6   4   4 4.24960 2.97447   4
   6   4   4 8.81375 3.87198   5
  -7  -4  -4 73.1593 6.57194   2
   7  -4   4 70.1637 6.98842   3
   7  -4   4 68.2048 5.75046   2
   7  -4   4 69.2556 6.06840   2
   7   4   4 65.7526 6.66536   4
   7   4   4 72.7002 7.67139   5
   8  -4   4 30.0889 4.50720   2
   8  -4   4 28.1904 4.25375   2
   8  -4   4 26.7869 5.24239   3
  -8  -4  -4 36.3301 3.90059   2
  -8  -4  -4 28.3897 4.84974   2
   8   4   4 29.7441 5.63458   5
   8   4   4 31.5862 6.09013   4
   9  -4   4 103.361 7.76841   2
   9  -4   4 85.7067 8.62633   3
  -9  -4  -4 94.3231 8.32559   2
   9   4   4 88.8269 8.24107   4
   9   4   4 93.1568 8.99979   5
  10  -4   4 2.28516 2.65980   2
 -10  -4  -4 -0.0829 3.08992   2
  10   4   4 1.25585 3.16449   5
  10   4   4 1.55930 2.84872   4
 -11  -4  -4 27.9961 5.97613   2
  11  -4   4 36.4380 5.54916   2
  11   4   4 36.8159 5.49464   4
  11   4   4 38.3414 6.40955   5
  12  -4   4 72.2056 7.68528   2
 -12  -4  -4 63.0139 8.42149   2
 -12   4  -4 59.8848 4.46724   6
  12   4   4 61.7257 7.07255   4
  12   4   4 55.6790 7.88293   5
 -13  -4  -4 29.3651 7.19281   2
  13  -4   4 25.2371 5.52398   2
 -13   4  -4 16.1826 3.28409   6
  13   4   4 15.8935 4.86208   4
  13   4   4 31.3175 6.21495   5
  14  -4   4 40.4531 6.95845   2
 -14  -4  -4 39.9484 7.69451   2
  14   4   4 37.2465 6.28441   4
 -14   4  -4 34.0708 4.68234   6
 -15  -4  -4 4.30275 4.99322   2
  15  -4   4 0.98871 4.07756   2
  15   4   4 7.22478 5.19719   5
 -15   4  -4 5.89078 2.81917   6
  15   4   4 5.81748 3.83848   4
  16  -4   4 22.7162 6.28332   2
 -16  -4  -4 20.4146 6.92492   2
 -16   4  -4 13.5117 2.95024   2
  16   4   4 17.2411 6.29524   5
  16   4   4 12.9116 5.27245   4
 -16   4  -4 14.5217 3.31555   2
 -17  -4  -4 13.4648 7.36522   2
  17  -4   4 11.6417 6.07188   2
  17   4   4 14.4983 4.94680   4
 -17   4  -4 13.5815 3.38998   2
  17   4   4 11.5912 5.76695   5
 -18  -4  -4 10.8355 6.29982   2
  18  -4   4 19.3366 6.05865   2
  18   4   4 10.2992 5.41092   5
 -18   4  -4 11.6548 3.57472   2
  18   4   4 16.1477 8.07129   4
  19  -4   4 3.61379 4.57476   2
 -19  -4  -4 -0.7659 5.11119   2
  19   4   4 2.98528 4.35731   4
  19   4   4 -1.7168 3.82968   5
 -20  -4  -4 14.7099 8.06353   2
  20  -4   4 14.4634 5.66250   2
  20   4   4 7.48366 6.88464   5
  20   4   4 14.3714 5.06184   4
 -18  -5   4 9.89835 7.40668   2
  18  -5  -4 8.00697 6.81403   2
  18   5  -4 9.81098 4.48043   4
  18   5  -4 9.60440 7.00989   5
  17  -5  -4 -3.1921 3.03137   2
 -17  -5   4 0.03511 5.74003   2
  17   5  -4 3.57582 4.49582   5
  17   5  -4 -0.5089 2.77410   4
  16  -5  -4 6.46861 5.08567   2
 -16  -5   4 11.0204 5.91169   2
  16   5  -4 8.01529 6.11627   5
 -15  -5   4 4.07792 4.37354   2
  15  -5  -4 2.64972 3.72608   2
  15  -5  -4 -2.4691 3.05810   3
  15   5  -4 5.69100 5.12707   5
  15   5  -4 -1.8339 2.87375   4
  14  -5  -4 0.70722 3.78755   2
 -14  -5   4 5.37760 4.93346   2
  14  -5  -4 3.20144 4.67818   3
  14   5  -4 -0.6157 2.75377   4
  13  -5  -4 9.56178 5.20072   3
  13  -5  -4 5.67096 3.66299   2
 -13  -5   4 0.97552 4.64020   2
  13   5  -4 6.60165 4.76319   5
  13   5  -4 2.60421 2.97977   4
  12  -5  -4 0.65090 3.82909   2
  12  -5  -4 5.93475 3.89975   3
 -12  -5   4 9.98631 4.16631   2
  12   5  -4 8.40655 4.88335   5
 -12   5   4 3.44416 2.77338   6
  12   5  -4 2.93500 2.84693   4
  11  -5  -4 11.6855 5.77120   3
 -11  -5   4 22.6948 5.09866   2
  11  -5  -4 18.2063 5.15093   2
  11   5  -4 17.2316 6.24050   5
  11   5  -4 18.0374 4.11749   4
 -11   5   4 16.6646 4.04252   6
  10  -5  -4 141.597 10.7319   6
 -10  -5   4 147.877 10.6294   2
  10  -5  -4 145.282 11.3859   2
  10  -5  -4 136.898 12.9220   3
  10   5  -4 145.735 12.5994   5
  10   5  -4 136.087 9.47717   4
   9  -5  -4 103.868 8.66984   2
  -9  -5   4 103.488 8.14397   2
   9  -5  -4 103.520 10.7468   3
   9  -5  -4 99.8826 8.78774   6
  -9  -5   4 93.8963 7.05495   2
   9   5  -4 103.538 10.6101   5
   9   5  -4 103.204 7.71974   4
  -8  -5   4 3.22587 1.92472   2
   8  -5  -4 3.87096 2.93693   2
   8  -5  -4 1.01914 3.39023   3
  -8  -5   4 2.19654 2.43473   2
   8  -5  -4 3.00401 2.75941   6
   8   5  -4 -0.4250 3.52731   5
   7  -5  -4 26.9166 6.02518   2
   7  -5  -4 32.3843 6.68634   3
  -7  -5   4 34.6422 3.64772   4
  -7  -5   4 36.1707 3.21123   2
   7  -5  -4 31.0180 5.23975   6
  -7  -5   4 33.8961 3.82571   2
   7   5  -4 41.5214 6.98467   5
  -6  -5   4 294.362 13.3601   2
   6  -5  -4 301.110 16.8167   2
   6  -5  -4 297.588 18.7528   3
   6  -5  -4 322.732 16.1670   6
   6  -5  -4 311.832 15.5240   2
  -6  -5   4 306.419 14.7782   4
  -5  -5   4 2.07612 2.50066   3
   5  -5  -4 5.80045 2.87606   6
  -5  -5   4 4.98536 2.07301   4
   5  -5  -4 1.66426 2.46007   2
   5  -5  -4 5.08112 2.49181   2
   5  -5  -4 1.99055 3.55813   3
   4  -5  -4 28.6457 6.57892   3
   4  -5  -4 31.3073 4.25925   2
  -4  -5   4 27.0029 3.45133   4
  -4  -5   4 26.8113 4.57279   3
   4  -5  -4 28.5160 4.65232   6
   4  -5  -4 26.9024 3.69091   2
  -3  -5   4 80.3790 6.92542   3
   3  -5  -4 63.9710 5.62235   2
   3  -5  -4 66.6013 5.20576   2
   3  -5  -4 55.6608 6.54349   7
  -3  -5   4 79.0543 4.74441   7
   3  -5  -4 76.1867 6.52887   6
   3  -5  -4 58.2387 7.46280   3
  -3  -5   4 75.0601 5.64650   4
  -2  -5   4 26.8228 3.08219   7
   2  -5  -4 20.5869 3.14918   2
   2  -5  -4 17.0846 4.78095   3
   2  -5  -4 18.5961 4.06789   6
   2  -5  -4 15.3113 4.11813   7
  -2  -5   4 26.3595 4.32596   3
   1  -5  -4 1.41764 1.74112   2
  -1  -5   4 -1.2837 2.09911   3
   1  -5  -4 1.93477 1.61830   2
  -1  -5   4 -1.6511 1.97013   4
  -1  -5   4 3.99447 1.87303   7
   1  -5  -4 -0.0510 2.01389   6
   1  -5  -4 2.58972 3.00378   3
   1  -5  -4 1.70522 2.32966   7
   0  -5  -4 9.88009 2.25277   2
   0  -5   4 14.3869 3.77218   3
   0  -5   4 12.4594 3.38971   4
   0  -5  -4 10.9509 2.94619   7
   0  -5  -4 13.0890 2.50070   2
   0  -5  -4 14.0655 3.75564   6
   0  -5  -4 15.3347 4.78291   3
  -1  -5  -4 2.10330 1.59769   2
   1  -5   4 0.84503 2.06273   4
   1  -5   4 -0.4470 1.40516   6
  -1  -5  -4 2.84562 3.34166   3
   1  -5   4 -0.2467 2.11682   3
  -1  -5  -4 1.68147 1.76948   7
  -1  -5  -4 1.18185 1.43183   2
  -2  -5  -4 48.0494 5.81877   6
   2  -5   4 45.3158 5.47417   3
   2  -5   4 37.1190 3.40597   6
  -2  -5  -4 39.2378 3.44377   2
  -2  -5  -4 38.4609 3.32524   7
  -2  -5  -4 39.2314 6.40171   3
  -2  -5  -4 36.2598 3.75470   2
   3  -5   4 19.5860 2.37598   6
   3  -5   4 23.0248 5.78083   3
  -3  -5  -4 18.0557 2.64171   2
  -3  -5  -4 18.5678 1.84694   7
  -3  -5  -4 19.1263 3.14447   2
  -3  -5  -4 29.5372 5.71937   3
   3   5   4 28.4982 5.18101   4
  -4  -5  -4 149.042 9.12498   2
   4  -5   4 171.720 11.1187   3
  -4  -5  -4 145.828 8.18408   2
   4  -5   4 153.973 7.74475   2
   4   5   4 154.082 12.6734   5
   4   5   4 151.962 11.7395   4
   5  -5   4 18.8294 2.87368   2
   5  -5   4 11.5921 4.03860   3
   5  -5   4 14.4595 2.60932   2
  -5  -5  -4 8.84703 3.29234   2
  -5  -5  -4 15.9861 2.59781   2
   5   5   4 16.5814 5.01657   4
   5   5   4 18.2374 6.04026   5
   6  -5   4 165.679 9.74289   2
   6  -5   4 182.882 12.2918   3
   6  -5   4 171.015 9.53223   2
  -6  -5  -4 164.161 10.5508   2
   6   5   4 149.015 13.1650   5
   6   5   4 165.767 12.1332   4
   7  -5   4 11.2130 4.38445   3
   7  -5   4 10.9556 3.32161   2
  -7  -5  -4 11.4563 2.90856   2
   7  -5   4 4.82950 3.11621   2
  -7  -5  -4 13.7826 3.95143   2
   7   5   4 13.9423 4.85898   4
   7   5   4 10.5831 6.02273   5
   8  -5   4 30.1810 4.68903   2
  -8  -5  -4 39.8194 5.64100   2
   8  -5   4 30.0690 5.83747   2
   8  -5   4 33.6389 6.20228   3
   8   5   4 30.7049 6.81371   4
   8   5   4 37.7586 7.25295   5
   9  -5   4 218.973 13.9559   2
   9  -5   4 223.716 15.4581   3
  -9  -5  -4 224.839 14.5315   2
   9   5   4 223.684 16.3615   5
   9   5   4 217.746 14.8171   4
  10  -5   4 34.4528 6.78725   3
 -10  -5  -4 43.2112 6.69064   2
  10  -5   4 41.7067 6.04521   2
  10   5   4 39.9754 6.66977   4
  10   5   4 39.4538 7.61789   5
 -11  -5  -4 1.83666 4.09883   2
  11  -5   4 3.61985 3.51216   2
  11   5   4 0.86602 3.75875   4
  11   5   4 10.0967 5.14118   5
  12  -5   4 4.87848 3.67642   2
 -12  -5  -4 3.03382 4.01410   2
  12   5   4 -1.6231 3.96558   5
  12   5   4 0.92806 3.06310   4
 -13  -5  -4 3.07474 4.70474   2
  13  -5   4 4.73982 3.92200   2
  13   5   4 0.12154 4.61060   5
  13   5   4 2.30109 3.91655   4
 -14  -5  -4 6.40846 5.06389   2
  14  -5   4 -3.1050 3.10360   2
  14   5   4 2.54661 4.80517   5
  14   5   4 0.44032 3.98581   4
  15  -5   4 -4.0210 3.09760   2
 -15  -5  -4 2.35100 5.28830   2
  15   5   4 -0.0568 4.45423   5
  15   5   4 3.71227 4.06843   4
  16  -5   4 1.01482 4.23194   2
 -16  -5  -4 -2.5957 4.18463   2
  16   5   4 9.37411 5.43159   5
  16   5   4 -0.9139 3.72158   4
 -17  -5  -4 2.84188 6.42362   2
  17  -5   4 -2.0986 3.56566   2
  17   5   4 3.17491 5.51074   5
 -18  -5  -4 1.03864 4.53742   2
  18  -5   4 3.26801 3.67506   2
  18   5   4 -0.1042 3.28668   4
  18   5   4 4.31334 5.10113   5
 -16  -6   4 2.97343 3.72073   2
  16  -6  -4 -2.5620 2.28697   2
  16   6  -4 -1.3859 3.36415   5
 -15  -6   4 6.91698 4.67344   2
  15  -6  -4 9.45037 4.27755   3
  15  -6  -4 3.23046 3.33403   2
  15   6  -4 7.83337 4.66006   5
  14  -6  -4 11.3770 4.15999   2
 -14  -6   4 9.23042 6.88893   2
  14  -6  -4 11.7809 4.86939   3
  14   6  -4 10.7328 7.55138   5
 -13  -6   4 5.56379 4.34917   2
  13  -6  -4 5.75232 3.61722   2
  13  -6  -4 4.31774 4.41198   3
  13   6  -4 -4.5994 3.77986   5
 -12  -6   4 3.06144 4.94573   2
  12  -6  -4 7.17729 4.80545   3
  12   6  -4 2.84680 5.50415   5
 -11  -6   4 6.76165 3.47150   2
  11  -6  -4 7.90612 4.34213   2
  11  -6  -4 6.35656 4.28762   3
  11   6  -4 7.60632 5.37268   5
  10  -6  -4 -0.0221 2.69542   6
  10  -6  -4 -1.5661 2.78795   2
  10  -6  -4 -1.9397 3.51188   3
  10   6  -4 -2.5706 3.46866   5
  -9  -6   4 21.6617 3.22087   2
   9  -6  -4 22.7935 4.75298   6
   9  -6  -4 20.0853 5.37495   2
  -9  -6   4 26.7840 4.65935   2
   9  -6  -4 15.8158 6.43943   3
   8  -6  -4 11.2706 3.95346   2
  -8  -6   4 13.1261 3.69734   2
   8  -6  -4 13.2933 4.02203   6
   8  -6  -4 15.1571 5.70679   3
   7  -6  -4 88.0131 10.4809   3
   7  -6  -4 88.5358 7.57728   2
  -7  -6   4 85.6119 6.70171   2
  -7  -6   4 85.7690 8.57906   3
  -7  -6   4 84.9889 5.41774   2
   7  -6  -4 89.5744 7.47669   6
  -7  -6   4 78.0932 6.25770   4
  -6  -6   4 13.4478 2.06185   2
  -6  -6   4 17.6123 3.07601   4
   6  -6  -4 24.1179 4.21739   2
   6  -6  -4 15.5110 6.40053   3
   6  -6  -4 16.4777 3.92597   6
  -6  -6   4 11.3822 4.17470   3
  -6  -6   4 15.3422 2.71895   2
   5  -6  -4 -0.3396 2.19260   6
  -5  -6   4 1.08655 2.82988   3
   5  -6  -4 -3.9564 3.11633   3
  -5  -6   4 -2.2100 1.79047   4
   5  -6  -4 2.37784 2.34210   2
  -4  -6   4 9.53191 3.86277   3
   4  -6  -4 6.75201 2.91593   2
   4  -6  -4 8.82497 4.62795   3
   4  -6  -4 4.16128 3.04551   6
  -4  -6   4 4.79415 2.51938   4
   4  -6  -4 3.65618 2.47110   2
  -3  -6   4 2.74518 3.72946   4
  -3  -6   4 2.43082 1.60029   7
  -3  -6   4 0.50683 3.28126   3
   3  -6  -4 1.03240 2.09168   2
   3  -6  -4 4.59590 2.61673   2
   3  -6  -4 6.00097 4.48453   3
   3  -6  -4 5.55875 4.25927   6
   2  -6  -4 59.8903 5.11917   2
   2  -6  -4 69.0135 8.56666   3
   2  -6  -4 55.7625 7.64246   7
  -2  -6   4 61.2934 4.70980   7
   2  -6  -4 65.2689 6.79840   6
  -2  -6   4 67.0586 7.26114   3
   1  -6  -4 35.7883 7.36893   3
  -1  -6   4 36.9255 5.63386   3
   1  -6  -4 29.1679 4.14246   2
   1  -6  -4 38.7732 5.55440   6
  -1  -6   4 35.6426 4.13030   7
   1  -6  -4 35.2065 5.28614   7
   0  -6   4 -1.5097 2.64548   3
   0  -6  -4 1.00805 2.47834   7
   0  -6  -4 -0.5514 1.78131   2
   0  -6  -4 2.21110 1.74451   2
   0  -6  -4 1.49013 2.78037   6
   0  -6   4 2.92921 1.89018   6
   0  -6   4 2.47625 1.96307   7
   0  -6  -4 1.53556 3.61831   3
  -1  -6  -4 -2.5379 1.59837   7
  -1  -6  -4 -1.3025 1.58092   2
  -1  -6  -4 2.34132 3.86577   3
  -1  -6  -4 -2.0933 1.96917   6
   1  -6   4 -1.0928 2.62480   3
  -1  -6  -4 -0.3105 1.67925   2
   1  -6   4 -2.2178 1.40084   6
  -2  -6  -4 56.1893 4.15914   7
   2  -6   4 58.5860 4.42746   6
  -2  -6  -4 54.3587 5.05813   2
  -2  -6  -4 56.5842 8.07512   3
  -2  -6  -4 58.0617 4.53153   2
  -2  -6  -4 54.8534 7.32500   6
   2  -6   4 60.6993 7.17056   3
  -3  -6  -4 4.52635 4.53453   3
  -3  -6  -4 4.01990 2.47612   2
  -3  -6  -4 3.00586 1.92721   2
   3  -6   4 5.33486 1.37464   2
  -3  -6  -4 6.68619 3.56198   6
   3  -6   4 6.46428 3.61557   3
  -4  -6  -4 7.40329 2.60698   2
   4  -6   4 7.35339 2.26815   2
  -4  -6  -4 9.81159 4.75933   3
   4  -6   4 6.77690 2.06329   2
   4  -6   4 5.99609 4.20025   3
  -5  -6  -4 -1.4835 1.80962   2
  -5  -6  -4 1.56613 3.60527   3
   5  -6   4 2.21962 2.12305   2
   5  -6   4 1.77531 3.15192   3
   5  -6   4 2.75170 1.91945   2
  -5  -6  -4 4.08961 1.87936   2
   6  -6   4 1.96227 2.12907   2
  -6  -6  -4 2.73620 2.39617   2
  -6  -6  -4 3.12917 1.90351   2
   6  -6   4 0.34346 3.69765   2
   6  -6   4 0.54984 3.69410   3
   6   6   4 5.25909 4.27951   4
   7  -6   4 -0.8957 1.97852   2
   7  -6   4 -0.1148 3.36322   3
  -7  -6  -4 0.96601 2.83732   2
   7  -6   4 3.81993 2.46247   2
   7   6   4 2.27782 4.64487   5
   7   6   4 2.88360 4.10809   4
  -8  -6  -4 -3.1509 2.65841   2
   8  -6   4 -0.3653 3.97010   2
   8  -6   4 -3.4072 3.18650   3
   8   6   4 4.54415 4.30266   4
   8   6   4 4.36759 5.12259   5
  -9  -6  -4 24.9936 5.86241   2
   9  -6   4 35.4082 6.88895   3
   9  -6   4 26.9663 4.76011   2
   9   6   4 24.4530 8.15313   5
   9   6   4 36.8994 6.86278   4
  10  -6   4 8.49049 8.07966   3
  10  -6   4 14.2464 4.25907   2
 -10  -6  -4 11.5117 4.49484   2
  10   6   4 16.3354 6.58063   5
  10   6   4 15.3879 5.49127   4
  11  -6   4 0.98414 2.94825   2
 -11  -6  -4 -1.6439 3.01443   2
  11   6   4 3.41263 5.41673   5
  11   6   4 0.45647 4.21844   4
  12  -6   4 61.2573 7.51444   2
 -12  -6  -4 64.8603 8.37975   2
  12   6   4 53.2379 8.11986   4
  12   6   4 48.6485 9.15775   5
 -13  -6  -4 14.1388 6.49856   2
  13   6   4 11.5445 5.62562   4
  13   6   4 2.87295 7.26271   5
 -14  -6  -4 15.5774 5.69671   2
  14  -6   4 15.0287 4.39508   2
  14   6   4 15.0316 6.30891   4
  14   6   4 14.7952 6.32231   5
  15  -6   4 0.76117 3.12942   2
 -15  -6  -4 2.66848 4.05308   2
  15   6   4 0.93598 3.89619   5
  16  -6   4 8.38743 3.30338   2
  16   6   4 1.59977 6.73031   4
  11  -7  -4 5.23936 3.34216   2
 -11  -7   4 5.65156 2.84554   2
  11  -7  -4 5.21350 5.04568   3
  10  -7  -4 2.46313 5.67266   3
  10  -7  -4 8.21468 4.70339   2
 -10  -7   4 8.11898 3.32940   3
 -10  -7   4 5.39304 3.03904   2
  -9  -7   4 3.41715 4.79418   3
   9  -7  -4 5.72548 2.89050   2
   9  -7  -4 -0.6447 3.08265   3
   8  -7  -4 1.18658 5.39853   3
  -8  -7   4 2.58951 3.14773   3
  -8  -7   4 5.19931 2.51102   2
   8  -7  -4 2.77113 2.22937   6
   8  -7  -4 3.52728 2.62403   2
  -7  -7   4 3.67818 2.12424   2
   7  -7  -4 -1.4635 2.06933   6
   7  -7  -4 1.55924 3.67152   3
  -7  -7   4 0.70584 4.25365   3
   7  -7  -4 1.09467 2.35320   2
   6  -7  -4 0.77220 2.77383   2
   6  -7  -4 -4.3071 2.98479   3
  -6  -7   4 1.34210 3.90732   3
   6  -7  -4 4.28052 4.11097   6
  -6  -7   4 0.61831 2.34655   2
  -5  -7   4 11.6244 4.32499   3
   5  -7  -4 10.7264 3.31874   2
   5  -7  -4 10.3155 5.09008   3
   4  -7  -4 2.22335 2.80462   2
  -4  -7   4 6.75445 3.95502   3
   4  -7  -4 6.89719 4.64949   3
   4  -7  -4 0.67062 3.01643   6
   3  -7  -4 1.93877 2.73768   6
  -3  -7   4 5.02068 3.61996   3
   3  -7  -4 1.22632 2.31798   2
   3  -7  -4 2.53276 4.01388   3
   2  -7  -4 6.66463 3.26649   6
  -2  -7   4 5.76567 1.97246   7
   2  -7  -4 7.13797 2.70528   2
  -2  -7   4 1.60009 3.86267   3
   2  -7  -4 5.74491 5.12027   3
  -2  -7   4 6.52731 3.11396   6
   1  -7  -4 11.3324 2.91017   2
  -1  -7   4 8.64250 3.33824   6
   1  -7  -4 16.7586 6.01150   3
   1  -7  -4 9.67283 4.10224   6
  -1  -7   4 11.9776 4.32146   3
  -1  -7   4 8.14509 2.74992   7
   0  -7  -4 -0.7869 4.12087   3
   0  -7   4 2.01853 3.30032   3
   0  -7   4 -2.8562 1.71390   6
   0  -7   4 2.12288 2.24566   7
   0  -7  -4 1.24182 2.80733   6
  -1  -7  -4 17.1858 3.48088   2
   1  -7   4 20.2384 3.82291   7
   1  -7   4 19.2330 3.58658   6
  -1  -7  -4 19.4004 5.02354   6
  -1  -7  -4 21.1557 6.50791   3
   1  -7   4 19.3594 5.51954   3
  -2  -7  -4 0.68465 1.97177   2
   2  -7   4 -0.7913 3.08162   3
  -2  -7  -4 0.87868 3.21622   6
   2  -7   4 -0.1088 1.46558   6
  -2  -7  -4 2.73567 4.45729   3
   3  -7   4 17.4070 2.67092   2
  -3  -7  -4 22.4858 6.68317   3
  -3  -7  -4 19.3504 5.03350   6
   3  -7   4 21.7624 5.44900   3
  -3  -7  -4 16.9180 3.81973   2
  -4  -7  -4 37.2476 4.51348   2
  -4  -7  -4 28.2899 6.13881   6
  -4  -7  -4 25.1939 7.06022   3
   4  -7   4 34.0808 3.59159   2
   4  -7   4 39.4593 6.59749   3
  -5  -7  -4 5.43425 4.59110   6
  -5  -7  -4 8.63792 5.18943   3
  -5  -7  -4 4.33738 3.56870   2
   5  -7   4 6.70946 2.76532   2
   5  -7   4 5.61309 4.69295   3
   6  -7   4 6.13718 2.66836   2
   6  -7   4 4.62862 4.34774   3
  -6  -7  -4 3.52175 4.14702   3
  -7  -7  -4 7.97372 4.80519   3
  -7  -7  -4 -0.9860 2.67761   2
   7  -7   4 0.45968 2.09059   2
   7  -7   4 0.63940 2.98248   3
   8  -7   4 0.19448 2.97550   2
  -8  -7  -4 -0.7472 2.67763   2
  -8  -7  -4 -0.9882 3.42835   3
   8  -7   4 -1.2420 2.98499   3
   9  -7   4 1.77477 4.61689   3
   9  -7   4 1.75514 3.58738   2
  -9  -7  -4 -0.2382 2.84187   2
  10  -7   4 2.58416 2.89051   2
  10  -7   4 -0.7133 2.82486   3
 -10  -7  -4 5.21800 3.40884   2
  10   7   4 8.68623 4.68651   5
  10   7   4 -2.4828 3.58319   4
 -11  -7  -4 1.79975 5.56106   2
  11  -7   4 6.79865 2.90240   2
  -2  -8   4 7.03106 3.94279   3
   2  -8  -4 6.71392 2.95256   6
   2  -8  -4 7.20344 3.59061   3
   1  -8  -4 2.73943 4.28141   6
  -1  -8   4 3.30829 4.13201   3
   1  -8  -4 -3.0201 2.39738   3
   0  -8  -4 -0.6904 2.60271   3
   0  -8  -4 -2.0328 1.70420   6
  -1  -8  -4 1.60540 2.19448   6
   1  -8   4 -0.2389 2.49844   3
  -1  -8  -4 1.95994 2.98081   3
   2  -8   4 6.39471 5.50555   3
  -2  -8  -4 7.60198 4.76113   3
  -2  -8  -4 7.31052 3.86542   6
  24   0  -5 31.0589 6.66479   2
  23   0  -5 -1.1721 3.48175   2
 -23   0   5 -2.9768 6.62372   2
  22   0  -5 10.7021 5.22234   2
 -22   0   5 7.10630 7.08998   2
 -21   0   5 -2.6851 4.12201   2
  21   0  -5 0.59569 4.30419   2
  20   0  -5 111.293 11.9056   2
 -20   0   5 116.569 13.6915   2
 -19   0   5 -1.9940 4.59260   2
  19   0  -5 0.23651 3.78327   2
  18   0  -5 232.056 16.2444   2
 -18   0   5 241.416 18.5868   2
 -17   0   5 -2.1287 3.84102   2
  17   0  -5 0.14056 4.12605   2
 -16   0   5 131.114 13.0435   2
  16   0  -5 139.158 11.5117   2
  15   0  -5 0.49759 3.23566   2
 -15   0   5 0.83743 3.91723   2
  14   0  -5 1.11687 2.93679   2
 -14   0   5 0.54127 3.20152   2
 -13   0   5 -2.4587 2.65686   2
  13   0  -5 1.22515 2.60143   2
  12   0  -5 2.66442 2.78490   2
 -12   0   5 1.82094 3.56208   2
  11   0  -5 -0.0163 2.03107   7
 -11   0   5 -1.1423 1.49380   3
 -11   0   5 0.42306 2.54255   2
  10   0  -5 2.66981 2.57433   2
  10   0  -5 1.73682 2.51183   2
 -10   0   5 0.98344 2.00324   2
  10   0  -5 -2.2061 1.97344   7
 -10   0   5 2.72817 2.33090   3
 -10   0   5 1.16760 2.22040   6
 -10   0   5 1.53510 2.89794   2
   9   0  -5 -1.2100 1.91541   2
  -9   0   5 0.71295 1.98743   2
   9   0  -5 0.41688 1.79715   2
  -9   0   5 1.78856 2.01396   3
  -9   0   5 -2.1145 1.97122   6
  -9   0   5 -0.0792 2.45431   2
   8   0  -5 50.7575 5.11402   2
   8   0  -5 50.7014 5.16996   7
  -8   0   5 48.2665 5.36830   2
  -8   0   5 52.1486 5.71500   2
  -8   0   5 56.4539 5.08763   3
  -8   0   5 56.1823 6.14242   6
   8   0  -5 51.0357 5.02724   2
  -7   0   5 0.40203 1.65550   3
   7   0  -5 1.98049 2.09996   2
   7   0  -5 1.62055 2.12727   7
  -7   0   5 1.23656 2.24029   2
  -7   0   5 2.99212 2.26215   6
   7   0  -5 1.52367 2.03530   2
  -7   0   5 -1.0277 1.58142   2
   6   0  -5 21.9403 3.50565   7
   6   0  -5 29.5049 3.50185   2
   6   0  -5 19.9343 3.21853   2
  -6   0   5 19.7237 3.60196   6
  -6   0   5 28.0170 3.28593   3
  -6   0   5 29.3511 3.44415   2
  -6   0   5 22.4899 3.66963   2
  -5   0   5 -1.3376 1.16971   3
   5   0  -5 1.22200 1.58395   7
  -5   0   5 0.44806 1.72734   6
  -5   0   5 1.89627 1.96883   7
   5   0  -5 -0.5414 1.43612   2
   5   0  -5 -0.0105 1.60610   2
  -5   0   5 0.81494 1.89446   2
   5   0  -5 -0.2300 1.15233   3
  -5   0   5 0.70790 1.65110   2
   5   0  -5 0.09499 2.11271   6
  -4   0   5 27.5628 3.34397   2
  -4   0   5 24.6334 3.61383   6
   4   0  -5 27.6403 2.98408   2
   4   0  -5 30.2224 4.12621   6
  -4   0   5 23.2502 3.32576   7
   4   0  -5 25.7367 3.04619   3
  -4   0   5 26.7173 2.89758   3
   4   0  -5 24.7667 3.17357   2
   4   0  -5 26.8537 3.05772   7
  -4   0   5 24.6487 3.30272   2
   3   0  -5 -1.0217 1.15186   4
  -3   0   5 -2.1078 1.38717   2
   3   0  -5 0.44001 1.63741   2
   3   0  -5 1.12592 1.39925   3
  -3   0   5 1.58734 1.64388   2
  -3   0   5 -0.9592 1.59661   6
   3   0  -5 -0.4847 1.66185   6
   3   0  -5 0.29291 1.34874   2
   3   0  -5 -0.9475 1.27999   7
  -3   0   5 0.11552 1.53009   7
  -2   0   5 8827.98 393.041   1
   2   0  -5 9999.99 370.647   1
  -1   0   5 1.13463 0.70900   5
   1   0  -5 1.12740 1.25456   2
   1   0  -5 0.09772 1.01166   4
  -1   0   5 1.61957 1.24789   2
  -1   0   5 2.40234 1.63282   7
   1   0  -5 -0.6569 1.34182   2
   1   0  -5 1.00897 1.19051   7
  -1   0   5 0.35754 1.41297   6
   1   0  -5 0.81658 0.58467   5
   1   0  -5 0.06932 1.52049   6
   1   0  -5 0.24277 1.01817   3
  -1   0   5 0.50489 1.16721   4
  -1   0   5 0.29144 1.26575   2
   0   0  -5 108.661 5.27472   4
   0   0   5 109.169 6.28791   6
   0   0   5 110.148 6.03971   2
   0   0   5 108.161 5.44457   2
   0   0  -5 105.332 5.58173   7
   0   0  -5 107.549 5.64136   2
   0   0   5 108.290 5.61715   7
   0   0   5 113.642 4.86787   5
   0   0   5 109.591 5.38577   4
   0   0  -5 110.018 5.90985   6
   1   0   5 1.01972 1.10108   4
   1   0   5 -0.4815 1.13361   7
   1   0   5 -1.2245 1.12169   2
  -1   0  -5 0.03051 1.16607   6
   1   0   5 -0.2900 1.07584   6
  -1   0  -5 1.10650 1.19270   7
  -1   0  -5 -0.0257 1.00603   2
   1   0   5 0.45846 1.18092   2
  -2   0  -5 319.437 13.9101   2
   2   0   5 319.483 13.5274   2
   2   0   5 321.699 14.2531   2
   2   0   5 320.959 14.9923   7
  -2   0  -5 318.626 13.9748   2
   2   0   5 319.177 14.1921   4
   3   0   5 -1.0130 1.36204   2
  -3   0  -5 -0.6115 1.16561   2
  -3   0  -5 -0.3283 1.33128   2
   3   0   5 0.53931 1.31151   4
   3   0   5 -1.0124 1.12204   2
  -4   0  -5 859.345 35.3754   2
   4   0   5 869.692 34.9070   2
  -4   0  -5 855.761 35.7845   2
   4   0   5 855.670 36.2618   2
  -5   0  -5 2.35253 1.63601   2
   5   0   5 0.70290 1.37515   2
  -5   0  -5 1.24300 1.83711   2
   5   0   5 -0.4262 1.71249   2
  -6   0  -5 78.4158 5.62156   2
   6   0   5 77.1232 6.22025   2
  -6   0  -5 78.8882 6.14690   2
   6   0   5 81.0233 5.59558   2
   7   0   5 -0.4632 1.88702   2
  -7   0  -5 0.61354 1.66192   2
  -7   0  -5 -1.0829 2.02905   2
   7   0   5 -0.1703 1.67186   2
  -8   0  -5 19.6723 3.73182   2
   8   0   5 17.6117 4.68221   2
   8   0   5 17.5044 3.38398   2
  -8   0  -5 20.2938 4.04836   2
   9   0   5 1.16306 2.26466   2
   9   0   5 0.70855 1.88737   2
  -9   0  -5 1.33480 1.85298   2
  -9   0  -5 -0.8884 1.95665   2
 -10   0  -5 217.153 13.0483   2
  10   0   5 259.662 13.1720   2
  10   0   5 218.924 13.9010   2
 -10   0  -5 234.622 13.8136   2
 -11   0  -5 1.95637 2.69916   2
  11   0   5 4.22104 2.61299   2
 -12   0  -5 56.7447 6.87075   2
  12   0   5 59.2141 6.12348   2
 -13   0  -5 -0.5987 3.15306   2
  13   0   5 2.94301 2.80781   2
 -14   0  -5 5.24655 4.11943   2
  14   0   5 5.88844 3.60619   2
  15   0   5 1.26184 3.07360   2
 -15   0  -5 3.95861 4.08726   2
 -16   0  -5 21.3246 6.51587   2
  17   0   5 0.14001 3.59642   2
 -17   0  -5 2.46086 4.28592   2
  18   0   5 5.54330 4.86470   2
 -18   0  -5 2.51977 4.25576   2
  19   0   5 1.38771 3.82372   2
 -19   0  -5 -1.2333 4.03592   2
 -20   0  -5 3.97607 5.20191   2
  20   0   5 5.29323 4.65240   2
 -21   0  -5 -1.0844 4.76851   2
  21   0   5 -5.2841 3.62138   2
 -22   0  -5 -0.7748 4.76619   2
  22   0   5 -5.3107 3.89137   2
  23   0   5 -0.3447 3.71804   2
 -23   0  -5 5.46967 5.91925   2
 -23  -1   5 2.06125 6.95811   2
  23  -1  -5 4.12721 4.27938   2
  23   1  -5 1.49970 3.45729   2
 -23   1   5 7.34137 5.25849   2
  22  -1  -5 13.8652 5.80682   2
 -22  -1   5 14.4968 7.01226   2
  22   1  -5 15.1993 5.02599   2
 -22   1   5 3.54749 6.65805   2
 -21  -1   5 -2.7601 4.89260   2
  21  -1  -5 1.36838 4.99366   2
  21   1  -5 1.96381 4.22777   2
 -21   1   5 7.37525 5.95216   2
  20  -1  -5 28.4642 7.46633   2
 -20  -1   5 20.2932 7.86082   2
 -20   1   5 15.6765 7.00423   2
  20   1  -5 19.9955 6.23690   2
 -19  -1   5 29.9348 9.52888   2
  19  -1  -5 38.3419 7.44215   2
 -19   1   5 34.3002 8.85965   2
  19   1  -5 35.8101 6.61996   2
  18  -1  -5 4.82393 4.71389   2
 -18  -1   5 -0.3547 4.55146   2
  18   1  -5 12.2163 4.54068   2
 -18   1   5 2.23396 6.03342   2
  17  -1  -5 38.4380 7.73176   2
 -17  -1   5 46.6072 8.58950   2
  17   1  -5 42.5613 6.64565   2
 -17   1   5 51.7921 8.91179   2
  16  -1  -5 9.62884 4.89998   2
 -16  -1   5 14.5660 6.15391   2
  16   1  -5 13.1784 4.61593   2
 -16   1   5 12.0273 5.32468   2
  15  -1  -5 13.6532 4.91436   2
 -15  -1   5 12.9715 5.43764   2
  15   1  -5 11.0826 3.85638   2
 -15   1   5 8.64963 5.08421   2
  14  -1  -5 56.4314 7.47563   2
 -14  -1   5 65.5981 8.45489   2
 -14   1   5 67.0632 8.32665   2
  14   1  -5 70.3666 6.93754   2
  13  -1  -5 -0.4371 2.64255   2
 -13  -1   5 -1.5381 3.07033   2
 -13   1   5 0.36172 3.01062   2
  13   1  -5 1.22324 2.42342   2
 -12  -1   5 34.1335 5.65391   2
  12  -1  -5 26.1962 4.98796   2
  12   1  -5 30.1590 4.59795   2
  12   1  -5 29.8389 4.57697   2
 -12   1   5 34.8586 5.75725   2
  12   1  -5 25.2968 4.39560   7
  11  -1  -5 110.640 8.90461   2
 -11  -1   5 113.804 9.63058   2
 -11  -1   5 98.7940 7.83349   3
  11   1  -5 114.119 8.16654   2
  11   1  -5 103.204 8.04320   7
 -11   1   5 97.0508 8.78822   6
  11   1  -5 114.148 7.84056   2
 -11   1   5 105.078 9.27199   2
  10  -1  -5 1.20146 2.30533   2
 -10  -1   5 1.19336 2.03111   3
 -10  -1   5 2.45440 2.84655   2
 -10  -1   5 2.88323 2.34445   2
 -10   1   5 -1.9318 1.47090   6
  10   1  -5 1.34668 2.06731   7
 -10   1   5 6.41464 3.40735   2
  10   1  -5 2.28345 2.15493   2
 -10   1   5 1.84597 2.37811   3
  -9  -1   5 554.338 25.4931   2
   9  -1  -5 553.103 26.6165   2
   9  -1  -5 545.059 27.1238   7
  -9  -1   5 555.360 26.0917   2
   9  -1  -5 556.351 25.4424   2
   9  -1  -5 551.449 25.9332   3
   9   1  -5 553.969 24.7419   2
  -9   1   5 535.125 26.1948   3
  -9   1   5 555.341 25.1556   2
  -9   1   5 555.561 26.8794   2
   9   1  -5 570.126 24.4946   2
   9   1  -5 553.369 25.0648   7
  -9   1   5 525.279 28.7692   6
   8  -1  -5 206.478 11.7560   2
   8  -1  -5 206.425 12.1168   3
  -8  -1   5 200.976 12.0930   2
  -8  -1   5 201.926 11.3833   2
   8  -1  -5 190.787 11.9273   2
   8  -1  -5 210.673 12.4102   7
  -8   1   5 203.822 13.1380   3
  -8   1   5 231.139 12.5839   6
   8   1  -5 200.947 10.9202   2
  -8   1   5 204.378 11.5977   2
   8   1  -5 203.880 10.9063   2
   8   1  -5 193.871 11.0574   7
  -8   1   5 205.952 12.2684   2
   7  -1  -5 17.1048 3.49265   2
  -7  -1   5 15.9820 3.64394   2
   7  -1  -5 17.8465 3.60103   7
  -7  -1   5 14.1872 3.14513   7
   7  -1  -5 18.5602 3.53838   2
   7  -1  -5 22.8186 3.55244   3
   7  -1  -5 19.4170 4.34202   6
  -7  -1   5 15.1565 2.95355   2
   7   1  -5 19.2592 2.94696   7
   7   1  -5 17.0953 2.67970   2
  -7   1   5 15.5397 3.87126   2
   7   1  -5 19.2433 2.98196   2
  -7   1   5 19.3809 3.96967   3
  -7   1   5 18.0916 3.20802   2
  -7   1   5 15.7215 3.58088   6
   6  -1  -5 110.511 8.01594   6
  -6  -1   5 109.014 6.79218   2
   6  -1  -5 109.354 7.93281   7
  -6  -1   5 101.770 6.93184   7
  -6  -1   5 108.579 7.13011   2
   6  -1  -5 111.676 7.28184   2
   6  -1  -5 112.322 7.51903   2
   6  -1  -5 114.156 7.45830   3
  -6   1   5 108.900 7.72169   2
  -6   1   5 106.666 7.27816   3
   6   1  -5 107.677 6.39904   2
  -6   1   5 109.248 6.88035   2
   6   1  -5 108.448 6.54794   7
  -6   1   5 114.834 7.63815   6
   6   1  -5 102.500 6.17201   2
  -5  -1   5 0.37263 1.51045   2
   5  -1  -5 -1.0204 1.61499   7
  -5  -1   5 1.22500 1.60151   7
   5  -1  -5 2.68950 1.94489   3
   5  -1  -5 2.59977 1.99212   2
   5  -1  -5 1.85322 1.99171   2
   5  -1  -5 2.73010 2.17496   6
  -5  -1   5 0.62240 1.38926   2
  -5  -1   5 2.42764 2.19637   6
  -5   1   5 -1.7069 1.07700   6
   5   1  -5 -0.0547 1.17974   7
   5   1  -5 1.08847 1.23123   2
   5   1  -5 0.74783 1.07099   2
  -5   1   5 1.43059 1.69494   3
  -5   1   5 1.37248 1.96066   2
  -5   1   5 3.46983 1.88071   2
   4  -1  -5 1142.18 47.4048   3
   4  -1  -5 1136.07 46.8910   2
  -4  -1   5 1152.32 47.6393   6
   4  -1  -5 1152.96 46.4322   2
   4  -1  -5 1152.12 46.8697   7
  -4  -1   5 1144.86 46.3596   7
  -4  -1   5 1140.05 46.0618   2
   4  -1  -5 1125.14 47.6866   6
  -4  -1   5 1128.09 46.1282   2
  -4   1   5 1143.10 47.3132   2
   4   1  -5 1137.89 45.9421   7
   4   1  -5 1150.34 44.9989   2
  -4   1   5 1123.19 47.2805   3
  -4   1   5 1120.53 47.2476   6
   4   1  -5 1152.97 44.7737   5
  -4   1   5 1124.52 46.5581   2
   3  -1  -5 -0.1665 1.59759   6
   3  -1  -5 4.28226 2.12619   7
   3  -1  -5 0.69474 2.00889   4
   3  -1  -5 2.57218 1.79903   2
  -3  -1   5 1.31009 1.09992   2
   3  -1  -5 -0.4696 1.70545   3
   3  -1  -5 1.11896 1.63807   2
  -3  -1   5 0.69807 1.13732   2
  -3  -1   5 -0.0083 1.59858   6
  -3  -1   5 0.04374 1.15996   7
  -3   1   5 0.30670 1.65938   6
  -3   1   5 2.05306 1.73846   2
  -3   1   5 0.74350 1.93704   7
   3   1  -5 1.03899 0.50694   4
   3   1  -5 0.62239 0.68248   2
  -3   1   5 0.86371 1.41599   2
   3   1  -5 0.51406 0.83179   5
  -3   1   5 0.80879 1.57288   3
   3   1  -5 0.16438 0.97924   7
   3   1  -5 0.32746 0.88751   2
   2  -1  -5 523.474 22.2405   2
   2  -1  -5 531.636 22.6208   7
  -2  -1   5 526.414 21.0897   2
   2  -1  -5 516.170 23.0191   6
   2  -1  -5 526.670 22.0976   2
  -2  -1   5 512.800 21.4910   2
  -2  -1   5 530.120 20.9381   5
   2  -1  -5 548.354 22.8421   4
  -2  -1   5 512.637 22.6977   6
   2  -1  -5 518.809 22.5764   3
  -2  -1   5 516.620 20.6321   3
  -2  -1   5 514.757 22.2665   7
   2   1  -5 523.020 20.6059   2
  -2   1   5 523.371 22.5445   3
   2   1  -5 524.887 21.6241   7
  -2   1   5 545.604 22.5704   6
  -2   1   5 514.315 23.6517   4
  -2   1   5 528.347 21.9004   2
   2   1  -5 513.936 20.7476   2
  -2   1   5 521.936 22.3036   2
  -2   1   5 535.515 22.8569   7
   1  -1  -5 291.206 13.0636   2
   1  -1  -5 292.616 13.4480   6
  -1  -1   5 285.935 11.5866   4
  -1  -1   5 275.563 12.1540   2
   1  -1  -5 289.796 13.1757   7
   1  -1  -5 289.334 12.9701   2
   1  -1  -5 290.806 13.6432   4
  -1  -1   5 286.563 11.9254   2
   1  -1  -5 289.991 13.5820   3
  -1  -1   5 284.450 13.2978   7
  -1  -1   5 287.219 13.9637   6
   1  -1  -5 292.769 13.0640   5
   1   1  -5 289.129 13.4441   6
  -1   1   5 290.082 13.4254   4
  -1   1   5 289.323 12.7726   2
   1   1  -5 281.502 12.7434   7
  -1   1   5 290.533 12.9696   5
  -1   1   5 290.148 13.4288   7
  -1   1   5 292.329 13.3902   2
  -1   1   5 290.631 13.3766   6
   0  -1   5 127.495 6.44819   6
   0  -1   5 132.205 5.80660   2
   0  -1  -5 128.785 6.85645   4
   0  -1  -5 131.901 6.55344   2
   0  -1  -5 127.288 6.52345   2
   0  -1   5 127.277 6.71848   7
   0  -1  -5 127.731 6.60334   7
   0  -1  -5 129.775 7.02816   6
   0  -1  -5 128.459 6.63139   5
   0  -1   5 128.806 5.67178   2
   0   1   5 130.814 7.10220   4
   0   1   5 126.826 7.00808   5
   0   1   5 129.647 7.14375   7
   0   1   5 126.808 7.20694   6
   0   1  -5 126.911 5.35961   3
   0   1   5 126.918 6.58293   2
   0   1  -5 127.188 6.53101   6
   1  -1   5 2135.46 81.0537   6
   1  -1   5 2002.36 81.9347   7
   1  -1   5 2102.24 81.1003   2
  -1  -1  -5 2127.63 84.0974   6
  -1  -1  -5 2162.24 82.5031   2
  -1  -1  -5 2160.64 83.4056   5
  -1  -1  -5 2161.83 83.0140   4
  -1  -1  -5 2129.19 83.4433   2
   1  -1   5 2097.31 81.0638   2
  -1   1  -5 2101.03 81.2109   6
   1   1   5 2086.28 83.3383   2
   1   1   5 1779.37 83.8713   2
   1   1   5 2150.44 83.6052   5
   1   1   5 2097.38 83.7524   4
  -1   1  -5 2109.22 80.6304   2
   1   1   5 2134.75 83.0396   7
  -1   1  -5 2061.35 80.5751   2
  -2  -1  -5 5.10776 1.50166   5
  -2  -1  -5 4.33649 1.75852   2
  -2  -1  -5 6.29375 1.56859   2
  -2  -1  -5 5.59795 1.72846   4
   2  -1   5 3.22162 1.32028   2
  -2  -1  -5 4.66805 1.43974   7
   2   1   5 6.04017 1.85854   2
  -2   1  -5 4.21640 1.10210   2
   2   1   5 3.26348 1.60742   4
  -2   1  -5 4.72160 1.07173   6
   2   1   5 3.08533 1.54763   5
   2   1   5 5.21620 1.42831   2
  -2   1  -5 4.39979 1.19737   2
   2   1   5 4.43703 1.30763   7
  -3  -1  -5 966.839 39.1032   2
  -3  -1  -5 965.646 39.4412   2
   3  -1   5 972.874 38.0263   2
   3  -1   5 967.844 38.8572   2
  -3  -1  -5 965.820 40.0328   4
   3   1   5 955.532 40.5533   2
   3   1   5 966.646 38.5718   4
   3   1   5 967.149 39.5300   5
   3   1   5 967.844 38.7886   7
   3   1   5 958.388 39.6927   2
   4  -1   5 4057.12 157.155   2
   4  -1   5 3966.08 157.256   2
  -4  -1  -5 4050.56 159.602   2
  -4   1  -5 4049.27 156.865   2
  -4   1  -5 4057.37 156.713   2
   4   1   5 3982.59 159.456   2
   5  -1   5 685.402 29.3228   2
  -5  -1  -5 685.211 30.0187   2
   5  -1   5 687.953 28.8422   2
  -5  -1  -5 682.147 29.2364   2
  -5   1  -5 685.013 28.3518   2
   5   1   5 686.202 29.7879   2
   5   1   5 686.258 28.7768   4
  -5   1  -5 680.475 29.0243   2
   6  -1   5 182.122 10.0794   2
  -6  -1  -5 180.718 9.42678   2
  -6  -1  -5 170.539 10.4546   2
   6  -1   5 177.342 9.62662   2
   6   1   5 168.965 10.1004   2
   6   1   5 173.106 8.98828   2
  -6   1  -5 178.271 9.49679   2
   6   1   5 175.437 9.34605   4
  -6   1  -5 175.535 9.36811   2
   7  -1   5 77.2933 6.39683   2
  -7  -1  -5 66.4356 5.43977   2
  -7  -1  -5 80.8049 6.71568   2
   7  -1   5 77.2244 5.92713   2
  -7   1  -5 66.9078 5.50193   2
  -7   1  -5 78.3292 5.83565   2
   7   1   5 75.0858 6.22038   2
   7   1   5 71.1685 5.44489   4
   7   1   5 72.7629 5.23503   2
  -8  -1  -5 5.20719 2.12555   2
   8  -1   5 1.82438 2.88142   2
   8  -1   5 1.42195 2.20899   2
  -8  -1  -5 3.65946 2.89372   2
  -8   1  -5 -0.4427 1.70101   2
   8   1   5 2.83905 2.08290   2
   8   1   5 3.02546 2.17882   4
   8   1   5 0.45525 2.22477   2
  -8   1  -5 2.81767 2.32114   2
  -9  -1  -5 42.1945 4.46012   2
  -9  -1  -5 44.0921 5.53530   2
   9  -1   5 39.7827 4.99897   2
   9  -1   5 43.6024 4.81445   2
  -9   1  -5 40.4375 4.79746   2
   9   1   5 35.3708 4.13452   4
   9   1   5 36.8192 4.04873   2
   9   1   5 39.1260 4.85041   2
 -10  -1  -5 162.974 11.6657   2
  10  -1   5 165.039 10.5272   2
 -10   1  -5 167.195 10.5522   2
  10   1   5 161.777 10.1355   4
  10   1   5 166.203 11.0981   2
 -10   1  -5 162.891 10.2857   2
  10   1   5 172.582 9.69397   2
 -11  -1  -5 41.8909 6.27538   2
  11  -1   5 44.3728 5.29390   2
 -11   1  -5 41.2134 6.34869   2
  11   1   5 40.9020 5.56035   2
  12  -1   5 259.301 15.0173   2
 -12  -1  -5 239.800 15.9438   2
 -12   1  -5 252.320 15.2788   2
  12   1   5 249.700 13.9895   2
 -13  -1  -5 15.6748 5.01546   2
  13  -1   5 11.1723 4.05380   2
 -13   1  -5 22.7028 5.36364   2
  13   1   5 17.7332 4.03196   2
 -14  -1  -5 12.5118 5.46371   2
  14  -1   5 9.30276 4.04636   2
  14   1   5 14.5437 3.87830   2
 -14   1  -5 7.03549 4.39959   2
  15  -1   5 5.73294 3.85546   2
 -15  -1  -5 1.62202 4.14139   2
 -15   1  -5 13.8453 5.58313   2
  15   1   5 6.47523 3.44256   2
  16  -1   5 10.2932 4.68878   2
 -16  -1  -5 7.95986 5.68859   2
  16   1   5 12.2420 4.25231   2
 -16   1  -5 6.84977 5.34114   2
 -17  -1  -5 10.5395 6.24144   2
  17  -1   5 15.9583 6.04428   2
  17   1   5 10.5545 4.72956   2
 -17   1  -5 18.8599 5.82275   2
 -18  -1  -5 178.362 15.3662   2
  18  -1   5 169.818 13.5641   2
  18   1   5 167.788 13.1256   2
 -18   1  -5 170.529 14.2719   2
 -19  -1  -5 10.3268 6.14604   2
  19  -1   5 11.0758 5.14832   2
  19   1   5 12.1507 4.92481   2
 -19   1  -5 5.23107 5.38856   2
  19   1   5 7.35934 4.16014   4
  20  -1   5 19.2503 6.76946   2
 -20  -1  -5 33.1591 8.38191   2
  20   1   5 25.4183 6.78496   4
 -20   1  -5 23.6579 7.13668   2
  20   1   5 29.6507 6.43983   2
  21  -1   5 4.73556 5.83125   2
 -21  -1  -5 15.8818 7.16233   2
  21   1   5 12.7302 5.08510   2
 -21   1  -5 23.8444 7.28196   2
  21   1   5 8.96805 4.90718   4
 -22  -1  -5 25.0047 9.02903   2
  22  -1   5 18.7104 6.63073   2
  22   1   5 25.1412 6.91335   4
  22   1   5 22.9946 6.59315   2
 -22   1  -5 15.5977 7.20027   2
 -23  -1  -5 11.0519 5.83054   2
  23  -1   5 2.02398 7.60638   2
 -23   1  -5 6.10868 4.84096   2
  23   1   5 1.95141 4.10807   2
  23   1   5 5.08537 4.46005   4
  23  -2  -5 35.7602 10.3488   2
 -23  -2   5 41.6590 8.54294   2
  23   2  -5 39.1617 6.12466   2
 -23   2   5 35.0672 10.1902   2
  23   2  -5 42.0977 8.40139   4
  23   2  -5 39.3304 7.13020   5
 -22  -2   5 19.2690 7.14873   2
  22  -2  -5 17.6764 6.49036   2
 -22   2   5 14.0618 5.60812   2
  22   2  -5 21.4501 5.80335   2
  22   2  -5 18.1319 4.72563   4
 -21  -2   5 9.26570 6.28070   2
  21  -2  -5 6.89433 6.02340   2
  21   2  -5 5.34704 4.62897   4
 -21   2   5 6.97335 5.91128   2
  21   2  -5 6.90535 4.23813   2
  20  -2  -5 2.80590 4.87280   2
 -20  -2   5 18.9735 7.95873   2
 -20   2   5 17.7315 6.54794   2
  20   2  -5 13.4324 4.44296   2
  20   2  -5 8.03048 4.20060   4
  19  -2  -5 3.58676 4.68552   2
 -19  -2   5 3.44981 5.31917   2
 -19   2   5 -4.7024 3.95437   2
  19   2  -5 -0.4357 2.99460   2
  18  -2  -5 12.6988 5.78772   2
 -18  -2   5 14.8552 7.54894   2
  18   2  -5 12.3055 4.39396   2
 -18   2   5 7.52099 5.66550   2
 -17  -2   5 9.39626 6.10124   2
  17  -2  -5 8.04392 5.20249   2
  17   2  -5 9.25412 3.76491   2
 -17   2   5 15.5346 6.04952   2
 -16  -2   5 1.50235 4.54297   2
  16  -2  -5 2.12752 3.66188   2
  16   2  -5 -0.8874 2.64334   2
 -16   2   5 -1.6835 3.66831   2
 -15  -2   5 4.87017 5.55287   2
  15  -2  -5 7.70778 4.56602   2
 -15   2   5 11.0285 4.97272   2
  15   2  -5 7.90030 3.29365   2
  14  -2  -5 3.68120 3.76982   2
 -14  -2   5 9.07514 4.58635   2
 -14   2   5 6.76197 4.10618   2
  14   2  -5 10.3199 3.28361   2
  14   2  -5 5.02721 2.88799   7
  14   2  -5 2.92809 2.42322   2
  13  -2  -5 -0.2946 3.01465   2
 -13  -2   5 -1.2848 3.07884   2
  13   2  -5 2.47539 2.50303   7
  13   2  -5 0.12867 1.98954   2
  13   2  -5 0.75933 2.09395   2
 -13   2   5 0.61941 3.08357   2
  12  -2  -5 28.3864 5.92294   2
 -12  -2   5 24.1126 5.43526   2
  12  -2  -5 35.6999 5.90171   3
  12   2  -5 31.6213 3.74552   2
  12   2  -5 28.2615 3.83008   5
 -12   2   5 18.5056 4.94280   2
  12   2  -5 28.5961 3.77804   2
  11  -2  -5 63.9998 6.64960   2
  11  -2  -5 66.9523 7.14271   3
  11   2  -5 59.8904 5.27819   5
  11   2  -5 59.1274 5.22728   7
 -11   2   5 59.0641 6.36292   6
  11   2  -5 58.7327 4.82770   2
  11   2  -5 59.2709 4.80145   2
  10  -2  -5 75.3457 6.98033   2
  10  -2  -5 66.8311 6.99531   3
 -10  -2   5 74.0212 7.09144   2
 -10  -2   5 66.9978 5.96345   2
 -10   2   5 66.9371 6.82493   2
  10   2  -5 70.9347 5.41877   7
  10   2  -5 71.8991 4.99020   2
  10   2  -5 77.5535 5.07158   2
 -10   2   5 82.7642 6.95132   6
  10   2  -5 78.6712 5.73823   5
 -10   2   5 73.3763 6.12590   2
  10   2  -5 74.9745 4.96669   4
   9  -2  -5 222.975 12.8084   2
   9  -2  -5 215.066 14.3305   3
   9  -2  -5 222.530 17.1147   2
  -9  -2   5 216.543 12.1966   2
  -9  -2   5 217.047 13.0528   2
   9  -2  -5 213.635 13.7513   6
   9   2  -5 225.060 11.2910   5
   9   2  -5 221.014 10.2326   2
   9   2  -5 224.846 10.3595   4
   9   2  -5 216.295 11.2804   7
   9   2  -5 215.272 10.3420   2
  -9   2   5 219.007 12.8079   2
  -9   2   5 218.617 12.2303   2
   8  -2  -5 94.1676 7.07861   2
   8  -2  -5 83.1107 7.88224   7
  -8  -2   5 89.5062 6.96646   2
   8  -2  -5 91.1528 7.35157   2
   8  -2  -5 83.0622 7.58329   6
  -8  -2   5 90.4211 6.43920   2
   8  -2  -5 89.9033 7.66523   3
  -8   2   5 95.4693 7.26557   2
   8   2  -5 90.6212 6.07427   5
   8   2  -5 96.2566 5.00903   2
  -8   2   5 95.4176 6.34626   2
   8   2  -5 91.1136 5.65837   7
  -8   2   5 91.0149 7.01730   6
   8   2  -5 89.1442 5.11425   4
   8   2  -5 96.1006 5.00332   2
  -8   2   5 78.2717 7.11684   3
   7  -2  -5 16.0542 3.42623   2
  -7  -2   5 21.2885 3.41579   2
   7  -2  -5 20.4566 3.96765   6
  -7  -2   5 21.6020 2.99974   2
   7  -2  -5 22.9037 6.76432   2
   7  -2  -5 21.7994 4.76963   7
   7  -2  -5 27.6355 4.37832   3
  -7  -2   5 17.0825 2.92499   7
   7   2  -5 18.3682 2.79291   5
   7   2  -5 21.3446 2.36906   4
  -7   2   5 19.5703 3.60888   3
  -7   2   5 16.3372 2.83716   2
   7   2  -5 21.9116 1.52995   2
   7   2  -5 20.4087 1.55319   2
   7   2  -5 18.7544 2.33529   7
  -7   2   5 17.8103 3.60213   2
  -7   2   5 22.1110 3.51042   6
   6  -2  -5 286.960 14.6979   2
   6  -2  -5 278.916 15.1160   2
   6  -2  -5 286.614 15.2426   6
  -6  -2   5 288.240 13.6153   2
  -6  -2   5 297.757 13.6005   7
   6  -2  -5 291.544 15.3183   3
  -6  -2   5 286.791 13.4746   2
  -6   2   5 294.238 14.4555   2
   6   2  -5 286.407 12.9276   7
  -6   2   5 282.800 13.7611   2
  -6   2   5 286.886 15.4672   3
   6   2  -5 294.387 13.5339   5
   6   2  -5 299.044 12.0842   4
  -6   2   5 286.412 14.4681   6
   5  -2  -5 282.984 14.7253   3
  -5  -2   5 274.875 12.5609   2
  -5  -2   5 285.200 12.8969   7
  -5  -2   5 275.005 12.5858   2
   5  -2  -5 276.066 13.6637   2
   5  -2  -5 275.394 14.2403   2
   5  -2  -5 272.094 15.2164   7
   5  -2  -5 274.396 14.2903   6
  -5   2   5 271.426 14.7664   3
   5   2  -5 295.657 11.6040   4
   5   2  -5 295.522 13.2464   5
  -5   2   5 276.418 13.7204   6
  -5   2   5 278.322 13.6800   2
  -5   2   5 275.427 12.8468   2
   5   2  -5 278.200 12.3494   7
   4  -2  -5 41.2244 4.60671   4
   4  -2  -5 38.3498 3.79803   2
  -4  -2   5 36.6770 3.16284   7
   4  -2  -5 42.4964 4.71817   3
  -4  -2   5 41.4880 2.70005   2
   4  -2  -5 39.9329 4.25551   6
   4  -2  -5 41.2795 4.12311   2
  -4  -2   5 38.5914 3.12534   5
   4  -2  -5 38.3832 4.66817   7
  -4   2   5 38.6765 3.82710   2
   4   2  -5 41.6424 2.97464   7
   4   2  -5 37.5793 3.62033   5
   4   2  -5 41.0888 2.27173   4
  -4   2   5 44.6176 4.43214   3
  -4   2   5 43.1792 3.95186   6
  -4   2   5 37.0262 3.11540   2
  -3  -2   5 121.640 6.51713   5
  -3  -2   5 119.227 5.06127   4
   3  -2  -5 119.193 8.02373   4
   3  -2  -5 123.140 7.22469   2
   3  -2  -5 119.932 6.81948   2
  -3  -2   5 123.378 5.08948   2
   3  -2  -5 122.281 7.93541   3
   3  -2  -5 118.635 7.74006   7
  -3  -2   5 118.960 5.19062   2
  -3  -2   5 121.674 6.22168   7
   3  -2  -5 121.378 7.50809   6
   3   2  -5 120.432 6.85264   5
  -3   2   5 121.264 7.78709   3
  -3   2   5 115.803 6.10364   2
  -3   2   5 119.036 6.76790   2
   3   2  -5 119.702 6.20728   7
  -3   2   5 113.475 7.14695   6
   2  -2  -5 7.99670 2.54076   3
  -2  -2   5 12.8078 1.90761   7
  -2  -2   5 11.6282 1.28010   4
   2  -2  -5 10.0369 2.54007   6
   2  -2  -5 12.1907 2.59627   5
   2  -2  -5 13.0328 2.37120   2
   2  -2  -5 11.4431 2.21580   2
   2  -2  -5 10.7769 2.72410   7
  -2  -2   5 11.9442 2.06748   5
   2  -2  -5 12.8572 3.07162   4
  -2   2   5 9.48039 1.95115   2
  -2   2   5 10.5312 2.29690   6
  -2   2   5 10.7138 1.62652   2
   1  -2  -5 166.875 9.13673   6
   1  -2  -5 170.623 8.90530   7
  -1  -2   5 161.360 7.52661   3
  -1  -2   5 163.150 8.64967   5
   1  -2  -5 171.351 9.41835   5
   1  -2  -5 164.256 8.40418   2
   1  -2  -5 168.650 9.50579   3
   1  -2  -5 170.041 9.47524   4
  -1  -2   5 167.849 8.16803   7
  -1   2   5 168.306 7.76559   2
  -1   2   5 163.387 9.78547   4
  -1   2   5 166.949 7.57360   2
   0  -2  -5 218.270 10.1060   2
   0  -2   5 217.885 9.56065   3
   0  -2  -5 218.498 10.3315   7
   0  -2   5 209.117 10.3346   7
   0  -2  -5 224.086 11.2887   5
   0  -2   5 221.929 10.1091   6
   0  -2  -5 215.601 11.1863   4
   0  -2  -5 208.502 10.1557   2
   0  -2  -5 215.677 11.1754   6
   0   2   5 219.609 9.39943   2
   0   2   5 212.257 11.6274   4
   0   2   5 221.511 11.5385   5
   0   2   5 208.893 10.7730   7
   0   2   5 215.374 9.39858   2
  -1  -2  -5 76.9058 5.28271   4
  -1  -2  -5 76.0072 4.33322   7
  -1  -2  -5 73.9111 4.41694   2
  -1  -2  -5 76.9584 5.37819   5
  -1  -2  -5 80.2939 4.78659   2
   1  -2   5 67.3884 4.29271   3
   1  -2   5 69.0820 3.87490   6
   1   2   5 72.9347 3.88285   2
   1   2   5 74.6092 5.29734   7
   1   2   5 72.3680 5.53040   4
   1   2   5 73.7873 3.82767   2
   1   2   5 71.0993 5.63609   5
  -2  -2  -5 432.125 18.5814   2
  -2  -2  -5 460.895 18.7941   7
  -2  -2  -5 442.586 19.6145   4
   2  -2   5 436.767 17.5482   2
  -2  -2  -5 439.153 19.2599   2
   2  -2   5 425.458 17.5699   2
  -2  -2  -5 436.289 19.8258   5
   2  -2   5 434.024 18.7874   3
   2   2   5 443.687 18.2753   2
   2   2   5 446.882 20.0635   4
  -2   2  -5 427.897 18.8876   3
   2   2   5 446.248 18.0785   2
   2   2   5 434.357 18.6001   7
   2   2   5 449.179 20.3652   5
  -3  -2  -5 28.9712 2.20218   7
   3  -2   5 29.5383 3.06132   3
  -3  -2  -5 26.0491 2.94833   4
  -3  -2  -5 26.3630 3.18655   2
  -3  -2  -5 26.2856 2.53009   2
   3  -2   5 31.9427 2.52694   2
  -3  -2  -5 23.4106 3.06738   5
   3   2   5 28.4303 2.34923   7
   3   2   5 28.3599 2.26042   2
   3   2   5 29.3173 3.44302   4
   3   2   5 25.0437 3.52226   5
   3   2   5 25.2134 2.50904   2
  -3   2  -5 28.5005 3.05703   3
  -4  -2  -5 20.9734 2.41956   2
  -4  -2  -5 20.9239 3.22783   2
   4  -2   5 21.7805 2.51095   2
  -4  -2  -5 21.0016 2.76739   4
   4  -2   5 20.7984 2.64762   2
  -4  -2  -5 19.8340 2.92643   5
   4   2   5 23.1991 3.36454   5
   4   2   5 20.9231 2.60221   2
   4   2   5 21.9061 3.23512   4
  -4   2  -5 18.8916 3.04237   3
   4   2   5 21.5589 1.98530   7
   4   2   5 27.1237 2.94381   2
  -5  -2  -5 11.7188 2.15046   2
  -5  -2  -5 12.8287 2.43740   4
   5  -2   5 10.4418 2.55470   2
   5  -2   5 10.5534 2.36451   2
  -5  -2  -5 11.2299 3.06379   2
  -5   2  -5 13.0226 2.94357   3
  -5   2  -5 11.3985 1.32853   2
   5   2   5 12.9872 1.94186   2
  -5   2  -5 11.0105 1.34607   6
   5   2   5 12.2442 2.46422   2
   5   2   5 13.8881 2.63482   4
   5   2   5 13.2986 3.09983   5
  -5   2  -5 8.72443 1.27530   2
   5   2   5 12.4418 1.60072   7
  -6  -2  -5 531.308 23.2813   2
  -6  -2  -5 532.888 24.4088   2
   6  -2   5 530.798 23.4903   2
   6  -2   5 525.795 24.0051   2
  -6  -2  -5 512.736 23.7622   4
  -6   2  -5 532.870 22.2199   2
   6   2   5 531.012 22.3697   2
  -6   2  -5 522.751 24.3372   3
   6   2   5 533.503 23.8925   5
  -6   2  -5 581.933 22.1861   2
   6   2   5 534.296 23.4420   4
   6   2   5 531.743 22.2335   7
  -6   2  -5 524.396 22.3077   6
   6   2   5 532.337 23.3764   2
   7  -2   5 111.756 7.86732   2
  -7  -2  -5 121.392 8.68733   2
   7  -2   5 107.204 7.55709   2
  -7  -2  -5 111.392 7.16311   2
  -7   2  -5 120.350 6.76790   2
   7   2   5 114.452 6.51346   2
   7   2   5 118.418 7.59700   4
   7   2   5 130.475 8.13134   5
   7   2   5 119.560 6.20923   7
  -7   2  -5 126.071 8.27228   3
   7   2   5 123.783 7.68616   2
  -7   2  -5 119.769 6.65235   2
  -8  -2  -5 126.530 8.05992   2
   8  -2   5 131.244 8.68333   2
  -8  -2  -5 134.156 9.57652   2
   8  -2   5 132.859 9.20973   2
  -8   2  -5 130.236 7.63398   2
   8   2   5 132.509 7.32563   2
  -8   2  -5 130.112 8.94048   3
   8   2   5 134.301 8.49134   2
   8   2   5 134.823 8.16960   4
   8   2   5 134.329 8.43729   5
  -8   2  -5 121.504 7.48520   2
  -9  -2  -5 6.29378 2.64140   2
  -9  -2  -5 5.68821 3.40596   2
   9  -2   5 4.60085 2.78459   2
   9  -2   5 6.34024 2.86065   2
  -9   2  -5 7.85954 2.83819   3
  -9   2  -5 7.81092 2.54884   2
  -9   2  -5 6.05193 2.33137   2
   9   2   5 9.15578 2.98985   2
   9   2   5 6.75404 2.71919   4
   9   2   5 6.83189 2.11716   2
   9   2   5 6.33475 2.99849   5
  10  -2   5 100.866 11.2762   2
 -10   2  -5 97.3475 6.89136   2
  10   2   5 105.679 7.70488   5
  10   2   5 97.3894 6.37055   2
 -10   2  -5 108.060 7.23885   2
  10   2   5 94.6941 9.16594   2
  10   2   5 87.2015 7.51220   4
 -11  -2  -5 94.2625 8.86951   2
  11  -2   5 93.6361 8.20009   2
  11   2   5 97.4415 6.57578   2
  11   2   5 106.634 7.58808   4
 -11   2  -5 94.3613 7.53050   2
  11   2   5 94.9295 7.61367   2
 -11   2  -5 94.0636 7.07744   2
  11   2   5 94.4600 7.60241   5
  12  -2   5 26.0377 4.82723   2
 -12  -2  -5 17.4694 5.21085   2
 -12   2  -5 12.5380 3.39758   2
  12   2   5 20.9802 3.68160   4
  12   2   5 17.3921 3.31250   2
  12   2   5 18.4635 4.34672   2
 -12   2  -5 22.8860 4.11676   2
  13  -2   5 0.34499 2.88116   2
 -13  -2  -5 0.21410 3.42880   2
  13   2   5 -1.5837 2.21719   4
  13   2   5 -2.6024 1.77006   2
 -13   2  -5 -1.7095 2.41516   2
 -13   2  -5 0.18557 2.59418   6
 -14  -2  -5 5.82744 4.29495   2
  14  -2   5 0.22565 3.44691   2
 -14   2  -5 1.69898 3.05008   6
 -14   2  -5 -0.9259 2.87785   2
  14   2   5 -0.0836 2.66585   4
  14   2   5 2.21949 2.60205   2
 -15  -2  -5 121.769 11.8494   2
  15  -2   5 110.834 10.2924   2
  15   2   5 116.404 9.37884   4
 -15   2  -5 112.591 9.90823   2
  15   2   5 107.674 8.59333   2
 -16  -2  -5 -0.5598 4.21677   2
  16  -2   5 -2.7275 3.13616   2
  16   2   5 1.91489 3.16415   4
 -16   2  -5 8.84718 4.63857   2
  16   2   5 2.78814 3.00212   2
 -17  -2  -5 28.1924 8.15315   2
  17  -2   5 28.1687 6.38950   2
  17   2   5 22.1146 4.97009   2
 -17   2  -5 19.1764 6.20966   2
  17   2   5 18.3546 5.14421   4
  18  -2   5 4.06769 4.62042   2
 -18  -2  -5 8.02803 6.02611   2
  18   2   5 5.88761 4.00809   4
 -18   2  -5 8.71437 4.90513   2
  18   2   5 6.42229 3.96225   2
 -19  -2  -5 14.6446 6.88628   2
  19  -2   5 1.07327 4.38916   2
  19   2   5 9.59049 4.63230   4
  19   2   5 1.52328 3.71833   2
 -19   2  -5 7.49273 5.74603   2
  20  -2   5 25.1752 7.54732   2
 -20  -2  -5 22.2984 7.81054   2
  20   2   5 16.5679 5.80106   4
 -20   2  -5 18.5126 6.33701   2
 -21  -2  -5 7.82641 6.33033   2
  21  -2   5 8.39683 5.36512   2
  21   2   5 5.63596 4.71937   2
 -21   2  -5 1.74010 5.44295   2
  21   2   5 6.48548 4.67531   4
  22  -2   5 47.8540 13.2139   2
 -22   2  -5 34.9821 8.73324   2
  22   2   5 28.5516 7.86395   4
  22   2   5 37.3012 6.25241   2
  23  -2   5 -5.2174 3.10305   2
 -23  -2  -5 2.59492 4.97888   2
  23   2   5 2.29011 3.79195   2
 -23   2  -5 0.64037 5.49555   2
  23   2   5 5.09373 4.38546   4
  22  -3  -5 9.15801 4.42723   2
 -22  -3   5 10.0298 6.20037   2
  22   3  -5 6.60113 4.74799   4
 -22   3   5 4.82046 6.49191   2
  22   3  -5 6.67467 4.08179   5
  21  -3  -5 -5.1877 2.99343   2
 -21  -3   5 0.86742 7.30439   2
  21   3  -5 -0.0530 3.57569   5
  21   3  -5 -1.4981 2.79629   4
 -21   3   5 4.68824 4.19517   2
  21   3  -5 1.83683 2.35802   2
  20  -3  -5 10.9135 6.38994   2
 -20  -3   5 19.2997 8.32917   2
  20   3  -5 11.1652 4.43891   4
  20   3  -5 13.8882 5.73270   2
 -20   3   5 2.54031 5.30932   2
  20   3  -5 15.3977 5.03317   5
 -19  -3   5 -4.6329 4.51938   2
  19  -3  -5 0.52545 4.66752   2
  19   3  -5 0.60908 3.01547   4
 -19   3   5 -1.3709 3.77047   2
  19   3  -5 0.50101 3.81384   5
 -18  -3   5 0.94150 5.88081   2
  18  -3  -5 1.79631 4.16495   2
  18   3  -5 2.42843 3.63465   5
 -18   3   5 -0.4462 4.22895   2
  18   3  -5 2.16956 3.20582   4
  18   3  -5 3.97797 2.32276   2
  17  -3  -5 4.82318 4.08940   2
 -17  -3   5 3.60722 6.03112   2
  17   3  -5 -0.7336 2.50060   4
  17   3  -5 -1.0687 3.30111   5
  17   3  -5 1.86450 1.91835   2
 -17   3   5 6.75208 4.34808   2
  17   3  -5 0.61792 2.09144   2
 -16  -3   5 15.4581 6.76220   2
  16  -3  -5 12.7795 5.40950   2
  16   3  -5 7.89059 3.67880   4
  16   3  -5 12.1448 4.29262   5
 -16   3   5 15.4421 5.60508   2
  16   3  -5 11.0246 2.75534   2
  16   3  -5 12.7144 3.54916   7
  16   3  -5 11.9268 2.52128   2
 -15  -3   5 47.5363 8.37879   2
  15  -3  -5 35.7971 7.55391   2
  15   3  -5 40.7236 4.81780   7
  15   3  -5 38.9404 3.81777   2
  15   3  -5 40.6306 6.29330   5
  15   3  -5 43.8572 3.55111   2
 -15   3   5 42.5514 6.80644   2
  15   3  -5 45.6046 5.09743   4
  14  -3  -5 58.8429 8.06722   3
  14  -3  -5 58.0484 7.71065   2
 -14  -3   5 83.0094 9.48431   2
  14   3  -5 64.8723 4.32479   2
  14   3  -5 63.1504 4.89411   2
  14   3  -5 71.5644 5.87293   4
 -14   3   5 57.6054 8.27544   2
  14   3  -5 65.2645 6.72216   5
  14   3  -5 54.8485 7.61208   7
 -13  -3   5 14.4188 5.18503   2
  13  -3  -5 9.63006 4.72114   3
  13  -3  -5 16.1058 5.12761   2
 -13   3   5 11.9894 4.65374   2
  13   3  -5 8.12951 3.88565   5
  13   3  -5 12.3343 3.05528   4
  13   3  -5 10.1118 2.54373   7
  12  -3  -5 9.69516 4.29403   3
 -12  -3   5 1.44918 3.69445   2
  12  -3  -5 10.9840 4.67652   2
 -12   3   5 7.04958 2.62442   2
 -12   3   5 7.22476 3.65009   2
  12   3  -5 8.49610 2.53102   4
  12   3  -5 6.76141 2.18965   7
  12   3  -5 3.76082 3.05005   5
  11  -3  -5 8.09357 3.80696   2
  11  -3  -5 3.45482 3.31227   3
  11   3  -5 4.00508 2.00314   4
  11   3  -5 7.88767 3.31760   5
 -11   3   5 5.40694 2.85416   6
 -11   3   5 6.54379 2.50080   2
 -11   3   5 5.58367 3.17980   2
  11   3  -5 6.04467 1.85194   7
  10  -3  -5 51.1354 6.42982   6
  10  -3  -5 59.7007 7.07331   3
 -10  -3   5 58.4916 6.43633   2
 -10  -3   5 51.6444 5.19092   2
  10  -3  -5 50.5594 6.47457   2
 -10   3   5 56.1344 4.96520   2
 -10   3   5 60.4926 5.99314   2
  10   3  -5 55.8926 4.06480   7
  10   3  -5 48.1048 5.26519   5
 -10   3   5 55.4519 5.88779   6
  10   3  -5 58.1317 4.28486   4
  -9  -3   5 1.18269 1.92148   2
  -9  -3   5 -2.0926 1.80189   2
   9  -3  -5 3.00931 2.65615   3
   9  -3  -5 -0.0419 2.28027   6
   9  -3  -5 -0.1003 2.14765   2
  -9   3   5 2.62131 2.29088   2
   9   3  -5 0.16621 1.14460   7
   9   3  -5 1.82768 2.13619   5
  -9   3   5 1.18492 1.65567   2
   9   3  -5 2.35538 1.43537   4
  -9   3   5 3.59440 2.21603   6
   8  -3  -5 40.0911 5.99291   3
  -8  -3   5 53.2859 4.96353   2
   8  -3  -5 43.0076 5.52774   2
   8  -3  -5 43.5713 5.27158   2
  -8  -3   5 51.2735 4.26149   2
   8  -3  -5 45.7877 5.62607   6
  -8   3   5 47.8755 4.89358   6
   8   3  -5 50.0372 3.41270   7
  -8   3   5 50.0624 4.61386   2
   8   3  -5 50.1704 3.60719   4
  -8   3   5 46.9141 3.95113   2
   8   3  -5 50.0102 5.20952   5
  -7  -3   5 107.877 6.28997   7
   7  -3  -5 106.944 7.68918   2
   7  -3  -5 100.804 8.04600   2
   7  -3  -5 105.573 8.13724   6
  -7  -3   5 106.630 6.40464   2
   7  -3  -5 110.176 8.54136   3
  -7  -3   5 103.937 6.79801   2
  -7   3   5 105.871 7.37056   6
   7   3  -5 107.178 7.47129   5
  -7   3   5 107.680 6.61517   2
   7   3  -5 107.812 5.70860   7
  -6  -3   5 53.1111 3.90074   2
  -6  -3   5 54.6865 3.67601   2
   6  -3  -5 47.7186 5.75011   7
  -6  -3   5 51.2132 4.38017   5
   6  -3  -5 51.1925 4.89512   2
  -6  -3   5 53.0311 3.90012   7
   6  -3  -5 40.1962 5.01014   6
   6  -3  -5 43.5040 7.17990   2
   6   3  -5 55.0768 3.67650   4
   6   3  -5 50.4388 3.42043   7
   6   3  -5 50.2695 5.09721   5
  -6   3   5 54.5379 4.84752   6
   5  -3  -5 10.2725 3.31387   7
  -5  -3   5 10.1575 1.48611   2
   5  -3  -5 13.5946 3.52300   3
   5  -3  -5 11.0405 2.92286   2
   5  -3  -5 12.1513 2.65610   2
   5  -3  -5 11.7444 2.96985   6
  -5  -3   5 10.8591 1.86866   7
  -5  -3   5 15.2445 2.43984   5
   5  -3  -5 10.2609 3.25888   4
  -5   3   5 11.2061 1.26653   2
  -5   3   5 6.89879 3.06310   3
   5   3  -5 10.8911 1.84282   4
  -5   3   5 11.3910 2.39068   6
  -5   3   5 11.5129 1.18105   2
   5   3  -5 11.8088 3.06271   5
  -4  -3   5 63.5098 4.86583   5
   4  -3  -5 58.2275 5.11524   2
   4  -3  -5 50.5235 5.55365   7
  -4  -3   5 61.1870 3.87980   7
   4  -3  -5 58.8490 5.28159   6
   4  -3  -5 55.3821 6.05853   3
   4  -3  -5 62.6922 4.74902   2
   4  -3  -5 64.6377 6.22360   4
   4   3  -5 50.4686 5.17624   5
  -4   3   5 58.2363 4.95269   6
  -4   3   5 60.0123 5.67955   3
  -3  -3   5 9.00631 1.94226   4
   3  -3  -5 12.5352 2.79650   2
   3  -3  -5 9.90209 2.20676   2
  -3  -3   5 10.3955 2.57038   5
   3  -3  -5 6.80547 2.42322   6
   3  -3  -5 9.10484 3.15776   5
   3  -3  -5 4.32052 2.48715   7
   3  -3  -5 4.68959 2.74497   3
  -3  -3   5 7.72329 1.66308   7
   3  -3  -5 7.11529 2.89728   4
  -2  -3   5 9.18941 2.02712   3
   2  -3  -5 13.9272 3.64130   5
   2  -3  -5 11.7872 2.49884   2
  -2  -3   5 8.93157 1.79220   7
   2  -3  -5 10.2984 3.34872   3
  -2  -3   5 10.6457 2.69643   5
   2  -3  -5 9.10336 2.07209   2
  -2  -3   5 7.66967 1.80018   4
   2  -3  -5 13.8343 2.90921   7
   2  -3  -5 10.1832 2.59629   6
   2  -3  -5 9.62668 3.06396   4
   1  -3  -5 0.43896 1.96669   4
   1  -3  -5 2.03397 2.17995   5
  -1  -3   5 1.42781 1.36274   3
   1  -3  -5 0.87858 1.19815   2
   1  -3  -5 1.81505 1.78550   6
   1  -3  -5 1.45927 2.17146   3
  -1  -3   5 3.52823 1.53154   7
  -1  -3   5 4.97140 1.68802   4
   1  -3  -5 3.27832 1.82205   7
   1  -3  -5 1.28979 1.40662   2
  -1  -3   5 2.33991 1.80066   5
  -1   3   5 0.94070 2.45279   4
   0  -3   5 57.7258 4.24810   3
   0  -3   5 58.4846 5.06757   5
   0  -3  -5 57.1531 5.43620   3
   0  -3  -5 60.6040 4.13204   2
   0  -3  -5 64.0373 4.12993   2
   0  -3  -5 58.6417 5.43772   5
   0  -3   5 53.9966 4.41163   4
   0  -3  -5 60.3233 5.14535   6
   0  -3  -5 59.4033 4.49125   7
   0   3   5 57.7101 5.64498   4
  -1  -3  -5 1.69778 1.93198   6
   1  -3   5 1.23269 1.44528   3
  -1  -3  -5 1.08273 1.23185   7
  -1  -3  -5 2.19642 1.95195   5
  -1  -3  -5 0.66983 2.71941   4
  -1  -3  -5 3.12633 1.39142   2
  -1  -3  -5 1.63307 1.19050   2
   1   3   5 0.70836 2.17803   5
   1   3   5 -0.0700 2.09891   4
   2  -3   5 136.091 7.58754   3
  -2  -3  -5 125.362 8.55133   5
  -2  -3  -5 137.334 7.18505   2
  -2  -3  -5 129.701 8.99064   4
   2  -3   5 126.849 5.95814   6
  -2  -3  -5 129.754 6.85471   2
  -2  -3  -5 127.658 6.53003   7
   2   3   5 129.260 8.99578   5
  -2   3  -5 132.751 7.44371   3
   2   3   5 128.026 8.82287   4
  -3  -3  -5 15.4566 2.99764   5
  -3  -3  -5 17.7169 2.70207   2
   3  -3   5 16.9394 1.52620   2
   3  -3   5 16.2715 2.88101   3
  -3  -3  -5 19.2653 1.73227   7
  -3  -3  -5 19.4656 2.20133   2
   3   3   5 19.3818 3.69061   4
   3   3   5 21.1249 3.74559   5
  -3   3  -5 20.7791 2.87512   3
  -4  -3  -5 42.5574 4.71025   4
   4  -3   5 46.2170 4.45478   3
  -4  -3  -5 44.0641 3.38127   2
   4  -3   5 40.8261 3.05875   2
  -4  -3  -5 49.6859 4.30217   2
  -4  -3  -5 46.4055 4.63822   5
   4   3   5 43.7382 4.58062   4
  -4   3  -5 46.2276 4.46206   3
  -5  -3  -5 11.7346 2.96428   2
  -5  -3  -5 10.0046 2.72208   4
  -5  -3  -5 9.70292 1.95422   2
   5  -3   5 12.1899 2.28159   2
   5  -3   5 9.65473 2.21116   2
   5  -3   5 12.5890 3.15731   3
  -5   3  -5 10.9509 2.81924   3
   5   3   5 11.7801 3.22088   4
   5   3   5 16.5655 3.54949   5
  -6  -3  -5 38.0822 4.57382   2
   6  -3   5 38.3806 3.99091   2
  -6  -3  -5 37.5237 4.12007   4
  -6  -3  -5 37.4713 3.51574   2
   6  -3   5 38.4029 4.71393   3
   6  -3   5 37.9830 3.96212   2
   6   3   5 38.3573 4.29050   4
  -6   3  -5 43.2664 4.99195   3
   6   3   5 31.0205 5.41001   5
   7  -3   5 68.2670 5.77588   2
  -7  -3  -5 72.0949 5.49677   4
  -7  -3  -5 73.5419 6.32978   2
   7  -3   5 67.2096 5.72129   2
  -7   3  -5 61.6792 6.05118   3
   7   3   5 62.4195 6.34115   5
   7   3   5 72.0679 5.94326   4
  -8  -3  -5 3.33494 2.54396   4
  -8  -3  -5 7.93494 2.32829   2
   8  -3   5 7.47979 2.63948   2
  -8  -3  -5 7.71233 3.24654   2
   8  -3   5 9.42351 2.93201   2
   8   3   5 8.72617 1.22542   7
   8   3   5 12.2866 3.41524   4
  -8   3  -5 6.07799 3.41203   3
   8   3   5 12.0160 3.65245   5
   8   3   5 8.63022 1.64434   2
  -8   3  -5 5.82615 1.28326   6
   8   3   5 8.76007 1.78937   2
  -9  -3  -5 4.52313 3.33874   2
   9  -3   5 7.02432 2.82509   2
   9  -3   5 7.22458 2.95472   2
   9   3   5 6.65591 1.96535   2
   9   3   5 9.58279 3.88602   5
   9   3   5 8.37504 1.74617   2
   9   3   5 13.1796 3.67127   4
   9   3   5 5.87869 1.31206   7
  -9   3  -5 7.29571 1.35853   2
  10  -3   5 57.8797 6.68125   2
 -10  -3  -5 68.6815 7.41147   2
  10   3   5 62.7604 6.41426   4
 -10   3  -5 70.1626 4.34944   2
 -10   3  -5 62.9431 4.53795   6
  10   3   5 62.4294 4.92700   2
  10   3   5 78.7133 7.40439   5
 -10   3  -5 62.6882 4.33549   2
  10   3   5 66.1931 4.32175   2
  11  -3   5 3.56245 2.89925   2
 -11  -3  -5 9.14469 3.94751   2
  11   3   5 3.13631 2.12818   2
  11   3   5 0.51524 1.28360   7
 -11   3  -5 1.31202 1.68683   2
  11   3   5 0.40351 2.61059   4
 -11   3  -5 0.32532 1.69777   2
  11   3   5 3.19131 1.66102   2
 -11   3  -5 -0.2301 1.93805   6
  11   3   5 1.14024 2.75392   5
 -12  -3  -5 55.5642 7.69964   2
  12  -3   5 51.5411 6.55182   2
  12   3   5 51.3445 4.30861   2
  12   3   5 48.6804 3.92306   7
 -12   3  -5 47.9935 4.75118   2
  12   3   5 47.3572 6.28171   5
 -12   3  -5 43.6055 4.87827   6
 -12   3  -5 46.1548 4.68609   2
  12   3   5 52.6777 6.12689   4
  12   3   5 47.5050 4.90416   2
 -13  -3  -5 12.1712 5.29939   2
  13  -3   5 20.7947 5.53426   2
  13   3   5 15.6379 3.05606   2
  13   3   5 12.7252 4.74835   5
  13   3   5 15.4484 4.21415   4
 -13   3  -5 12.7591 3.59731   6
  13   3   5 13.5323 4.37551   2
  14  -3   5 4.50770 4.00733   2
 -14  -3  -5 -1.0854 3.97014   2
  14   3   5 0.21068 2.78875   2
 -14   3  -5 1.43063 2.47745   2
  14   3   5 6.13838 3.49385   4
 -14   3  -5 1.74572 2.94939   6
 -14   3  -5 1.92443 2.65980   2
  14   3   5 -1.3258 2.98202   5
  14   3   5 1.97575 2.09152   2
  15  -3   5 23.7288 6.45926   2
 -15  -3  -5 19.1696 6.92861   2
 -15   3  -5 21.0134 4.50597   2
  15   3   5 22.9688 6.24606   2
  15   3   5 26.9316 5.74502   5
  15   3   5 23.0715 5.56294   4
  15   3   5 18.7376 4.54652   2
 -15   3  -5 16.0761 4.67519   6
 -16  -3  -5 2.75172 5.23051   2
  16   3   5 -0.3410 3.43070   4
  16   3   5 -0.2144 3.21041   7
  16   3   5 3.80032 2.53546   2
 -16   3  -5 0.51404 3.67879   6
  16   3   5 -3.1605 3.05517   5
 -16   3  -5 0.30854 2.98857   2
  17  -3   5 96.2546 11.3669   2
 -17  -3  -5 105.758 12.7971   2
  17   3   5 96.7365 7.98547   2
 -17   3  -5 99.2565 9.40784   2
  17   3   5 107.204 10.2124   5
  17   3   5 84.3082 8.73699   7
  17   3   5 105.222 9.84003   4
  18  -3   5 0.28015 4.18521   2
 -18  -3  -5 5.67171 5.84385   2
  18   3   5 3.74331 4.21932   5
  18   3   5 2.50150 4.06157   4
  18   3   5 0.64030 2.56778   2
 -18   3  -5 6.98349 3.98907   2
 -19  -3  -5 5.42220 6.80544   2
  19  -3   5 5.95763 5.49201   2
  19   3   5 9.42568 3.81925   2
 -19   3  -5 9.46337 4.53309   2
  19   3   5 4.02405 4.82655   5
  19   3   5 1.55965 4.39754   4
 -20  -3  -5 48.6455 9.52546   2
  20  -3   5 49.7417 8.46154   2
 -20   3  -5 40.5365 7.73573   2
  20   3   5 48.6251 8.07212   5
  20   3   5 48.5027 8.04127   4
  20   3   5 48.4070 6.61588   2
  21  -3   5 -1.1533 4.76208   2
 -21  -3  -5 0.65006 6.45989   2
  21   3   5 -0.6761 3.72769   4
  21   3   5 -3.8041 3.64674   5
 -21   3  -5 10.8487 6.77028   2
  21   3   5 -0.0006 2.82903   2
  22  -3   5 -0.8076 3.45082   2
 -22  -3  -5 4.69739 5.57011   2
  22   3   5 3.08163 3.57326   4
  22   3   5 -2.8327 2.42837   2
  22   3   5 -5.9366 5.38945   5
 -22   3  -5 0.51538 5.40839   2
 -20  -4   5 6.49866 5.75058   2
  20   4  -5 6.93190 3.18005   4
 -20   4   5 3.11102 5.23434   2
  20   4  -5 7.11496 4.00129   5
  19  -4  -5 8.31604 6.08536   2
 -19  -4   5 13.4286 6.45243   2
 -19   4   5 9.35125 4.41057   2
  19   4  -5 12.2043 3.77575   4
  19   4  -5 10.1512 4.95133   5
  18  -4  -5 6.08009 4.61077   2
 -18  -4   5 8.67351 5.76480   2
 -18   4   5 3.25008 3.70199   2
  18   4  -5 5.35518 3.06035   4
  18   4  -5 2.62031 4.93730   5
 -17  -4   5 30.5482 8.41935   2
  17  -4  -5 16.8555 6.17693   2
  17   4  -5 15.1715 4.13616   4
  17   4  -5 2.39351 5.35352   5
 -17   4   5 9.60827 4.55730   2
 -16  -4   5 2.57712 5.02450   2
  16  -4  -5 7.14315 5.28453   2
  16   4  -5 -0.1429 3.79579   5
  16   4  -5 -0.5560 2.45055   7
 -16   4   5 4.94664 4.13226   2
  16   4  -5 5.12847 3.20091   4
  15  -4  -5 24.7806 6.44705   2
  15  -4  -5 19.3741 6.47499   3
 -15  -4   5 22.3677 6.97115   2
  15   4  -5 18.6018 4.02977   4
 -15   4   5 19.2676 4.05316   2
 -15   4   5 19.0415 4.80899   2
  15   4  -5 18.5852 5.69941   5
  15   4  -5 21.7752 3.05481   7
 -14  -4   5 11.5876 5.49740   2
  14  -4  -5 3.79546 3.76961   2
  14  -4  -5 4.35483 4.18121   3
 -14   4   5 2.30895 2.82783   2
  14   4  -5 -0.0506 2.29404   4
  14   4  -5 2.73094 3.71134   5
  14   4  -5 -0.0969 1.51718   7
 -13  -4   5 8.75198 5.09190   2
  13  -4  -5 9.62586 5.01432   2
 -13   4   5 7.72308 3.07159   2
 -13   4   5 4.60145 2.55531   2
  13   4  -5 8.95285 3.02165   4
  13   4  -5 5.58686 4.39202   5
  13   4  -5 7.84175 1.95376   7
  12  -4  -5 35.7980 6.73275   3
  12  -4  -5 31.7582 6.06609   2
 -12  -4   5 39.8910 6.48568   2
  12   4  -5 30.4489 5.77142   5
 -12   4   5 30.3044 3.90594   2
  12   4  -5 28.1155 3.96497   4
  12   4  -5 31.3408 2.75576   7
  11  -4  -5 44.8862 6.77301   2
 -11  -4   5 59.1479 8.48861   2
  11  -4  -5 43.1762 7.71108   3
  11   4  -5 46.4830 6.39588   5
 -11   4   5 46.2083 4.82796   2
 -11   4   5 48.8568 5.38152   6
  11   4  -5 45.3509 4.52769   4
  10  -4  -5 3.48114 3.39551   6
  10  -4  -5 7.73067 4.23551   3
 -10  -4   5 3.28310 3.00914   2
 -10  -4   5 7.79379 2.81631   2
  10  -4  -5 5.05900 3.58034   2
 -10   4   5 5.10249 2.67488   6
  10   4  -5 8.17160 3.88411   5
  10   4  -5 7.93346 2.50425   4
   9  -4  -5 67.2889 8.75838   3
   9  -4  -5 87.7996 8.06302   2
  -9  -4   5 93.8563 7.71605   2
   9  -4  -5 90.4207 8.17958   6
  -9  -4   5 87.6725 7.40087   2
  -9   4   5 96.8220 7.27408   6
   9   4  -5 94.2896 6.17869   4
   9   4  -5 90.6616 8.22436   5
   8  -4  -5 10.6658 4.29589   3
  -8  -4   5 13.3722 3.09071   2
   8  -4  -5 10.1647 3.59583   6
  -8  -4   5 11.8902 2.60166   2
   8   4  -5 15.0647 2.95010   4
   8   4  -5 11.6632 4.30262   5
  -8   4   5 12.8282 3.22703   6
  -7  -4   5 0.92498 1.27124   2
   7  -4  -5 4.42269 2.69521   2
   7  -4  -5 5.15320 2.83284   6
  -7  -4   5 3.82037 1.93851   2
   7  -4  -5 2.13012 2.52870   2
   7  -4  -5 7.76643 3.87193   3
   7   4  -5 5.17867 3.01003   5
   7   4  -5 2.16023 1.93635   4
   6  -4  -5 121.010 8.71547   2
  -6  -4   5 126.910 6.51621   4
   6  -4  -5 121.999 8.80544   6
  -6  -4   5 130.600 7.41796   7
   6  -4  -5 111.737 9.91252   3
  -6  -4   5 127.258 6.26867   2
   6  -4  -5 119.338 8.20445   2
   5  -4  -5 6.83885 2.45963   2
   5  -4  -5 8.23761 3.56245   3
  -5  -4   5 4.43733 2.33461   7
  -5  -4   5 3.33112 0.81911   2
  -5  -4   5 3.16933 1.34979   4
   5  -4  -5 3.05745 2.34320   6
  -4  -4   5 153.867 7.47860   7
   4  -4  -5 142.598 10.5913   3
   4  -4  -5 141.872 9.29360   6
   4  -4  -5 141.742 8.33934   2
  -4  -4   5 138.482 10.2451   5
   4  -4  -5 129.015 9.92718   7
  -4  -4   5 149.630 7.50194   4
   4  -4  -5 152.532 9.19094   2
   3  -4  -5 22.8942 3.02522   2
   3  -4  -5 20.5038 3.25966   2
  -3  -4   5 21.1334 2.63798   4
  -3  -4   5 22.8771 2.54969   7
  -3  -4   5 23.7695 3.29969   3
   3  -4  -5 22.3317 4.72027   3
   3  -4  -5 23.3875 3.89293   7
   3  -4  -5 18.4128 3.61449   6
  -3  -4   5 21.2650 3.71016   5
   2  -4  -5 26.1238 3.26236   2
   2  -4  -5 29.3601 3.80290   6
  -2  -4   5 23.7450 2.83796   7
   2  -4  -5 20.6215 3.83697   7
  -2  -4   5 25.3919 2.99625   4
  -2  -4   5 21.8040 3.89937   5
   2  -4  -5 24.7822 4.76511   3
  -2  -4   5 28.6740 3.58054   3
   1  -4  -5 48.8232 3.77004   2
   1  -4  -5 49.6437 4.72767   7
  -1  -4   5 46.3304 5.74156   5
   1  -4  -5 49.1710 5.71661   3
  -1  -4   5 48.5302 4.16097   7
  -1  -4   5 45.1167 4.34572   4
   1  -4  -5 49.1422 4.01041   2
  -1  -4   5 48.1010 4.57330   3
   1  -4  -5 45.1494 5.00530   6
   0  -4  -5 28.3914 3.87378   6
   0  -4  -5 20.6513 4.25037   3
   0  -4  -5 18.0295 3.11492   7
   0  -4  -5 22.8677 2.64078   2
   0  -4  -5 19.6605 2.72237   2
   0  -4   5 23.0087 3.40331   4
   0  -4   5 23.0413 3.41921   3
  -1  -4  -5 14.3608 2.47493   2
  -1  -4  -5 21.7890 4.80808   3
   1  -4   5 21.9600 3.29402   4
   1  -4   5 16.3156 3.18546   3
  -1  -4  -5 16.9128 3.64672   6
  -1  -4  -5 17.5731 2.51325   7
  -1  -4  -5 16.5163 2.37105   2
   1   4   5 27.8895 5.72647   4
   2  -4   5 129.181 6.25048   6
  -2  -4  -5 135.173 6.85245   7
  -2  -4  -5 128.334 7.06538   2
   2  -4   5 133.983 8.47280   3
  -2  -4  -5 132.568 7.57482   2
   2   4   5 130.454 9.81845   4
   2   4   5 120.447 9.97653   5
  -3  -4  -5 48.9221 3.67403   2
  -3  -4  -5 47.8705 4.33627   2
   3  -4   5 50.9678 5.09502   3
  -3  -4  -5 48.6425 3.97919   7
  -3   4  -5 60.9967 5.29740   3
   3   4   5 46.8107 6.21413   5
   3   4   5 48.2905 6.06678   4
   4  -4   5 71.8947 4.65099   2
  -4  -4  -5 67.6088 5.58718   2
  -4  -4  -5 73.8511 4.84125   2
   4  -4   5 71.2831 6.40910   3
   4  -4   5 70.3780 4.15048   2
  -4   4  -5 72.8332 6.23496   3
   4   4   5 68.4212 7.09498   4
   4   4   5 80.7175 7.58493   5
   5  -4   5 288.333 15.1772   3
   5  -4   5 280.911 13.2091   2
  -5  -4  -5 274.835 14.5583   2
  -5  -4  -5 277.676 13.2968   2
   5  -4   5 275.918 13.1026   2
   5   4   5 282.465 16.6754   5
   5   4   5 280.745 17.3780   4
  -5   4  -5 278.104 15.2370   3
   6  -4   5 7.96761 2.52709   2
  -6  -4  -5 8.26284 2.99554   2
   6  -4   5 8.29462 2.48390   2
  -6  -4  -5 8.60304 2.39983   2
   6  -4   5 10.5162 3.43681   3
  -6   4  -5 4.42232 2.83979   3
   6   4   5 7.30901 3.94656   5
  -7  -4  -5 30.4663 4.85526   2
   7  -4   5 35.7351 5.59346   3
  -7  -4  -5 30.6420 3.67124   2
   7  -4   5 32.6395 4.27080   2
   7  -4   5 32.1844 4.09345   2
   7   4   5 39.1443 5.27870   4
   7   4   5 36.5406 5.76259   5
   8  -4   5 39.1201 5.10831   2
  -8  -4  -5 46.9802 5.98186   2
  -8  -4  -5 47.9369 4.72854   2
   8  -4   5 40.8117 5.89441   3
   8  -4   5 49.0137 5.19208   2
   8   4   5 45.4098 6.68644   5
   8   4   5 46.4982 5.98439   4
   9  -4   5 53.0163 5.87476   2
   9   4   5 55.1849 6.41968   4
   9   4   5 54.0755 7.16910   5
 -10  -4  -5 16.8005 5.16789   2
  10  -4   5 19.3896 4.26021   2
  10   4   5 14.9235 4.54279   4
  10   4   5 16.2664 5.33872   5
  11  -4   5 22.4446 4.91930   2
 -11  -4  -5 22.9019 5.94881   2
  11   4   5 18.0958 5.10851   4
  11   4   5 24.9217 6.53900   5
 -12  -4  -5 19.1604 6.05561   2
  12  -4   5 24.1217 5.30604   2
  12   4   5 10.7243 5.13154   5
  12   4   5 14.2529 4.54208   4
  13  -4   5 35.0993 6.12509   2
 -13  -4  -5 35.1875 7.18544   2
  13   4   5 35.1796 5.70065   4
 -13   4  -5 29.1744 3.45919   6
  13   4   5 38.7555 7.32588   5
 -14  -4  -5 8.80626 5.07939   2
  14  -4   5 5.30583 4.20664   2
 -14   4  -5 1.41578 2.27360   6
  14   4   5 4.51388 4.50961   5
  14   4   5 8.85530 4.11927   4
 -15  -4  -5 7.79851 5.22095   2
  15  -4   5 0.59356 5.97350   2
 -15   4  -5 1.15745 2.66107   6
  15   4   5 4.76916 4.88843   5
  15   4   5 11.7237 4.54701   4
 -16  -4  -5 -2.5403 4.25830   2
  16  -4   5 3.31973 4.39491   2
 -16   4  -5 0.17687 2.90168   2
  16   4   5 2.88535 3.97281   4
  16   4   5 6.02395 5.23959   5
 -17  -4  -5 -2.5298 4.50707   2
  17  -4   5 5.84249 4.60787   2
  17   4   5 -0.3143 3.63403   4
  17   4   5 -4.6858 3.79908   5
 -17   4  -5 1.41737 2.33435   2
  18  -4   5 9.99817 5.68450   2
 -18  -4  -5 4.33674 6.55713   2
  18   4   5 15.5796 6.44235   5
  18   4   5 4.81779 5.22032   4
 -18   4  -5 9.08899 3.40227   2
 -19  -4  -5 6.78330 5.98083   2
  19  -4   5 1.39752 4.02517   2
  19   4   5 3.85292 4.54669   5
  19   4   5 2.24755 4.11382   4
  20  -4   5 20.9748 7.91942   2
 -20  -4  -5 10.9493 8.77593   2
  20   4   5 22.6235 5.90122   4
  20   4   5 19.5874 7.94787   5
 -18  -5   5 5.85366 4.71341   2
  18  -5  -5 2.63372 3.37631   2
  18   5  -5 1.12508 5.62727   5
  17  -5  -5 4.83442 3.98510   2
 -17  -5   5 7.57880 5.04753   2
  17   5  -5 6.07252 4.37182   5
  16  -5  -5 10.7199 5.05850   2
 -16  -5   5 2.87443 6.18099   2
  16   5  -5 6.69105 5.52642   5
  16   5  -5 8.15021 3.26319   4
 -15  -5   5 9.80557 5.34847   2
  15  -5  -5 3.48411 4.30484   2
  15  -5  -5 10.3702 4.77806   3
  15   5  -5 -0.4951 3.74365   5
  15   5  -5 0.15605 3.03631   4
  14  -5  -5 9.31395 4.79008   2
 -14  -5   5 15.1041 5.57912   2
  14  -5  -5 13.7710 5.68117   3
  14   5  -5 13.7969 3.76225   4
  14   5  -5 15.6846 5.65620   5
  13  -5  -5 79.0652 10.1833   3
 -13  -5   5 92.4811 9.82773   2
  13  -5  -5 78.9761 9.01984   2
  13   5  -5 78.8276 6.77583   4
  13   5  -5 85.8302 9.29100   5
  12  -5  -5 53.8735 7.69446   2
  12  -5  -5 40.6665 8.16827   3
 -12  -5   5 55.2056 7.56123   2
  12   5  -5 53.7628 8.17503   5
  12   5  -5 50.6369 5.54656   4
  11  -5  -5 17.7797 5.84141   3
  11  -5  -5 24.9939 5.55605   2
  11  -5  -5 24.5926 5.29493   6
 -11  -5   5 24.6147 5.54474   2
  11   5  -5 20.8307 6.01873   5
  11   5  -5 20.8497 3.86400   4
  10  -5  -5 0.82379 4.19716   3
  10  -5  -5 8.30894 4.02261   2
  10  -5  -5 1.39531 3.12700   6
 -10  -5   5 5.03496 3.18946   2
  10   5  -5 9.19951 3.14884   4
  10   5  -5 7.00298 4.55683   5
   9  -5  -5 89.5359 8.55984   6
  -9  -5   5 88.1512 6.79906   2
   9  -5  -5 86.6752 8.43826   2
   9  -5  -5 88.3395 10.0400   3
  -9  -5   5 89.5574 7.40393   2
   9   5  -5 89.9346 9.86711   5
   8  -5  -5 78.9062 7.34680   2
  -8  -5   5 72.5421 5.35631   2
   8  -5  -5 72.8189 7.30047   6
   8  -5  -5 90.2779 9.63196   3
  -8  -5   5 80.1495 6.40102   2
   8   5  -5 71.9110 8.62073   5
  -7  -5   5 50.0264 3.78618   2
   7  -5  -5 54.0689 6.34389   2
  -7  -5   5 45.7442 4.35080   2
   7  -5  -5 44.9235 6.15303   6
   7  -5  -5 55.8770 7.90567   3
  -6  -5   5 126.865 6.32967   2
   6  -5  -5 122.277 9.38195   6
   6  -5  -5 124.253 11.5098   3
  -6  -5   5 131.056 7.29683   4
   6  -5  -5 131.162 9.04262   2
  -5  -5   5 17.8814 2.72031   4
   5  -5  -5 19.6700 4.18746   6
  -5  -5   5 27.9170 4.47032   3
   5  -5  -5 18.1224 3.74791   2
   5  -5  -5 20.0041 3.88455   2
   5  -5  -5 21.8637 5.61233   3
  -4  -5   5 7.39822 2.17272   4
   4  -5  -5 5.49209 2.44235   2
   4  -5  -5 2.59676 2.74118   6
  -4  -5   5 5.26592 1.76395   7
   4  -5  -5 7.36918 4.08617   3
   4  -5  -5 8.16194 2.80253   2
  -4  -5   5 2.40819 2.59049   3
  -3  -5   5 89.3684 7.16919   3
  -3  -5   5 90.7971 6.18599   4
   3  -5  -5 86.6088 6.76143   2
   3  -5  -5 82.9163 9.01462   3
   3  -5  -5 82.5238 7.79769   7
  -3  -5   5 93.5638 5.65139   7
   3  -5  -5 91.3338 6.21249   2
   3  -5  -5 86.1998 7.28795   6
  -2  -5   5 93.6630 7.45250   3
   2  -5  -5 94.6932 6.71620   2
   2  -5  -5 88.9119 6.08578   2
   2  -5  -5 90.6830 9.10538   3
  -2  -5   5 89.8541 6.60240   4
   2  -5  -5 87.2722 7.57818   7
   2  -5  -5 85.4360 7.46840   6
  -2  -5   5 95.0839 6.07674   7
   1  -5  -5 4.06336 1.96556   2
  -1  -5   5 2.36406 1.98556   7
  -1  -5   5 2.05541 2.41957   3
  -1  -5   5 5.42124 3.58674   4
   1  -5  -5 8.44735 3.48452   3
   1  -5  -5 4.92133 2.69954   7
   1  -5  -5 5.76603 2.88934   6
   1  -5  -5 2.82495 2.04942   2
   0  -5   5 80.6420 7.05263   3
   0  -5  -5 79.4772 5.59986   2
   0  -5  -5 87.7656 6.38395   7
   0  -5  -5 86.4323 8.52566   3
   0  -5   5 89.1718 7.06040   4
   0  -5  -5 83.8046 5.74998   2
  -1  -5  -5 9.46663 2.43512   2
  -1  -5  -5 5.10854 3.43370   3
  -1  -5  -5 7.96872 2.16652   2
   1  -5   5 5.42308 2.99448   3
   1  -5   5 5.29053 1.86838   6
  -1  -5  -5 9.90361 3.47954   6
   1  -5   5 6.48350 2.99953   4
  -1  -5  -5 8.48473 2.27464   7
  -2  -5  -5 14.5813 2.87836   2
  -2  -5  -5 17.7944 4.42022   6
  -2  -5  -5 13.0902 4.56123   3
  -2  -5  -5 13.4555 2.38144   7
  -2  -5  -5 15.2810 2.53597   2
   2  -5   5 15.0553 3.97868   3
   2   5   5 16.0625 4.90869   4
   3  -5   5 37.5386 5.24170   3
  -3  -5  -5 41.3005 4.42817   2
  -3  -5  -5 42.0841 3.72658   2
  -3  -5  -5 42.7270 6.81032   3
   3   5   5 39.1206 6.55446   4
   4  -5   5 228.660 13.2809   3
   4  -5   5 208.638 9.82467   2
  -4  -5  -5 210.769 10.7584   2
  -4  -5  -5 209.636 11.7784   2
   4   5   5 184.701 14.7912   5
   4   5   5 214.181 14.3078   4
   5  -5   5 7.29722 2.16788   2
  -5  -5  -5 6.83490 3.12891   2
   5  -5   5 7.69833 3.55684   3
   5  -5   5 10.4172 2.45864   2
   5   5   5 -0.0552 3.51081   4
   5   5   5 8.95755 4.94403   5
  -6  -5  -5 195.921 11.6653   2
   6  -5   5 190.639 10.3086   2
   6  -5   5 193.278 12.6937   3
   6  -5   5 184.408 10.6390   2
  -6  -5  -5 183.695 10.0632   2
   6   5   5 189.411 13.3395   4
   6   5   5 174.165 14.7267   5
   7  -5   5 39.2828 4.76314   2
  -7  -5  -5 31.9000 4.17661   2
  -7  -5  -5 35.9474 5.53950   2
   7  -5   5 33.1068 4.82391   2
   7  -5   5 26.7564 5.72960   3
   7   5   5 35.3048 6.50651   4
   7   5   5 37.7359 7.23899   5
   8  -5   5 3.37013 3.22138   3
   8  -5   5 6.97290 2.97085   2
   8  -5   5 5.17458 4.62880   2
   8   5   5 3.55663 3.81361   4
   8   5   5 2.53933 4.53678   5
   9  -5   5 110.603 9.29094   2
  -9  -5  -5 117.328 10.0642   2
   9  -5   5 150.693 11.4318   3
   9   5   5 118.082 10.1566   4
   9   5   5 121.959 11.9984   5
  10  -5   5 35.0498 5.83445   2
 -10  -5  -5 33.4514 6.59960   2
  10   5   5 39.3011 6.40927   4
 -11  -5  -5 24.9230 6.13080   2
  11  -5   5 18.2604 4.71386   2
  11   5   5 12.6474 4.94287   4
  11   5   5 13.9156 6.14045   5
  12  -5   5 5.41509 3.58519   2
 -12  -5  -5 6.73186 4.34443   2
  12   5   5 5.63303 5.35897   5
  12   5   5 0.64165 3.55545   4
  13  -5   5 3.55696 3.98677   2
 -13  -5  -5 5.98125 5.37156   2
  13   5   5 1.89909 4.96992   5
  13   5   5 2.18109 4.22523   4
 -14  -5  -5 -2.0068 4.19645   2
  14  -5   5 -0.4506 4.13943   2
  14   5   5 0.55409 4.15117   4
  14   5   5 -1.4747 5.01756   5
 -15  -5  -5 38.1142 8.86844   2
  15  -5   5 25.5219 6.37945   2
  15   5   5 24.3077 8.16866   5
  15   5   5 34.3976 6.64448   4
  16  -5   5 9.84375 4.80126   2
 -16  -5  -5 -0.5811 4.89366   2
  16   5   5 0.95655 6.26238   5
  16   5   5 -0.5130 4.81145   4
  17  -5   5 24.1270 6.41266   2
 -17  -5  -5 22.7757 7.71560   2
  17   5   5 15.1213 6.79159   4
  17   5   5 19.2354 7.05076   5
  18  -5   5 11.0381 4.67769   2
 -18  -5  -5 6.64127 5.96514   2
  18   5   5 10.0469 5.06695   5
  18   5   5 10.1298 4.41609   4
  15  -6  -5 27.8841 6.58690   2
 -15  -6   5 29.4792 10.2265   2
  15   6  -5 28.9955 9.62071   5
 -14  -6   5 17.7790 5.71248   2
  14  -6  -5 14.1873 5.21398   3
  14  -6  -5 14.0149 4.76585   2
  14   6  -5 10.2690 6.95292   5
  13  -6  -5 9.27139 5.52358   2
  13  -6  -5 8.62071 5.90262   3
 -13  -6   5 20.6178 5.83076   2
  13   6  -5 12.8094 6.76495   5
  12  -6  -5 19.4911 6.86180   2
 -12  -6   5 29.5145 5.79134   2
  12  -6  -5 22.9626 7.04502   3
  12   6  -5 20.4035 6.99720   5
  11  -6  -5 2.84564 3.45928   2
 -11  -6   5 4.44932 3.30545   2
  11  -6  -5 5.23093 4.02658   3
  11   6  -5 -3.0242 4.52401   5
  10  -6  -5 5.82193 4.07355   2
  10  -6  -5 8.49732 3.85249   6
  10  -6  -5 9.79249 5.29638   3
   9  -6  -5 -1.2297 2.56946   2
   9  -6  -5 -1.8078 4.21722   3
   9  -6  -5 -1.0685 2.82331   6
  -9  -6   5 -0.8436 1.57993   2
  -9  -6   5 -0.1373 2.61348   2
   8  -6  -5 23.5958 5.13029   2
   8  -6  -5 19.8653 4.77852   6
   8  -6  -5 24.8790 7.14899   3
  -8  -6   5 22.0292 4.44449   2
   7  -6  -5 6.37753 4.48943   3
  -7  -6   5 3.35119 1.85370   2
  -7  -6   5 7.95988 3.51834   3
   7  -6  -5 4.27998 3.22557   6
  -7  -6   5 3.78370 2.73790   4
  -7  -6   5 4.91168 2.42671   2
   7  -6  -5 5.96567 3.35964   2
  -6  -6   5 8.06420 2.70924   2
   6  -6  -5 8.09378 7.83036   3
   6  -6  -5 8.57380 3.56456   6
  -6  -6   5 7.70630 3.71154   3
  -6  -6   5 8.64032 1.58911   2
   6  -6  -5 6.02589 3.26191   2
   5  -6  -5 1.00574 4.11726   3
  -5  -6   5 3.07357 2.16884   4
  -5  -6   5 4.89691 3.32996   3
  -4  -6   5 2.24145 2.62490   3
  -4  -6   5 0.02479 2.24842   7
  -4  -6   5 0.12720 1.86328   4
   4  -6  -5 2.68650 3.15036   6
   4  -6  -5 1.33463 3.26181   3
   4  -6  -5 1.89341 2.19273   2
  -3  -6   5 10.4768 2.67031   4
  -3  -6   5 4.11326 3.12472   3
   3  -6  -5 6.55074 2.85224   2
   3  -6  -5 7.92592 3.45261   6
   3  -6  -5 1.39956 4.12579   3
   3  -6  -5 7.74434 2.66231   2
  -3  -6   5 6.97814 2.00084   7
  -2  -6   5 32.1445 3.64568   7
   2  -6  -5 23.0789 4.19960   2
   2  -6  -5 31.6478 7.26918   3
  -2  -6   5 33.4435 5.21262   3
   2  -6  -5 28.8798 5.29797   6
  -2  -6   5 26.2563 5.08804   4
   2  -6  -5 30.2972 4.05012   2
   1  -6  -5 4.52043 4.58294   3
  -1  -6   5 12.1310 3.94027   3
   1  -6  -5 10.2917 3.98392   2
   1  -6  -5 11.0936 3.63898   7
   1  -6  -5 12.4221 3.94026   6
  -1  -6   5 9.10539 2.70754   7
   0  -6   5 33.7082 5.23242   3
   0  -6   5 28.4638 3.99970   7
   0  -6  -5 21.6114 6.68551   3
   0  -6   5 28.3487 3.75618   6
   0  -6  -5 24.2544 3.62013   2
   0  -6  -5 27.1169 3.98500   7
   0  -6  -5 26.7060 5.39452   6
  -1  -6  -5 5.75722 4.45669   3
  -1  -6  -5 -1.5657 1.59392   2
  -1  -6  -5 1.05578 1.85572   7
   1  -6   5 2.82943 1.69735   6
   1  -6   5 0.69549 2.68241   3
  -1  -6  -5 -0.7796 2.46139   6
  -2  -6  -5 60.8812 5.28280   2
  -2  -6  -5 67.9611 9.03443   3
  -2  -6  -5 64.4522 7.28478   6
  -2  -6  -5 63.7249 4.30530   7
   2  -6   5 61.4777 6.95300   3
   2  -6   5 60.4771 5.51129   6
  -3  -6  -5 -2.3810 3.18837   3
  -3  -6  -5 0.12250 1.83663   2
   3  -6   5 1.72397 2.94552   3
  -3  -6  -5 -1.6946 2.74594   6
  -3  -6  -5 -0.3488 1.68772   2
  -4  -6  -5 3.09400 3.62002   6
  -4  -6  -5 1.98961 2.18036   2
  -4  -6  -5 8.94133 2.97503   2
  -4  -6  -5 5.50383 4.38960   3
   4  -6   5 5.58657 2.07177   2
   4  -6   5 6.94911 3.88262   3
   4  -6   5 7.10153 2.02790   2
  -5  -6  -5 1.01484 2.06086   2
   5  -6   5 3.70226 2.07417   2
   5  -6   5 0.57830 2.04464   2
   5  -6   5 4.07557 3.75800   3
  -5  -6  -5 4.20572 3.96806   3
  -5  -6  -5 -1.8775 2.01506   2
   5   6   5 4.11440 4.43872   4
   6  -6   5 13.6135 5.33053   3
   6  -6   5 12.6367 3.24325   2
  -6  -6  -5 12.5575 3.81838   2
   6   6   5 12.1013 5.76895   4
   7  -6   5 12.7754 3.50940   2
  -7  -6  -5 9.44695 5.21388   2
   7  -6   5 7.26414 4.66499   3
   7  -6   5 11.3062 4.42658   2
   7   6   5 3.24043 4.81038   4
   7   6   5 1.09232 5.16885   5
   8  -6   5 -2.7711 2.86330   3
  -8  -6  -5 -0.7497 2.56035   2
   8   6   5 1.11828 4.06200   4
   8   6   5 -5.3680 3.40097   5
   9  -6   5 2.71788 2.94504   2
   9  -6   5 2.39883 4.05990   3
  -9  -6  -5 -3.1204 2.73076   2
   9   6   5 5.70909 4.37371   4
   9   6   5 4.10369 4.93728   5
  10  -6   5 6.80531 3.44134   2
 -10  -6  -5 5.12854 4.02207   2
  10   6   5 11.3673 6.74562   5
  10   6   5 3.17312 4.25552   4
 -11  -6  -5 0.33982 3.89795   2
  11  -6   5 2.35496 3.20740   2
  11   6   5 -0.6750 4.15089   4
  11   6   5 -4.9314 4.76617   5
 -12  -6  -5 59.0343 8.87440   2
  12  -6   5 59.1201 7.69360   2
  12   6   5 58.9075 9.10027   4
  12   6   5 58.9641 10.7906   5
  13   6   5 10.2783 7.86276   5
  13   6   5 17.6578 6.60662   4
 -14  -6  -5 -5.5850 3.06567   2
  14  -6   5 6.83361 3.57042   2
  14   6   5 0.10426 4.51865   5
 -15  -6  -5 5.62734 6.18004   2
  15  -6   5 4.62465 5.07852   2
  15   6   5 6.69101 5.16706   5
  15   6   5 -0.8819 3.40416   4
 -11  -7   5 7.91579 4.04664   3
  11  -7  -5 7.57971 3.52708   2
  11  -7  -5 9.79030 3.90346   3
 -11  -7   5 10.7250 3.47080   2
  10  -7  -5 1.93835 4.21255   3
 -10  -7   5 -1.0321 2.56371   3
 -10  -7   5 0.50290 3.60673   2
  -9  -7   5 -0.7506 2.52748   3
   9  -7  -5 6.70757 3.73982   3
  -9  -7   5 -0.5853 2.52627   2
   9  -7  -5 -2.2215 2.18926   2
  -8  -7   5 -5.8648 2.64732   3
   8  -7  -5 1.07241 3.46091   3
   8  -7  -5 -2.4804 2.35861   2
  -8  -7   5 2.16606 2.04280   2
   7  -7  -5 4.41797 2.91327   2
  -7  -7   5 5.87819 3.31179   3
   7  -7  -5 0.18040 4.65492   6
   7  -7  -5 2.91906 5.17656   3
  -7  -7   5 4.27256 2.76685   2
   6  -7  -5 -0.2458 2.26574   2
   6  -7  -5 -1.4190 2.14578   6
  -6  -7   5 4.36285 3.38866   3
  -6  -7   5 1.16581 2.06463   2
   6  -7  -5 -0.9111 3.78170   3
   5  -7  -5 -1.1837 2.14501   2
   5  -7  -5 -0.2625 2.40718   6
  -5  -7   5 2.21067 3.21424   3
   5  -7  -5 1.80464 3.75693   3
   4  -7  -5 5.77623 3.47270   2
[truncated: 1,500,913 more chars]
