# Supplementary material for: Synthesis and crystal structure of ebastinium hydrogen fumarate
Source: Acta Crystallogr E Crystallogr Commun. 2022 Aug 18;78(Pt 9):916–21. doi: 10.1107/S2056989022008118 (PMC9443797; doi:10.1107/S2056989022008118)
Supplement: Supplementary file 2 [file e-78-00916-Isup2.hkl]

data_I                                                                          
_shelx_title ' m22168=HSY30=<b>I</b> : space group P21/c'                       
_shelx_refln_list_code          4                                               
_shelx_F_calc_maximum      250.86                                               
_exptl_crystal_F_000      1256.00                                               
_reflns_d_resolution_high  0.7703                                               
                                                                                
loop_                                                                           
 _space_group_symop_operation_xyz                                               
 'x, y, z'                                                                      
 '-x, y+1/2, -z+1/2'                                                            
 '-x, -y, -z'                                                                   
 'x, -y-1/2, z-1/2'                                                             
                                                                                
_cell_length_a    27.0910                                                       
_cell_length_b     6.2408                                                       
_cell_length_c    18.6851                                                       
_cell_angle_alpha  90.000                                                       
_cell_angle_beta   90.975                                                       
_cell_angle_gamma  90.000                                                       
                                                                                
_shelx_F_squared_multiplier     1.000                                           
                                                                                
loop_                                                                           
 _refln_index_h                                                                 
 _refln_index_k                                                                 
 _refln_index_l                                                                 
 _refln_F_squared_calc                                                          
 _refln_F_squared_meas                                                          
 _refln_F_squared_sigma                                                         
 _refln_observed_status                                                         
   3   0   0         78.47         71.49         2.49 o                         
   4   0   0       8110.93       8234.88       102.96 o                         
   5   0   0        741.47        751.66        12.11 o                         
   6   0   0      15704.90      16035.15       222.96 o                         
   7   0   0       8818.47       8546.48       103.46 o                         
   8   0   0      19243.73      19286.60       228.94 o                         
   9   0   0       9335.66       9368.52       113.91 o                         
  10   0   0       3259.28       3086.39        41.24 o                         
  11   0   0        553.00        513.27        10.98 o                         
  12   0   0       1594.32       1482.09        23.55 o                         
  13   0   0         19.61         38.78         4.84 o                         
  14   0   0       1317.88       1260.22        23.05 o                         
  15   0   0       1197.89       1429.57        24.82 o                         
  16   0   0         34.63         77.07         7.01 o                         
  17   0   0          4.87         45.69         6.77 o                         
  18   0   0       1109.51       1107.62        26.50 o                         
  19   0   0        427.49        451.99        16.52 o                         
  20   0   0        139.98        197.88        13.59 o                         
  21   0   0        121.61        165.09        12.42 o                         
  22   0   0        723.12        777.35        25.04 o                         
  23   0   0        403.37        449.93        17.61 o                         
  24   0   0         10.10         27.41         9.76 o                         
  25   0   0        191.21        249.39        14.59 o                         
  26   0   0         54.77         77.46        11.94 o                         
  27   0   0        127.52        155.56        14.28 o                         
  28   0   0        284.05        278.54        16.31 o                         
  29   0   0         22.79         35.57        11.57 o                         
  30   0   0          0.19         28.55        11.18 o                         
  31   0   0         11.56         34.53        12.72 o                         
  32   0   0         14.92         26.62        10.89 o                         
  33   0   0         69.48         82.19        12.03 o                         
  34   0   0         32.61         18.77        10.08 o                         
  35   0   0         62.76         53.41        15.93 o                         
   1   1   0          0.03         14.91         3.70 o                         
   2   1   0         32.37         42.12         2.41 o                         
   3   1   0      12839.57      12993.76       147.51 o                         
   4   1   0        921.00        901.27        10.96 o                         
   5   1   0        880.75        884.61        10.86 o                         
   6   1   0       3722.72       3689.39        35.52 o                         
   7   1   0        681.06        653.98         8.54 o                         
   8   1   0       1631.03       1635.48        17.56 o                         
   9   1   0          0.21          6.71         2.06 o                         
  10   1   0       1122.02       1154.71        13.51 o                         
  11   1   0         41.18         62.67         3.66 o                         
  12   1   0       7448.22       7987.52        75.84 o                         
  13   1   0       3105.41       3082.74        33.71 o                         
  14   1   0          6.92          7.18         2.66 o                         
  15   1   0        269.45        257.19         6.74 o                         
  16   1   0          0.99         18.54         3.74 o                         
  17   1   0       1347.10       1318.60        23.60 o                         
  18   1   0        374.94        413.31        10.40 o                         
  19   1   0         52.63         81.24         6.30 o                         
  20   1   0          0.48          4.18         4.14 o                         
  21   1   0       1712.25       1737.61        29.11 o                         
  22   1   0          3.04         18.83         4.91 o                         
  23   1   0        727.12        729.88        15.99 o                         
  24   1   0         92.28        110.62         7.65 o                         
  25   1   0        113.47        110.03         8.03 o                         
  26   1   0         99.56        107.48         8.44 o                         
  27   1   0        144.62        175.81         9.74 o                         
  28   1   0        120.64        136.52        10.23 o                         
  29   1   0          8.57         -0.60         6.77 o                         
  30   1   0          3.69          7.22         7.34 o                         
  31   1   0         59.43         59.01         9.92 o                         
  32   1   0          7.73         -0.33         6.74 o                         
  33   1   0         42.18         41.24         7.95 o                         
  34   1   0         10.30         16.48         7.24 o                         
   0   2   0        536.12        439.28        18.35 o                         
   1   2   0        995.06       1025.68        20.89 o                         
   2   2   0        537.80        491.67        11.98 o                         
   3   2   0        473.70        471.03        10.41 o                         
   4   2   0        213.84        215.01         7.01 o                         
   5   2   0       1520.97       1489.08        19.17 o                         
   6   2   0        198.15        160.81         5.16 o                         
   7   2   0       2243.52       2390.99        28.14 o                         
   8   2   0       1651.60       1607.76        22.39 o                         
   9   2   0        606.14        605.93        10.89 o                         
  10   2   0        400.24        405.91         8.34 o                         
  11   2   0        705.53        674.36        11.04 o                         
  12   2   0          9.25         19.31         3.13 o                         
  13   2   0        293.79        308.64         7.84 o                         
  14   2   0          6.63         17.09         2.95 o                         
  15   2   0          1.22          5.68         3.31 o                         
  16   2   0        412.46        408.00         9.79 o                         
  17   2   0       1052.04       1049.76        16.67 o                         
  18   2   0         34.21         37.73         4.33 o                         
  19   2   0          5.14          0.46         3.63 o                         
  20   2   0        211.13        210.96         8.91 o                         
  21   2   0        652.51        671.54        16.08 o                         
  22   2   0        847.72        795.36        18.14 o                         
  23   2   0        359.44        351.83        12.31 o                         
  24   2   0        104.79        132.73         8.81 o                         
  25   2   0         22.25         44.16         6.91 o                         
  26   2   0        145.87        133.68         9.62 o                         
  27   2   0         93.58        102.62         9.50 o                         
  28   2   0          0.06         -3.21         6.11 o                         
  29   2   0         30.67         36.43         7.50 o                         
  30   2   0          2.47         -3.49         5.88 o                         
  31   2   0         57.51         64.22         8.67 o                         
  32   2   0          0.04          0.35         6.12 o                         
  33   2   0          6.98          3.80         6.93 o                         
  34   2   0         70.96         66.20         9.19 o                         
   1   3   0       2684.06       2668.96        56.45 o                         
   2   3   0       4190.23       4430.42        74.33 o                         
   3   3   0        161.92        186.21         6.43 o                         
   4   3   0        513.04        472.45        10.98 o                         
   5   3   0        369.69        406.29        10.25 o                         
   6   3   0        314.25        331.79         9.07 o                         
   7   3   0       4039.49       4041.04        51.75 o                         
   8   3   0         22.49         27.36         3.87 o                         
   9   3   0         31.73         65.02         4.32 o                         
  10   3   0        133.06        139.25         6.20 o                         
  11   3   0          6.85          6.27         3.11 o                         
  12   3   0        298.04        290.22         8.52 o                         
  13   3   0         21.33         22.18         4.41 o                         
  14   3   0        100.87        109.73         6.13 o                         
  15   3   0        327.86        330.08        10.34 o                         
  16   3   0        162.89        149.95         7.78 o                         
  17   3   0        402.58        413.15        12.33 o                         
  18   3   0        201.73        190.05        10.84 o                         
  19   3   0        240.07        207.76        10.23 o                         
  20   3   0        223.68        215.70        10.55 o                         
  21   3   0         96.06        117.35         9.91 o                         
  22   3   0         35.68         48.74         7.96 o                         
  23   3   0         10.69         11.11         7.22 o                         
  24   3   0        213.12        225.97        12.36 o                         
  25   3   0        203.40        201.28        11.25 o                         
  26   3   0         43.02         47.33        10.68 o                         
  27   3   0         78.93         75.06        10.59 o                         
  28   3   0          1.60          7.09         8.31 o                         
  29   3   0          4.86          3.09         7.31 o                         
  30   3   0         31.48         32.30         8.89 o                         
  31   3   0         34.11         18.85        10.73 o                         
  32   3   0         31.91         17.80         9.76 o                         
   0   4   0        579.14        562.75        32.75 o                         
   1   4   0          1.34         -1.21         6.39 o                         
   2   4   0        344.31        336.40        13.73 o                         
   3   4   0        244.55        251.45        10.02 o                         
   4   4   0          2.18          4.66         3.72 o                         
   5   4   0        164.51        152.97         8.36 o                         
   6   4   0        938.88        928.67        18.79 o                         
   7   4   0        749.80        745.17        15.46 o                         
   8   4   0         56.77         78.45         5.92 o                         
   9   4   0         74.66         87.72         6.21 o                         
  10   4   0        647.75        602.09        16.61 o                         
  11   4   0        133.66        127.73         7.45 o                         
  12   4   0         43.62         62.87         6.16 o                         
  13   4   0        492.71        483.37        12.02 o                         
  14   4   0       2887.60       2798.53        38.56 o                         
  15   4   0       1001.83        959.19        19.06 o                         
  16   4   0         13.44         18.24         4.66 o                         
  17   4   0        133.19        151.05         7.87 o                         
  18   4   0         56.27         62.20         6.73 o                         
  19   4   0        160.61        166.19        10.09 o                         
  20   4   0          9.92          9.20         5.69 o                         
  21   4   0          4.41          3.88         6.20 o                         
  22   4   0         34.80         44.71         7.90 o                         
  23   4   0        278.44        288.60        13.22 o                         
  24   4   0        138.28        134.14        11.25 o                         
  25   4   0          4.25         11.34         7.92 o                         
  26   4   0         35.77         41.92         9.52 o                         
  27   4   0         30.99         25.31         9.06 o                         
  28   4   0        158.64        158.68        16.00 o                         
  29   4   0         12.44          5.55         9.12 o                         
  30   4   0         19.52         15.93         8.62 o                         
   1   5   0          1.05         -5.30         5.30 o                         
   2   5   0          1.03          5.05         5.02 o                         
   3   5   0          0.93          4.96         4.88 o                         
   4   5   0         65.80         85.51         7.97 o                         
   5   5   0        562.49        578.97        18.33 o                         
   6   5   0         76.06         95.55         7.99 o                         
   7   5   0         17.01         23.17         7.04 o                         
   8   5   0          0.89         -0.09         4.39 o                         
   9   5   0         63.30         63.40         8.01 o                         
  10   5   0        120.91        112.82         9.70 o                         
  11   5   0        148.39        125.43         7.41 o                         
  12   5   0          6.17          8.80         4.93 o                         
  13   5   0        346.68        324.45        11.66 o                         
  14   5   0         57.28         54.92         6.59 o                         
  15   5   0        184.66        155.82         9.76 o                         
  16   5   0         31.66         44.38         6.64 o                         
  17   5   0        130.99        128.98         8.47 o                         
  18   5   0          1.25          3.24         5.35 o                         
  19   5   0          7.56          9.25         5.49 o                         
  20   5   0        563.28        522.01        18.00 o                         
  21   5   0          0.21          4.98         6.06 o                         
  22   5   0          6.99         11.00         6.66 o                         
  23   5   0         46.72         31.73        10.32 o                         
  24   5   0         37.23         45.30        10.94 o                         
  25   5   0         19.47          7.78        10.35 o                         
  26   5   0         20.07         13.77        10.80 o                         
  27   5   0        196.80        203.05        19.38 o                         
   0   6   0          3.35         40.87        19.03 o                         
   1   6   0       1045.13       1052.87        28.24 o                         
   2   6   0        738.26        733.39        20.67 o                         
   3   6   0         55.36         66.93         7.94 o                         
   4   6   0         11.80          8.74         5.28 o                         
   5   6   0        176.56        189.53        11.36 o                         
   6   6   0         70.84         48.89         7.57 o                         
   7   6   0          0.05          0.81         6.35 o                         
   8   6   0       1613.70       1604.49        38.01 o                         
   9   6   0        693.44        674.02        20.88 o                         
  10   6   0         21.54         16.98         6.15 o                         
  11   6   0         28.95         21.18         6.27 o                         
  12   6   0         30.42         26.08         6.32 o                         
  13   6   0         78.01         69.31        10.73 o                         
  14   6   0          3.49         -5.77         5.77 o                         
  15   6   0         37.57         50.30        10.55 o                         
  16   6   0        116.55        127.20        14.10 o                         
  17   6   0          2.28          7.67         8.17 o                         
  18   6   0          0.99          0.18         8.18 o                         
  19   6   0          9.77         16.51        10.69 o                         
  20   6   0         68.57         60.57        13.55 o                         
  21   6   0         17.49         10.44        10.70 o                         
  22   6   0          6.93         16.59         8.63 o                         
  23   6   0         53.27         45.78        11.52 o                         
   1   7   0          2.75          0.69         7.50 o                         
   2   7   0          1.15          1.93         6.48 o                         
   3   7   0          0.60         15.09        10.42 o                         
   4   7   0          3.92          0.50         7.60 o                         
   5   7   0         61.70         68.28        12.06 o                         
   6   7   0          0.06         -0.48         9.62 o                         
   7   7   0          0.48          2.14         6.59 o                         
   8   7   0          0.71         -2.67         5.88 o                         
   9   7   0         27.63         24.42         9.88 o                         
  10   7   0        246.52        252.46        22.65 o                         
  11   7   0         73.60         63.28        12.32 o                         
  12   7   0         11.94         23.11        10.34 o                         
  13   7   0         95.17         84.29        14.92 o                         
  14   7   0         26.49         21.86        14.74 o                         
  15   7   0        107.29         92.49        18.39 o                         
  16   7   0         49.27         50.37        13.09 o                         
  17   7   0         89.81         77.53        22.68 o                         
   0   8   0        131.67        138.72        32.55 o                         
   1   8   0          1.11          4.23         9.13 o                         
   2   8   0         98.79        102.94        19.69 o                         
   3   8   0         41.34         25.26        18.25 o                         
   4   8   0          2.74         -9.80         9.80 o                         
   5   8   0         57.38         33.00        21.96 o                         
 -34   1   1          5.55         -2.00         6.32 o                         
 -33   1   1         49.65         58.31         7.95 o                         
 -32   1   1          4.93         -6.48         6.48 o                         
 -31   1   1        106.07        118.41        11.12 o                         
 -30   1   1         36.21         40.93         8.23 o                         
 -29   1   1          1.39          3.79         7.03 o                         
 -28   1   1         61.90         74.93         9.23 o                         
 -27   1   1        117.44        151.73        10.84 o                         
 -26   1   1        119.97        120.90        11.56 o                         
 -25   1   1          3.87          5.65         5.94 o                         
 -24   1   1         64.01         79.28         8.00 o                         
 -23   1   1        694.35        674.91        15.29 o                         
 -22   1   1        467.63        475.00        12.27 o                         
 -21   1   1        121.46        158.02         7.81 o                         
 -20   1   1        249.23        229.15         8.16 o                         
 -19   1   1         46.21         77.73         5.48 o                         
 -18   1   1         76.31         86.83         5.49 o                         
 -17   1   1         27.12         38.05         5.10 o                         
 -16   1   1        183.76        132.27         5.13 o                         
 -15   1   1         78.51        116.95         4.44 o                         
 -14   1   1       1049.82        951.66        12.33 o                         
 -13   1   1        562.33        540.09         8.53 o                         
 -12   1   1       2774.14       3132.59        31.66 o                         
 -11   1   1       4292.48       4172.45        39.58 o                         
 -10   1   1         14.02         17.99         2.55 o                         
  -9   1   1       2364.67       2174.00        21.95 o                         
  -8   1   1       2879.69       2781.71        26.89 o                         
  -7   1   1         18.48         32.78         2.50 o                         
  -6   1   1       8833.25       8560.40        78.92 o                         
  -5   1   1       2052.62       1988.18        20.09 o                         
  -4   1   1        257.59        227.55         4.40 o                         
  -3   1   1        186.71        196.48         4.69 o                         
  -2   1   1      25258.31      25206.88       510.66 o                         
  -1   1   1          1.90          8.91         1.68 o                         
   0   1   1       3075.16       3185.65        58.68 o                         
   1   1   1        974.91        979.81        17.01 o                         
   2   1   1       3745.81       3623.75        42.50 o                         
   3   1   1        199.50        175.04         3.65 o                         
   4   1   1       7870.75       7686.74        78.95 o                         
   5   1   1      15063.84      14780.97       140.85 o                         
   6   1   1       1042.05        994.28        11.93 o                         
   7   1   1        424.42        406.40         6.80 o                         
   8   1   1       1262.60       1135.25        13.56 o                         
   9   1   1         32.87         29.48         2.78 o                         
  10   1   1        192.64        170.38         4.60 o                         
  11   1   1       1667.09       1543.35        17.77 o                         
  12   1   1         70.45         73.20         4.42 o                         
  13   1   1        414.07        501.87         8.96 o                         
  14   1   1       1028.53       1065.21        14.29 o                         
  15   1   1          0.21          1.62         2.75 o                         
  16   1   1        448.56        492.05        11.40 o                         
  17   1   1         64.23         64.14         5.76 o                         
  18   1   1       1515.39       1412.34        23.35 o                         
  19   1   1          2.99          1.70         4.63 o                         
  20   1   1        648.74        600.17        15.50 o                         
  21   1   1        608.57        552.22        14.64 o                         
  22   1   1        496.42        479.99        14.06 o                         
  23   1   1         84.11         75.21         7.99 o                         
  24   1   1         89.80         82.00         8.07 o                         
  25   1   1        753.42        687.68        17.96 o                         
  26   1   1         21.94         28.59         6.57 o                         
  27   1   1          6.43          8.08         5.94 o                         
  28   1   1         80.97         80.45         8.31 o                         
  29   1   1          2.46         15.00         6.36 o                         
  30   1   1          5.03         -0.39         5.46 o                         
  31   1   1         13.24         19.96         5.84 o                         
  32   1   1          1.37          7.67         7.65 o                         
  33   1   1         69.44         60.36         9.70 o                         
  34   1   1         12.00          6.29         6.78 o                         
 -34   2   1          5.33          4.85         6.17 o                         
 -33   2   1          8.75          1.03         6.77 o                         
 -32   2   1          0.16          3.83         6.05 o                         
 -31   2   1         34.92         34.30         8.71 o                         
 -30   2   1          3.05          0.92         6.73 o                         
 -29   2   1          6.52         10.87         7.33 o                         
 -28   2   1         10.57         12.17         7.77 o                         
 -27   2   1        164.76        157.95        12.06 o                         
 -26   2   1         15.93         26.67         8.10 o                         
 -25   2   1         72.57         74.04         8.81 o                         
 -24   2   1        164.81        175.34        11.71 o                         
 -23   2   1         37.05         52.26         6.99 o                         
 -22   2   1       2500.91       2520.89        37.47 o                         
 -21   2   1        488.13        481.04        12.60 o                         
 -20   2   1          1.40          6.08         4.62 o                         
 -19   2   1          5.34          1.32         3.81 o                         
 -18   2   1         78.27         95.76         6.05 o                         
 -17   2   1         35.60         46.34         4.65 o                         
 -16   2   1        181.24        193.18         6.58 o                         
 -15   2   1        292.52        259.34         8.05 o                         
 -14   2   1        736.61        646.45        10.87 o                         
 -13   2   1        824.26        738.71        11.61 o                         
 -12   2   1       3309.88       3269.18        35.99 o                         
 -11   2   1        393.78        382.60         7.45 o                         
 -10   2   1        413.62        407.86         7.96 o                         
  -9   2   1        267.65        291.78         6.86 o                         
  -8   2   1        277.92        269.36         6.53 o                         
  -7   2   1        541.96        496.18         7.75 o                         
  -6   2   1       1208.65       1075.38        15.76 o                         
  -5   2   1       1190.30       1147.32        17.06 o                         
  -4   2   1       7493.97       7441.97        87.77 o                         
  -3   2   1        108.77         92.12         4.19 o                         
  -2   2   1       4287.74       4047.92        64.46 o                         
  -1   2   1          9.93         30.74         4.74 o                         
   0   2   1       4913.74       5168.61        87.80 o                         
   1   2   1         40.28         67.89         6.00 o                         
   2   2   1        467.26        487.59        12.24 o                         
   3   2   1        738.39        779.53        14.21 o                         
   4   2   1        578.58        542.91        10.83 o                         
   5   2   1        497.89        506.11         9.08 o                         
   6   2   1         45.87         42.34         2.62 o                         
   7   2   1       2210.22       2253.26        25.64 o                         
   8   2   1        184.83        208.83         5.36 o                         
   9   2   1         80.09         90.26         4.21 o                         
  10   2   1        180.65        171.61         5.18 o                         
  11   2   1        105.22         93.96         4.57 o                         
  12   2   1         74.46         76.59         4.29 o                         
  13   2   1         47.64         40.19         3.15 o                         
  14   2   1        294.17        283.75         7.36 o                         
  15   2   1        528.74        548.49        10.32 o                         
  16   2   1         26.27         28.13         4.04 o                         
  17   2   1        780.27        702.05        14.54 o                         
  18   2   1        281.10        299.33         9.58 o                         
  19   2   1          1.54          3.38         4.31 o                         
  20   2   1        112.08        102.09         7.61 o                         
  21   2   1         37.90         37.10         6.67 o                         
  22   2   1        223.73        206.38        10.55 o                         
  23   2   1        332.94        345.46        12.59 o                         
  24   2   1         43.71         63.39         7.17 o                         
  25   2   1        169.21        173.99         8.52 o                         
  26   2   1          0.05          6.70         5.08 o                         
  27   2   1         21.90         25.02         6.10 o                         
  28   2   1          3.51          3.06         5.04 o                         
  29   2   1         63.63         62.00         8.53 o                         
  30   2   1         63.16         65.36         8.35 o                         
  31   2   1         59.51         66.26         9.47 o                         
  32   2   1          3.18          6.35         6.76 o                         
  33   2   1          1.17          2.95         6.27 o                         
  34   2   1         38.01         32.33        10.09 o                         
 -32   3   1          8.51         14.63         7.58 o                         
 -31   3   1         27.57         34.86         9.89 o                         
 -30   3   1         24.03         19.65        10.72 o                         
 -29   3   1         27.94         25.90         8.29 o                         
 -28   3   1          4.40         -3.39         6.96 o                         
 -27   3   1         48.42         43.66         9.42 o                         
 -26   3   1         25.27         35.41         9.33 o                         
 -25   3   1        673.11        664.31        22.14 o                         
 -24   3   1        256.26        259.07        15.46 o                         
 -23   3   1        164.23        181.34        12.74 o                         
 -22   3   1        144.72        160.50         9.68 o                         
 -21   3   1         73.75         71.75         7.69 o                         
 -20   3   1         18.59         23.92         6.25 o                         
 -19   3   1        475.54        439.13        13.40 o                         
 -18   3   1        104.27        115.90         8.50 o                         
 -17   3   1       2323.76       2303.46        34.96 o                         
 -16   3   1       2162.66       2050.57        30.39 o                         
 -15   3   1        156.11        151.52         7.69 o                         
 -14   3   1         60.96         75.29         5.49 o                         
 -13   3   1        133.59        130.87         6.36 o                         
 -12   3   1          5.45          6.14         3.41 o                         
 -11   3   1        111.42        108.37         5.49 o                         
 -10   3   1        166.36        148.09         5.54 o                         
  -9   3   1        116.57        123.87         4.38 o                         
  -8   3   1        525.42        538.38        10.35 o                         
  -7   3   1        365.12        317.86         9.02 o                         
  -6   3   1        544.85        538.97        11.29 o                         
  -5   3   1          7.36         13.96         3.32 o                         
  -4   3   1       1195.62       1186.66        19.83 o                         
  -3   3   1        206.67        221.07         7.47 o                         
  -2   3   1       2435.54       2428.34        37.21 o                         
  -1   3   1        138.88        147.11         8.27 o                         
   0   3   1       1594.04       1517.42        32.43 o                         
   1   3   1        979.60       1004.30        27.54 o                         
   2   3   1        600.45        581.69        15.99 o                         
   3   3   1       7044.31       7043.52        97.39 o                         
   4   3   1       3376.69       3261.20        52.01 o                         
   5   3   1          0.61         10.05         3.69 o                         
   6   3   1        535.91        568.06        12.37 o                         
   7   3   1        775.63        702.40        14.57 o                         
   8   3   1         45.31         55.06         3.66 o                         
   9   3   1        867.48        782.91        15.70 o                         
  10   3   1        132.87        132.30         5.65 o                         
  11   3   1       1008.29       1056.47        17.41 o                         
  12   3   1       1204.54       1131.49        19.25 o                         
  13   3   1        300.68        304.35         9.90 o                         
  14   3   1        134.11        131.86         6.93 o                         
  15   3   1         91.83         88.60         6.39 o                         
  16   3   1        113.65        114.89         7.59 o                         
  17   3   1        129.62        139.79         8.82 o                         
  18   3   1         32.53         40.19         6.73 o                         
  19   3   1         61.53         64.56         7.68 o                         
  20   3   1        254.99        238.69        11.29 o                         
  21   3   1          4.30         12.65         5.82 o                         
  22   3   1         47.36         64.17         8.67 o                         
  23   3   1        168.27        182.30        11.75 o                         
  24   3   1         28.66         24.99         8.28 o                         
  25   3   1        101.18        107.68        10.70 o                         
  26   3   1        375.66        414.95        19.95 o                         
  27   3   1         57.23         37.16         9.33 o                         
  28   3   1        181.25        173.78        11.02 o                         
  29   3   1         10.99         10.39         7.87 o                         
  30   3   1        120.71        116.06        12.93 o                         
  31   3   1         34.14         40.79        11.47 o                         
  32   3   1          7.40         14.85         6.64 o                         
 -30   4   1        155.33        145.84        14.70 o                         
 -29   4   1         47.46         28.73        12.55 o                         
 -28   4   1         41.31         51.12        10.97 o                         
 -27   4   1         14.20         25.68         9.91 o                         
 -26   4   1          9.09         18.06         7.79 o                         
 -25   4   1        116.63        111.06        10.93 o                         
 -24   4   1         66.51         62.94         8.25 o                         
 -23   4   1         31.02         41.56         7.50 o                         
 -22   4   1        156.47        152.04        10.05 o                         
 -21   4   1          8.62         16.59         6.17 o                         
 -20   4   1        259.14        254.10        11.18 o                         
 -19   4   1         13.79         17.41         5.70 o                         
 -18   4   1          4.84         12.34         5.37 o                         
 -17   4   1        600.13        598.61        15.91 o                         
 -16   4   1         12.56         17.87         4.68 o                         
 -15   4   1         26.78         23.64         4.55 o                         
 -14   4   1       1277.36       1287.80        22.51 o                         
 -13   4   1        394.51        359.98        10.81 o                         
 -12   4   1        232.32        240.68         8.50 o                         
 -11   4   1       1428.55       1382.26        23.40 o                         
 -10   4   1          0.04          1.91         4.00 o                         
  -9   4   1          0.31         -0.64         3.36 o                         
  -8   4   1         57.89         81.32         6.52 o                         
  -7   4   1         88.84        108.32         7.57 o                         
  -6   4   1        852.83        814.68        17.72 o                         
  -5   4   1        338.21        329.57        10.40 o                         
  -4   4   1        466.59        464.48        12.75 o                         
  -3   4   1        984.87        983.28        20.76 o                         
  -2   4   1       1381.08       1439.84        27.95 o                         
  -1   4   1        189.68        212.82        12.44 o                         
   0   4   1       2342.58       2466.11        54.88 o                         
   1   4   1        909.13        848.93        22.47 o                         
   2   4   1        383.37        361.41        14.50 o                         
   3   4   1         71.66         87.04         7.16 o                         
   4   4   1       1851.52       1706.59        31.27 o                         
   5   4   1        109.69        124.53         8.51 o                         
   6   4   1        698.43        726.57        17.54 o                         
   7   4   1         14.32         11.96         4.42 o                         
   8   4   1        809.96        725.93        18.26 o                         
   9   4   1         13.24         24.50         5.40 o                         
  10   4   1          9.57         10.55         4.31 o                         
  11   4   1          5.68         15.50         5.04 o                         
  12   4   1         36.57         55.49         6.30 o                         
  13   4   1        216.55        216.75         8.30 o                         
  14   4   1         62.45         64.73         5.91 o                         
  15   4   1       1035.37       1002.77        20.77 o                         
  16   4   1          0.71          4.42         4.58 o                         
  17   4   1          1.94          8.58         4.50 o                         
  18   4   1        275.37        291.99        12.07 o                         
  19   4   1        103.79         97.95         8.69 o                         
  20   4   1        405.33        422.92        14.80 o                         
  21   4   1          0.03          1.80         6.10 o                         
  22   4   1        182.87        191.74        10.91 o                         
  23   4   1         19.21         31.80         6.76 o                         
  24   4   1         69.30         78.46        10.42 o                         
  25   4   1        453.73        458.67        18.88 o                         
  26   4   1        563.30        547.20        21.29 o                         
  27   4   1          1.37          1.53         6.87 o                         
  28   4   1        100.46        112.76        11.35 o                         
  29   4   1         16.83         -3.16         9.90 o                         
  30   4   1         38.84         28.86        11.78 o                         
 -27   5   1          1.57          8.63         7.78 o                         
 -26   5   1         10.54         15.48         8.88 o                         
 -25   5   1         24.87          1.53         8.22 o                         
 -24   5   1          0.18          7.59         8.68 o                         
 -23   5   1         27.02         19.53         9.49 o                         
 -22   5   1          0.64         11.44         8.42 o                         
 -21   5   1        159.19        190.11        14.71 o                         
 -20   5   1          6.58          9.59         8.05 o                         
 -19   5   1         16.53         11.12         9.92 o                         
 -18   5   1         11.24         15.42         8.36 o                         
 -17   5   1          2.33         -5.82         5.82 o                         
 -16   5   1          7.99         11.58         5.00 o                         
 -15   5   1        616.58        647.82        17.42 o                         
 -14   5   1         10.78         20.63         5.34 o                         
 -13   5   1         47.42         56.39         6.46 o                         
 -12   5   1         18.41         30.15         5.85 o                         
 -11   5   1          5.76         11.98         5.47 o                         
 -10   5   1         16.07         17.32         6.16 o                         
  -9   5   1         43.29         41.99         6.74 o                         
  -8   5   1         33.40         50.01         6.72 o                         
  -7   5   1        131.61        126.87        10.01 o                         
  -6   5   1        369.47        349.16        14.32 o                         
  -5   5   1         20.11         28.46         5.94 o                         
  -4   5   1         25.96          7.38         4.83 o                         
  -3   5   1        179.98        169.99         9.43 o                         
  -2   5   1        166.05        160.17        11.81 o                         
  -1   5   1         89.98         86.93         7.88 o                         
   0   5   1         24.89         38.77         9.23 o                         
   1   5   1         33.03         32.20         8.65 o                         
   2   5   1         53.65         49.07         6.80 o                         
   3   5   1        100.57        107.90         8.16 o                         
   4   5   1          4.93          6.98         4.58 o                         
   5   5   1         39.89         50.79         6.14 o                         
   6   5   1         26.03         31.24         6.46 o                         
   7   5   1          4.50         12.70         5.28 o                         
   8   5   1         99.93        114.09         7.79 o                         
   9   5   1         19.42         40.50         6.44 o                         
  10   5   1        189.74        185.53        12.95 o                         
  11   5   1         16.70         14.81         5.27 o                         
  12   5   1        533.57        533.74        15.69 o                         
  13   5   1        231.22        246.96        13.84 o                         
  14   5   1        110.71        120.05         9.10 o                         
  15   5   1         37.57         41.69        10.37 o                         
  16   5   1        739.97        698.94        20.34 o                         
  17   5   1          4.67          5.18         6.73 o                         
  18   5   1        432.91        444.55        17.18 o                         
  19   5   1         21.27         21.47         6.79 o                         
  20   5   1         22.89          7.61         6.19 o                         
  21   5   1        121.31        137.22        10.63 o                         
  22   5   1        179.34        157.95        11.74 o                         
  23   5   1         20.20         12.63         7.05 o                         
  24   5   1         33.31         39.17        10.23 o                         
  25   5   1          7.02          0.08         9.55 o                         
  26   5   1          8.05          3.90         7.72 o                         
  27   5   1         89.11         83.21        14.33 o                         
 -23   6   1         28.63         30.66         9.31 o                         
 -22   6   1        117.47        105.36        17.20 o                         
 -21   6   1        136.87        137.91        16.25 o                         
 -20   6   1         13.78          7.67         8.98 o                         
 -19   6   1         71.98         81.48        13.12 o                         
 -18   6   1        113.44         99.62        19.74 o                         
 -17   6   1         65.86         68.65        12.01 o                         
 -16   6   1         20.47         14.51         9.09 o                         
 -15   6   1         62.33         93.20        12.00 o                         
 -14   6   1          2.07         -0.64         5.05 o                         
 -13   6   1         22.67         25.55         5.19 o                         
 -12   6   1        114.03        104.09         7.65 o                         
 -11   6   1          1.72          6.47         6.67 o                         
 -10   6   1         67.23         53.77         9.45 o                         
  -9   6   1        202.44        239.16        13.74 o                         
  -8   6   1         41.67         33.40         8.18 o                         
  -7   6   1        418.11        432.50        16.64 o                         
  -6   6   1          2.01          7.66         7.10 o                         
  -5   6   1         74.51         68.76        10.23 o                         
  -4   6   1        251.08        239.82        14.17 o                         
  -3   6   1         28.20         40.00         8.97 o                         
  -2   6   1         10.90          3.86         4.97 o                         
  -1   6   1          0.56          7.20         5.14 o                         
   0   6   1        138.85        139.45        10.16 o                         
   1   6   1        180.18        158.74         9.90 o                         
   2   6   1        689.68        733.27        19.60 o                         
   3   6   1        120.28        139.12        11.79 o                         
   4   6   1          0.74         -4.71         4.71 o                         
   5   6   1          1.05          6.20         5.84 o                         
   6   6   1          9.28          6.96         5.44 o                         
   7   6   1         97.48         97.05         7.98 o                         
   8   6   1        217.40        217.42        14.97 o                         
   9   6   1         85.53        104.48        10.99 o                         
  10   6   1        175.09        205.79        18.65 o                         
  11   6   1        466.46        467.62        14.59 o                         
  12   6   1          1.66         -3.50         4.66 o                         
  13   6   1         10.33         19.38         5.51 o                         
  14   6   1          0.61         -2.21         6.24 o                         
  15   6   1         15.68         12.64         8.52 o                         
  16   6   1         23.51         33.19         9.66 o                         
  17   6   1          9.21         11.26         9.02 o                         
  18   6   1          0.22         -3.36         6.95 o                         
  19   6   1          4.83          9.31         7.07 o                         
  20   6   1         10.98         14.51         9.36 o                         
  21   6   1        491.71        488.53        24.01 o                         
  22   6   1         33.69         32.31        10.27 o                         
  23   6   1          6.44         15.81         7.97 o                         
 -17   7   1         11.86          1.15        10.57 o                         
 -16   7   1        144.97        145.23        19.17 o                         
 -15   7   1         21.33          1.96         9.76 o                         
 -14   7   1         74.52         76.90        16.73 o                         
 -13   7   1          0.11         -4.34         8.55 o                         
 -12   7   1          8.05         14.03        10.65 o                         
 -11   7   1        161.79        177.78        16.83 o                         
 -10   7   1        325.77        311.19        18.86 o                         
  -9   7   1         86.64        101.03        10.57 o                         
  -8   7   1        138.71        142.47        14.67 o                         
  -7   7   1        376.03        362.89        18.01 o                         
  -6   7   1         55.81         87.99        10.40 o                         
  -5   7   1          2.74          6.57         6.90 o                         
  -4   7   1         55.50         72.69         9.91 o                         
  -3   7   1        242.94        254.26        16.44 o                         
  -2   7   1        196.62        201.96        15.92 o                         
  -1   7   1          1.21         17.19         8.26 o                         
   0   7   1         51.01         58.63         8.51 o                         
   1   7   1         15.47         18.20         6.55 o                         
   2   7   1          1.07          3.92         7.28 o                         
   3   7   1         41.18         44.79         9.80 o                         
   4   7   1        142.38        131.77        12.06 o                         
   5   7   1         27.43         26.49         8.01 o                         
   6   7   1          0.83         -7.40         7.40 o                         
   7   7   1         13.74         19.39        11.64 o                         
   8   7   1          1.48         -4.99         9.81 o                         
   9   7   1          0.43          8.22        10.45 o                         
  10   7   1         98.47        145.56        17.98 o                         
  11   7   1         66.06         66.86        15.04 o                         
  12   7   1        259.66        261.61        23.06 o                         
  13   7   1          0.41          7.81         9.31 o                         
  14   7   1         23.67         15.85        18.37 o                         
  15   7   1         70.05         54.38        17.18 o                         
  16   7   1         27.04         27.63        11.67 o                         
  17   7   1         54.71         51.41        19.42 o                         
  -5   8   1          2.40          0.67         8.90 o                         
  -4   8   1         20.16          1.39        14.36 o                         
  -3   8   1         24.38         15.92        10.56 o                         
  -2   8   1          2.03         11.02        12.49 o                         
  -1   8   1         24.06         25.77        16.57 o                         
   0   8   1          0.46          4.09         8.96 o                         
   1   8   1          7.46          8.50        10.25 o                         
   2   8   1         23.41         18.31        11.79 o                         
   3   8   1         25.99          6.91        10.56 o                         
   4   8   1          8.07          7.46         9.91 o                         
   5   8   1         24.27         21.50        17.32 o                         
 -35   0   2         13.44         -5.20         8.25 o                         
 -34   0   2          1.65          1.77         7.47 o                         
 -33   0   2         25.37         27.71         9.72 o                         
 -32   0   2        132.30        163.88        17.03 o                         
 -31   0   2        386.51        428.67        22.32 o                         
 -30   0   2          3.09         14.21        10.48 o                         
 -29   0   2          0.99          3.83         9.56 o                         
 -28   0   2        129.77        159.41        16.73 o                         
 -27   0   2          9.76         17.54        10.02 o                         
 -26   0   2        193.99        158.79        19.98 o                         
 -25   0   2         84.14         99.77        14.02 o                         
 -24   0   2         40.27         72.96        12.16 o                         
 -23   0   2          5.03         11.77         8.89 o                         
 -22   0   2          4.76         12.06         8.49 o                         
 -21   0   2         36.93         43.27        10.62 o                         
 -20   0   2        470.91        458.68        17.61 o                         
 -19   0   2         46.61         52.71         8.05 o                         
 -18   0   2       1024.80        957.21        24.91 o                         
 -17   0   2        473.53        511.46        18.14 o                         
 -16   0   2       1272.49       1302.35        28.82 o                         
 -15   0   2       7110.30       7094.73        91.25 o                         
 -14   0   2      12285.79      13725.02       167.95 o                         
 -13   0   2      23191.15      23448.62       294.22 o                         
 -12   0   2       4567.07       4865.50        63.61 o                         
 -11   0   2      11260.30      11080.10       135.69 o                         
 -10   0   2       8147.60       7759.72        96.51 o                         
  -9   0   2      10946.43      11288.83       130.80 o                         
  -8   0   2       5223.51       4881.88        61.75 o                         
  -7   0   2      40708.51      42703.60      1835.88 o                         
  -6   0   2      25699.42      29596.24      2037.70 o                         
  -5   0   2      62930.31      73002.77      4510.49 o                         
  -4   0   2         40.38         45.87         4.49 o                         
  -3   0   2       2667.71       2611.74        35.15 o                         
  -2   0   2       4796.65       4674.73        60.09 o                         
  -1   0   2       4213.60       4159.09        75.32 o                         
   0   0   2         10.90         12.33         3.23 o                         
   1   0   2        925.16        839.45        20.19 o                         
   2   0   2        199.45        179.56         7.22 o                         
   3   0   2       2699.67       2672.55        56.03 o                         
   4   0   2       2703.00       2643.73        50.66 o                         
   5   0   2       2327.79       2207.88        39.79 o                         
   6   0   2       3783.15       3697.48        55.12 o                         
   7   0   2        166.70        123.91         5.68 o                         
   8   0   2        343.07        311.97         9.08 o                         
   9   0   2       3657.12       3374.40        49.29 o                         
  10   0   2       1042.89        998.06        18.68 o                         
  11   0   2        118.33        112.33         6.07 o                         
  12   0   2         25.34         37.74         4.85 o                         
  13   0   2       3021.92       2921.00        43.49 o                         
  14   0   2       1773.70       1878.06        32.30 o                         
  15   0   2       3337.59       3424.42        47.70 o                         
  16   0   2       3155.27       3009.65        53.95 o                         
  17   0   2         16.13         19.53         5.50 o                         
  18   0   2         56.71         62.16         8.80 o                         
  19   0   2       1791.73       1701.53        39.42 o                         
  20   0   2        763.57        651.78        21.92 o                         
  21   0   2          0.09          8.01         7.41 o                         
  22   0   2        845.94        875.16        26.91 o                         
  23   0   2       1228.02       1239.66        33.87 o                         
  24   0   2        382.95        397.21        19.31 o                         
  25   0   2         19.71         17.98         9.31 o                         
  26   0   2        399.76        472.40        23.09 o                         
  27   0   2        688.79        694.21        26.02 o                         
  28   0   2        382.99        412.14        22.23 o                         
  29   0   2        137.62        179.87        16.76 o                         
  30   0   2          2.10          6.34         8.45 o                         
  31   0   2        298.00        307.90        17.14 o                         
  32   0   2        238.75        238.57        17.33 o                         
  33   0   2        116.32        101.36        13.78 o                         
  34   0   2         42.65         31.14        11.99 o                         
 -34   1   2        123.51        104.66        13.04 o                         
 -33   1   2         13.59         12.83         7.14 o                         
 -32   1   2         50.33         53.67         9.03 o                         
 -31   1   2         30.05         33.45         8.42 o                         
 -30   1   2         49.50         54.59         8.80 o                         
 -29   1   2         18.58         19.82         7.22 o                         
 -28   1   2        356.79        358.48        15.26 o                         
 -27   1   2        234.58        222.53        12.77 o                         
 -26   1   2          0.06          9.57         7.17 o                         
 -25   1   2         39.25         31.81         7.49 o                         
 -24   1   2         27.78         19.91         7.16 o                         
 -23   1   2         59.45         83.65         8.69 o                         
 -22   1   2        890.41        866.50        18.99 o                         
 -21   1   2         36.14         49.59         6.42 o                         
 -20   1   2          5.13         10.04         5.11 o                         
 -19   1   2         91.32        118.29         7.12 o                         
 -18   1   2        290.24        275.63         9.24 o                         
 -17   1   2        368.66        356.31         9.69 o                         
 -16   1   2         11.53         17.06         3.27 o                         
 -15   1   2       1364.57       1341.37        17.05 o                         
 -14   1   2       2403.95       2599.04        27.36 o                         
 -13   1   2         43.25         36.06         3.22 o                         
 -12   1   2          3.49         12.21         2.55 o                         
 -11   1   2        141.94        205.97         5.35 o                         
 -10   1   2        957.74        951.26        11.62 o                         
  -9   1   2          3.54         12.32         1.81 o                         
  -8   1   2        129.32        102.86         2.99 o                         
  -7   1   2        340.69        335.96         5.16 o                         
  -6   1   2        702.98        655.82         7.62 o                         
  -5   1   2       3655.62       3623.53        33.20 o                         
  -4   1   2       1000.05        973.14        11.92 o                         
  -3   1   2       7191.59       7057.82        73.12 o                         
  -2   1   2        742.95        608.30         7.68 o                         
  -1   1   2      15340.77      15049.10       264.39 o                         
   0   1   2      19483.40      20094.34       483.84 o                         
   1   1   2       2773.10       2721.99        31.04 o                         
   2   1   2      28676.52      28998.15       797.66 o                         
   3   1   2       5490.41       5415.37        54.21 o                         
   4   1   2       3722.52       3735.40        40.81 o                         
   5   1   2         25.34         31.75         2.57 o                         
   6   1   2      17073.01      16977.19       178.72 o                         
   7   1   2       2533.48       2436.08        28.21 o                         
   8   1   2      12743.34      12600.62       129.93 o                         
   9   1   2        147.78        141.15         4.63 o                         
  10   1   2        644.68        633.19        10.01 o                         
  11   1   2        222.20        246.23         6.41 o                         
  12   1   2        849.74        881.69        13.49 o                         
  13   1   2        295.07        317.76         7.50 o                         
  14   1   2        451.14        458.13         8.97 o                         
  15   1   2         30.47         42.73         4.22 o                         
  16   1   2        917.07        917.84        18.58 o                         
  17   1   2       1083.35       1109.29        19.43 o                         
  18   1   2          8.59         15.36         4.51 o                         
  19   1   2        247.34        257.51         9.64 o                         
  20   1   2        720.04        685.05        17.42 o                         
  21   1   2        310.81        338.47        12.87 o                         
  22   1   2       1205.13       1128.84        22.55 o                         
  23   1   2        504.13        504.80        14.68 o                         
  24   1   2         27.73         46.81         7.11 o                         
  25   1   2        421.50        430.49        14.37 o                         
  26   1   2         20.92         31.16         7.49 o                         
  27   1   2        202.73        190.74        11.44 o                         
  28   1   2         13.49         17.58         6.67 o                         
  29   1   2         14.82         14.32         6.36 o                         
  30   1   2         25.66         22.22         6.44 o                         
  31   1   2          6.92         10.86         5.56 o                         
  32   1   2         61.22         55.60         9.41 o                         
  33   1   2         41.30         43.50         7.99 o                         
  34   1   2         37.52         33.73         6.92 o                         
 -34   2   2         38.22         39.54        32.40 o                         
 -33   2   2         22.69         18.03         8.28 o                         
 -32   2   2          0.64          2.70         6.01 o                         
 -31   2   2        116.21        114.97        11.38 o                         
 -30   2   2          0.43         -2.16         6.32 o                         
 -29   2   2         79.00         81.30        11.13 o                         
 -28   2   2         30.08         32.59         9.19 o                         
 -27   2   2         38.63         32.13         8.62 o                         
 -26   2   2         16.51         25.48         7.32 o                         
 -25   2   2        449.84        453.52        15.98 o                         
 -24   2   2        276.68        295.58        13.61 o                         
 -23   2   2        273.06        263.14        12.43 o                         
 -22   2   2       3482.19       3365.19        49.98 o                         
 -21   2   2        314.74        304.50        11.09 o                         
 -20   2   2        133.75        169.00         8.47 o                         
 -19   2   2          4.58          7.34         4.33 o                         
 -18   2   2         53.23         76.12         6.07 o                         
 -17   2   2        326.98        309.56         8.14 o                         
 -16   2   2        669.66        709.69        12.34 o                         
 -15   2   2        178.70        181.30         6.72 o                         
 -14   2   2         15.45         18.09         3.38 o                         
 -13   2   2        572.47        571.15        10.35 o                         
 -12   2   2         17.96         28.47         3.24 o                         
 -11   2   2        427.60        429.80         7.94 o                         
 -10   2   2        561.39        602.58         9.49 o                         
  -9   2   2        359.66        393.67         7.26 o                         
  -8   2   2        139.14        150.90         4.22 o                         
  -7   2   2         24.28         18.24         2.11 o                         
  -6   2   2         13.26         10.10         2.53 o                         
  -5   2   2         90.24         78.10         3.95 o                         
  -4   2   2         26.20         40.75         3.11 o                         
  -3   2   2       6512.69       6308.09        74.79 o                         
  -2   2   2        104.48         90.77         3.93 o                         
  -1   2   2        313.41        320.69         7.66 o                         
   0   2   2          0.76          4.04         3.01 o                         
   1   2   2       4087.84       4057.54        89.87 o                         
   2   2   2       2635.09       2641.03        37.29 o                         
   3   2   2       2203.67       2140.11        32.11 o                         
   4   2   2        158.99        186.56         6.12 o                         
   5   2   2       2945.59       3030.17        34.67 o                         
   6   2   2        115.08        108.49         4.15 o                         
   7   2   2          3.75         11.55         2.42 o                         
   8   2   2        495.92        408.90         7.54 o                         
   9   2   2        963.56       1021.01        14.15 o                         
  10   2   2        242.02        208.61         5.90 o                         
  11   2   2       1108.89       1003.07        14.31 o                         
  12   2   2        167.89        171.65         5.02 o                         
  13   2   2        124.04        109.95         4.49 o                         
  14   2   2         73.74         74.58         5.54 o                         
  15   2   2         27.29         36.06         4.11 o                         
  16   2   2        106.05         97.96         5.90 o                         
  17   2   2        191.70        171.55         7.93 o                         
  18   2   2       1150.84       1126.85        20.78 o                         
  19   2   2         28.79         26.48         5.12 o                         
  20   2   2        370.16        363.44        11.34 o                         
  21   2   2        104.18        121.71         8.86 o                         
  22   2   2        657.99        688.90        18.80 o                         
  23   2   2        908.36        930.06        21.92 o                         
  24   2   2         60.25         59.42         7.94 o                         
  25   2   2         59.41         53.59         8.13 o                         
  26   2   2          1.02          8.66         7.30 o                         
  27   2   2          5.78          7.54         5.53 o                         
  28   2   2         60.44         71.69         7.40 o                         
  29   2   2         78.92         93.45         7.82 o                         
  30   2   2        179.87        180.00        10.20 o                         
  31   2   2          6.07          5.99         6.26 o                         
  32   2   2          6.38          7.03         6.44 o                         
  33   2   2          3.35          5.53         7.20 o                         
 -32   3   2         34.42         41.57         9.84 o                         
 -31   3   2         35.57         17.90        11.19 o                         
 -30   3   2          6.80          7.81         7.35 o                         
 -29   3   2          4.15         -4.97         6.54 o                         
 -28   3   2         23.62         26.15         8.15 o                         
 -27   3   2         21.90         12.13         8.24 o                         
 -26   3   2          0.76         -2.39         7.79 o                         
 -25   3   2         27.81         10.71         8.33 o                         
 -24   3   2        255.06        274.08        15.66 o                         
 -23   3   2         31.99         28.39         8.68 o                         
 -22   3   2        438.34        458.94        17.13 o                         
 -21   3   2          0.65          7.73         6.65 o                         
 -20   3   2         25.35         27.48         6.08 o                         
 -19   3   2          7.69          3.55         5.07 o                         
 -18   3   2         62.62         58.83         8.09 o                         
 -17   3   2        290.99        273.28        12.22 o                         
 -16   3   2          1.63         32.01         4.95 o                         
 -15   3   2       1220.02       1117.77        21.06 o                         
 -14   3   2        347.14        377.14        10.24 o                         
 -13   3   2        508.97        485.37        10.47 o                         
 -12   3   2        114.41        132.01         5.36 o                         
 -11   3   2         40.45         30.05         3.40 o                         
 -10   3   2       1627.94       1653.09        23.12 o                         
  -9   3   2          0.26          1.81         2.01 o                         
  -8   3   2        305.09        308.10         7.05 o                         
  -7   3   2       1035.44       1067.25        17.72 o                         
  -6   3   2       9502.93       9407.55       116.36 o                         
  -5   3   2         56.29         69.68         4.94 o                         
  -4   3   2          8.26         14.43         3.67 o                         
  -3   3   2       4944.47       4854.70        70.19 o                         
  -2   3   2        366.89        380.98         9.43 o                         
  -1   3   2        728.92        819.77        14.79 o                         
   0   3   2       3875.34       4209.04        78.46 o                         
   1   3   2       1583.81       1674.79        31.53 o                         
   2   3   2       2566.55       2627.74        46.57 o                         
   3   3   2       1684.09       1723.47        26.35 o                         
   4   3   2        561.99        590.09        13.00 o                         
   5   3   2        919.59        896.44        16.25 o                         
   6   3   2        255.13        226.29         8.04 o                         
   7   3   2          2.38          1.76         2.10 o                         
   8   3   2        498.18        429.54         9.34 o                         
   9   3   2         41.77         42.44         3.77 o                         
  10   3   2        208.81        209.74         6.20 o                         
  11   3   2        428.75        441.60         9.89 o                         
  12   3   2       1094.22       1079.83        17.30 o                         
  13   3   2         16.16         18.45         3.82 o                         
  14   3   2          2.50          5.74         3.49 o                         
  15   3   2        376.15        349.73        11.01 o                         
  16   3   2        310.42        340.50        10.27 o                         
  17   3   2        626.80        608.08        15.68 o                         
  18   3   2        465.65        434.51        12.61 o                         
  19   3   2         26.07         43.48         5.70 o                         
  20   3   2         69.46         84.29         8.34 o                         
  21   3   2        166.91        168.66        10.53 o                         
  22   3   2         23.84         35.62         7.30 o                         
  23   3   2          0.24          2.18         7.26 o                         
  24   3   2        536.26        535.46        18.80 o                         
  25   3   2        155.55        164.53        12.05 o                         
  26   3   2         85.44        105.02        13.39 o                         
  27   3   2         26.28         20.51         8.04 o                         
  28   3   2         81.65         96.33        10.77 o                         
  29   3   2        174.38        161.33        13.09 o                         
  30   3   2        148.60        154.08        13.55 o                         
  31   3   2         80.43         67.71        12.74 o                         
  32   3   2         33.90         47.72         8.17 o                         
 -30   4   2          7.90          9.49         8.10 o                         
 -29   4   2          7.44         -1.77         7.62 o                         
 -28   4   2        123.64        123.33        14.38 o                         
 -27   4   2        147.69        131.83        16.05 o                         
 -26   4   2          6.33         16.88         9.62 o                         
 -25   4   2        182.85        254.38        17.35 o                         
 -24   4   2          1.24         -0.84         8.61 o                         
 -23   4   2         34.78         35.45         8.37 o                         
 -22   4   2          0.42         13.92         6.87 o                         
 -21   4   2        489.67        526.89        18.31 o                         
 -20   4   2         13.91         17.18         7.27 o                         
 -19   4   2         14.15         13.16         7.25 o                         
 -18   4   2         24.66         33.64         6.84 o                         
 -17   4   2        213.14        225.57        10.67 o                         
 -16   4   2         12.58         14.71         5.28 o                         
 -15   4   2        178.52        176.58         9.98 o                         
 -14   4   2         13.86         25.51         3.72 o                         
 -13   4   2          7.57          7.49         3.48 o                         
 -12   4   2         51.18         72.99         7.64 o                         
 -11   4   2         76.61         72.50         6.35 o                         
 -10   4   2          1.58          6.39         2.59 o                         
  -9   4   2          6.29         -1.06         3.66 o                         
  -8   4   2         13.43         12.60         4.29 o                         
  -7   4   2          1.05          3.65         3.74 o                         
  -6   4   2        112.47        124.41         7.02 o                         
  -5   4   2        178.50        174.42         8.49 o                         
  -4   4   2         73.59         70.91         6.69 o                         
  -3   4   2          0.73          4.57         3.94 o                         
  -2   4   2       1974.16       1918.98        33.63 o                         
  -1   4   2       1821.80       1876.35        34.36 o                         
   0   4   2         29.62         57.85        11.83 o                         
   1   4   2       1701.49       1746.17        37.92 o                         
   2   4   2        345.98        361.64        11.06 o                         
   3   4   2        335.20        338.58        10.37 o                         
   4   4   2        457.41        482.89        12.31 o                         
   5   4   2        961.54        898.33        19.95 o                         
   6   4   2        381.33        406.69        10.37 o                         
   7   4   2        395.37        359.86        13.30 o                         
   8   4   2         23.86         33.32         6.33 o                         
   9   4   2        732.55        722.92        17.30 o                         
  10   4   2         71.80         65.97         6.96 o                         
  11   4   2        178.80        204.37         9.33 o                         
  12   4   2        341.09        350.99        10.43 o                         
  13   4   2         67.04         88.45         8.50 o                         
  14   4   2         12.48         20.42         5.42 o                         
  15   4   2        115.66        150.73         8.11 o                         
  16   4   2          5.03          5.90         4.76 o                         
  17   4   2        131.50        127.89         9.15 o                         
  18   4   2        418.41        408.73        14.62 o                         
  19   4   2          1.97         15.72         6.70 o                         
  20   4   2          3.45         15.74         6.88 o                         
  21   4   2         11.03          4.89         6.94 o                         
  22   4   2          0.02          1.53         6.45 o                         
  23   4   2         47.91         50.48         9.29 o                         
  24   4   2         60.35         62.13         9.73 o                         
  25   4   2        186.95        174.54        15.01 o                         
  26   4   2         48.15         52.20        11.08 o                         
  27   4   2        140.17        137.78        13.70 o                         
  28   4   2         20.42         13.40         8.11 o                         
  29   4   2        113.12         99.13        13.77 o                         
  30   4   2         14.61          9.37         7.66 o                         
 -27   5   2         33.61         35.40         9.32 o                         
 -26   5   2          0.08         -2.27         6.94 o                         
 -25   5   2         42.18         34.28        12.48 o                         
 -24   5   2         33.44         34.86        10.99 o                         
 -23   5   2        143.14        153.14        15.35 o                         
 -22   5   2          0.13         12.05         8.48 o                         
 -21   5   2         87.37         90.02        12.08 o                         
 -20   5   2        348.12        346.08        20.67 o                         
 -19   5   2          0.26         16.19        10.12 o                         
 -18   5   2        198.78        177.89        14.96 o                         
 -17   5   2          8.90         12.00         6.75 o                         
 -16   5   2         87.46        103.27         9.78 o                         
 -15   5   2        531.61        547.10        19.83 o                         
 -14   5   2         74.65         83.70         9.41 o                         
 -13   5   2          1.06          9.46         4.84 o                         
 -12   5   2        849.33        877.04        22.47 o                         
 -11   5   2        200.97        183.19        10.68 o                         
 -10   5   2         18.08         20.90         6.15 o                         
  -9   5   2        420.62        412.11        14.12 o                         
  -8   5   2        296.10        306.21        11.53 o                         
  -7   5   2          0.09          0.25         5.07 o                         
  -6   5   2        396.65        374.65        13.51 o                         
  -5   5   2        656.02        625.85        16.94 o                         
  -4   5   2        112.71        153.65        13.48 o                         
  -3   5   2        101.97        105.06         8.54 o                         
  -2   5   2         53.12         70.72         7.35 o                         
  -1   5   2          0.88          3.83         4.38 o                         
   0   5   2        185.31        181.96         8.91 o                         
   1   5   2          0.00         12.32         6.61 o                         
   2   5   2        194.05        173.29        10.04 o                         
   3   5   2         25.58         16.72         5.14 o                         
   4   5   2        272.22        271.53        10.61 o                         
   5   5   2         71.69        101.87         8.48 o                         
   6   5   2        529.26        506.75        13.75 o                         
   7   5   2         22.49         29.27         6.67 o                         
   8   5   2        155.75        160.59         9.99 o                         
   9   5   2         33.84         31.14         6.78 o                         
  10   5   2         19.02         22.28         4.91 o                         
  11   5   2         37.08         45.51         6.37 o                         
  12   5   2          4.67         17.61         6.41 o                         
  13   5   2        559.78        554.18        17.19 o                         
  14   5   2        150.00        158.20        11.48 o                         
  15   5   2          8.36         -3.79         6.36 o                         
  16   5   2         38.62         35.50        10.16 o                         
  17   5   2         16.36         12.48         9.10 o                         
  18   5   2         74.30         91.20        13.37 o                         
  19   5   2         59.41         59.63         9.81 o                         
  20   5   2        292.65        308.45        15.66 o                         
  21   5   2          0.23          0.70         6.81 o                         
  22   5   2         62.52         59.91         9.62 o                         
  23   5   2         24.77          8.21         7.17 o                         
  24   5   2         78.99         70.52        10.77 o                         
  25   5   2          8.50         13.71        10.01 o                         
  26   5   2         26.81         15.42        11.98 o                         
  27   5   2          0.54          4.82         7.49 o                         
 -23   6   2         35.69         20.65        10.52 o                         
 -22   6   2         54.53         57.32        11.07 o                         
 -21   6   2        237.51        217.49        21.20 o                         
 -20   6   2          2.55          2.13        10.38 o                         
 -19   6   2         20.94         30.93         9.94 o                         
 -18   6   2        315.22        304.58        25.34 o                         
 -17   6   2          0.24          5.64         8.29 o                         
 -16   6   2        348.94        330.08        20.48 o                         
 -15   6   2         46.78         51.06        10.06 o                         
 -14   6   2          2.65         -2.64         7.08 o                         
 -13   6   2        319.52        344.06        12.35 o                         
 -12   6   2        217.46        220.74        10.72 o                         
 -11   6   2         32.34         23.06         7.60 o                         
 -10   6   2         82.63         84.22        10.14 o                         
  -9   6   2          1.94          7.05         6.95 o                         
  -8   6   2        517.73        513.87        21.97 o                         
  -7   6   2        414.75        396.24        17.49 o                         
  -6   6   2         68.35         61.17         9.01 o                         
  -5   6   2        214.26        203.93        12.09 o                         
  -4   6   2        426.56        429.58        17.48 o                         
  -3   6   2        112.01        128.69         9.55 o                         
  -2   6   2         77.91         79.14         8.87 o                         
  -1   6   2        226.13        214.81        11.04 o                         
   0   6   2        144.05        163.17         9.98 o                         
   1   6   2         36.80         40.30         7.35 o                         
   2   6   2        294.34        296.45        11.86 o                         
   3   6   2         29.23         41.63         6.19 o                         
   4   6   2        389.14        392.33        13.74 o                         
   5   6   2        423.22        430.93        16.45 o                         
   6   6   2         66.56         51.59         8.32 o                         
   7   6   2        293.18        273.15        16.02 o                         
   8   6   2          2.42         -4.77         7.69 o                         
   9   6   2         47.59         49.60         9.41 o                         
  10   6   2          4.94          6.20         5.20 o                         
  11   6   2          4.74          2.08         6.21 o                         
  12   6   2          4.93          6.46         8.16 o                         
  13   6   2         71.24         81.32        10.90 o                         
  14   6   2         26.18         14.39         9.64 o                         
  15   6   2         31.75         41.86        10.45 o                         
  16   6   2          5.56          7.14         8.52 o                         
  17   6   2         56.13         39.07        15.58 o                         
  18   6   2         11.09         13.41         9.71 o                         
  19   6   2        105.22        107.88        11.18 o                         
  20   6   2         18.38         20.44         7.57 o                         
  21   6   2         86.69         73.85        15.80 o                         
  22   6   2          4.86         -2.47         7.46 o                         
  23   6   2          1.77          0.76         7.24 o                         
 -17   7   2         35.35         39.49        11.58 o                         
 -16   7   2         49.72         45.58        12.73 o                         
 -15   7   2          2.54         -1.08         9.89 o                         
 -14   7   2         32.33         36.34        13.73 o                         
 -13   7   2         16.84         34.71        11.27 o                         
 -12   7   2          1.12          6.37         9.37 o                         
 -11   7   2          1.38          3.22        14.89 o                         
 -10   7   2          8.57         11.41        10.29 o                         
  -9   7   2          3.54         35.89        14.16 o                         
  -8   7   2         13.84         16.07         9.26 o                         
  -7   7   2         44.15         34.63         9.80 o                         
  -6   7   2         79.33         99.49        11.94 o                         
  -5   7   2         15.13         12.53         9.71 o                         
  -4   7   2         30.50         39.42         8.24 o                         
  -3   7   2          5.61         13.66         6.71 o                         
  -2   7   2        143.81        130.22        10.71 o                         
  -1   7   2         28.55         37.77         9.51 o                         
   0   7   2         36.54         50.81         7.86 o                         
   1   7   2          3.51         -2.67         5.78 o                         
   2   7   2        166.06        155.51        11.01 o                         
   3   7   2         88.98         85.14        11.22 o                         
   4   7   2          3.94          3.03         6.96 o                         
   5   7   2         44.51         35.75        10.74 o                         
   6   7   2         66.09         46.21        14.37 o                         
   7   7   2         28.39         24.37        10.25 o                         
   8   7   2        177.77        181.03        16.47 o                         
   9   7   2        124.63        133.71        19.03 o                         
  10   7   2         17.50         22.23        12.86 o                         
  11   7   2         13.01         15.59        13.37 o                         
  12   7   2         10.95         19.55        13.92 o                         
  13   7   2         27.40         51.20        13.32 o                         
  14   7   2          3.54         17.88        11.06 o                         
  15   7   2          1.45         -1.29         9.23 o                         
  16   7   2         65.37         57.68        15.76 o                         
  17   7   2          5.89          8.08         9.33 o                         
  -4   8   2         52.89         47.84        13.56 o                         
  -3   8   2         97.42         54.95        33.92 o                         
  -2   8   2         46.46         58.80        21.75 o                         
  -1   8   2          7.55          5.13        15.09 o                         
   0   8   2         21.27         -1.16        12.91 o                         
   1   8   2         31.64         30.96        14.33 o                         
   2   8   2        182.13        169.78        25.04 o                         
   3   8   2         80.78         65.08        23.60 o                         
   4   8   2         57.98         49.12        18.10 o                         
 -34   1   3          0.56          2.18         5.54 o                         
 -33   1   3        213.97        233.95        13.27 o                         
 -32   1   3          0.67         -2.81         5.75 o                         
 -31   1   3         54.16         59.79         8.28 o                         
 -30   1   3         12.12         21.11         7.17 o                         
 -29   1   3         16.69         21.36         7.68 o                         
 -28   1   3          1.45         12.24         6.81 o                         
 -27   1   3        221.37        228.97        12.72 o                         
 -26   1   3         23.64         36.34         8.33 o                         
 -25   1   3         14.00          8.55         6.43 o                         
 -24   1   3        118.12         99.71         9.59 o                         
 -23   1   3        143.90        134.71         9.40 o                         
 -22   1   3        363.87        345.55        12.18 o                         
 -21   1   3        147.81        156.38         8.93 o                         
 -20   1   3          4.82         18.84         5.40 o                         
 -19   1   3       2949.01       2991.41        40.33 o                         
 -18   1   3       1252.44       1182.03        19.15 o                         
 -17   1   3        464.39        482.57        10.84 o                         
 -16   1   3        567.92        616.98        11.33 o                         
 -15   1   3        542.40        549.72        10.36 o                         
 -14   1   3        415.63        397.90         7.64 o                         
 -13   1   3       1388.75       1406.25        16.88 o                         
 -12   1   3        201.83        147.35         4.67 o                         
 -11   1   3       8277.47       8128.20        70.30 o                         
 -10   1   3       1893.09       1920.07        19.61 o                         
  -9   1   3         32.83         36.32         2.61 o                         
  -8   1   3         29.68         37.11         2.58 o                         
  -7   1   3        293.38        370.15         5.84 o                         
  -6   1   3         15.15          8.94         1.78 o                         
  -5   1   3         19.58          5.40         1.70 o                         
  -4   1   3        582.48        553.03         8.35 o                         
  -3   1   3       3364.35       3371.30        35.33 o                         
  -2   1   3        717.41        702.36         9.28 o                         
  -1   1   3      13209.13      13250.54       165.11 o                         
   0   1   3      35660.04      37562.77       893.47 o                         
   1   1   3       2985.97       3094.06        35.61 o                         
   2   1   3      16695.82      16765.54       232.95 o                         
   3   1   3       2983.47       2992.81        39.65 o                         
   4   1   3      20649.45      20360.57       302.31 o                         
   5   1   3       6847.49       6700.62        86.11 o                         
   6   1   3       2734.02       2623.24        30.78 o                         
   7   1   3        636.99        642.71        10.24 o                         
   8   1   3        540.35        457.07         9.01 o                         
   9   1   3        858.23        878.32        12.74 o                         
  10   1   3         91.58         90.04         4.40 o                         
  11   1   3        387.99        351.16         7.77 o                         
  12   1   3       1375.12       1271.75        17.27 o                         
  13   1   3          9.57         15.58         3.35 o                         
  14   1   3       2056.57       2027.82        25.79 o                         
  15   1   3         14.01         15.27         3.91 o                         
  16   1   3         14.76         33.48         5.20 o                         
  17   1   3         13.41         20.33         4.67 o                         
  18   1   3        255.89        264.63         9.66 o                         
  19   1   3        570.15        562.80        15.59 o                         
  20   1   3        722.32        695.11        17.48 o                         
  21   1   3       1707.55       1646.17        30.35 o                         
  22   1   3         61.39         63.93         8.83 o                         
  23   1   3         97.63        126.98        10.19 o                         
  24   1   3          1.53         -0.36         5.55 o                         
  25   1   3         10.77         20.15         6.86 o                         
  26   1   3        418.01        424.73        15.10 o                         
  27   1   3         61.72         70.63         8.79 o                         
  28   1   3        122.20        156.75        11.08 o                         
  29   1   3          1.60          1.50         6.29 o                         
  30   1   3          0.23         -4.54         5.78 o                         
  31   1   3         16.58         16.42         7.30 o                         
  32   1   3         26.64         26.26         6.62 o                         
  33   1   3          1.09          1.76         5.90 o                         
  34   1   3          1.26          9.08         5.34 o                         
 -33   2   3         71.94         69.00        13.56 o                         
 -32   2   3         47.76         42.48         9.36 o                         
 -31   2   3          7.01         13.81         6.64 o                         
 -30   2   3         20.36         21.30         7.76 o                         
 -29   2   3         10.90         13.93         7.47 o                         
 -28   2   3         17.43         15.87         8.67 o                         
 -27   2   3        194.01        203.45        13.38 o                         
 -26   2   3        354.40        381.00        14.87 o                         
 -25   2   3        156.53        183.25        12.37 o                         
 -24   2   3         14.23         12.03         6.85 o                         
 -23   2   3        397.68        438.83        14.56 o                         
 -22   2   3       1062.89       1071.39        21.59 o                         
 -21   2   3       1411.84       1396.89        24.73 o                         
 -20   2   3        853.85        908.95        18.41 o                         
 -19   2   3        421.90        420.80        11.84 o                         
 -18   2   3        648.64        670.93        14.72 o                         
 -17   2   3          0.30          6.78         3.80 o                         
 -16   2   3         54.39         53.89         4.95 o                         
 -15   2   3          2.51          6.45         2.94 o                         
 -14   2   3        577.98        600.82        10.45 o                         
 -13   2   3         35.08         33.95         3.41 o                         
 -12   2   3        325.06        363.83         7.60 o                         
 -11   2   3       1335.76       1303.90        18.16 o                         
 -10   2   3        189.70        190.62         5.85 o                         
  -9   2   3          3.10          7.99         2.69 o                         
  -8   2   3        652.54        584.03         9.63 o                         
  -7   2   3       1020.65       1010.45        14.36 o                         
  -6   2   3        668.65        652.16        10.09 o                         
  -5   2   3        835.07        825.36        10.84 o                         
  -4   2   3        703.55        635.41        10.21 o                         
  -3   2   3        219.34        234.31         5.21 o                         
  -2   2   3          4.53         15.33         2.65 o                         
  -1   2   3         16.23         18.93         2.76 o                         
   0   2   3       2683.81       2839.77        48.25 o                         
   1   2   3        228.83        285.79         6.23 o                         
   2   2   3        657.50        680.35        15.87 o                         
   3   2   3       1024.02       1038.78        14.95 o                         
   4   2   3       1161.51       1134.42        14.74 o                         
   5   2   3        194.20        191.53         5.19 o                         
   6   2   3        223.17        194.01         5.72 o                         
   7   2   3          2.57          7.05         2.42 o                         
   8   2   3       1252.44       1292.97        17.73 o                         
   9   2   3        122.37        132.61         5.30 o                         
  10   2   3        113.39        163.80         5.58 o                         
  11   2   3         66.45         81.34         3.77 o                         
  12   2   3        797.59        786.53        12.18 o                         
  13   2   3        280.35        284.18         8.91 o                         
  14   2   3        727.00        728.08        12.92 o                         
  15   2   3         16.80         29.48         4.15 o                         
  16   2   3        633.03        681.33        14.70 o                         
  17   2   3         91.46         93.37         6.96 o                         
  18   2   3          1.21          3.04         4.28 o                         
  19   2   3        670.49        652.39        15.54 o                         
  20   2   3        297.24        306.63        11.14 o                         
  21   2   3       1390.66       1370.50        25.56 o                         
  22   2   3         13.20          8.20         6.34 o                         
  23   2   3        175.22        184.92        10.68 o                         
  24   2   3        117.99        121.41        10.02 o                         
  25   2   3         26.62         30.79         7.86 o                         
  26   2   3          9.56         10.33         7.25 o                         
  27   2   3         36.45         33.99         8.22 o                         
  28   2   3         17.52         15.83         6.81 o                         
  29   2   3        152.39        147.28        10.77 o                         
  30   2   3         11.66          8.35         6.41 o                         
  31   2   3         16.54         11.26         5.81 o                         
  32   2   3         42.20         32.65         9.51 o                         
  33   2   3        116.10        116.67        11.33 o                         
 -32   3   3         47.74         45.67        12.19 o                         
 -31   3   3         15.41          8.13         8.74 o                         
 -30   3   3          0.47          4.86         7.98 o                         
 -29   3   3         12.49         11.23         9.02 o                         
 -28   3   3         18.09         28.95         9.83 o                         
 -27   3   3         19.01         25.95         8.57 o                         
 -26   3   3          0.73          7.04         8.14 o                         
 -25   3   3         81.08        100.24        11.35 o                         
 -24   3   3        320.82        322.93        16.44 o                         
 -23   3   3          0.26          8.36         6.68 o                         
 -22   3   3          3.42          1.72         7.68 o                         
 -21   3   3         60.98         80.67        11.79 o                         
 -20   3   3        535.63        557.97        19.00 o                         
 -19   3   3          0.37         14.61         5.77 o                         
 -18   3   3        133.21        142.22        10.06 o                         
 -17   3   3        174.25        198.50        10.10 o                         
 -16   3   3          5.91         13.12         5.39 o                         
 -15   3   3        421.80        410.71        11.89 o                         
 -14   3   3         15.70         26.73         4.86 o                         
 -13   3   3        317.36        336.18        10.45 o                         
 -12   3   3          0.96          7.65         3.51 o                         
 -11   3   3        135.15        143.65         6.14 o                         
 -10   3   3        389.74        399.43         9.25 o                         
  -9   3   3        962.26        979.97        14.65 o                         
  -8   3   3         57.45         66.23         3.32 o                         
  -7   3   3        483.62        445.55         8.98 o                         
  -6   3   3        286.40        315.98         8.65 o                         
  -5   3   3         43.16         58.05         5.13 o                         
  -4   3   3       1093.87       1042.37        18.95 o                         
  -3   3   3       1125.46       1213.97        20.54 o                         
  -2   3   3       1528.95       1539.84        25.86 o                         
  -1   3   3         87.25        101.82         7.60 o                         
   0   3   3         95.90        132.21         5.15 o                         
   1   3   3         82.29         94.71         4.62 o                         
   2   3   3        354.69        359.70         9.06 o                         
   3   3   3         93.81        101.50         4.43 o                         
   4   3   3        198.38        212.94         7.15 o                         
   5   3   3        108.70        126.39         5.43 o                         
   6   3   3          2.62         14.99         3.45 o                         
   7   3   3        213.58        196.80         6.73 o                         
   8   3   3        638.55        633.30        11.94 o                         
   9   3   3        499.69        479.27        13.13 o                         
  10   3   3        455.97        455.50        10.82 o                         
  11   3   3         25.18         50.15         4.83 o                         
  12   3   3          0.69          5.02         4.10 o                         
  13   3   3          2.64         -0.54         3.73 o                         
  14   3   3        263.10        256.19         9.99 o                         
  15   3   3        368.82        359.11        11.11 o                         
  16   3   3         38.68         43.51         5.77 o                         
  17   3   3        326.10        313.17        12.50 o                         
  18   3   3       1328.88       1346.13        25.31 o                         
  19   3   3        173.43        168.31         9.43 o                         
  20   3   3        276.37        264.37        11.25 o                         
  21   3   3        199.85        204.32        10.94 o                         
  22   3   3        131.77        127.41        10.08 o                         
  23   3   3          5.07          2.08         5.96 o                         
  24   3   3          3.83          1.99         5.89 o                         
  25   3   3        507.56        506.22        18.84 o                         
  26   3   3        265.56        286.27        16.16 o                         
  27   3   3         80.61         88.90        10.50 o                         
  28   3   3         13.00         -0.31         8.42 o                         
  29   3   3        140.63        149.63        12.30 o                         
  30   3   3        118.59        106.82        12.70 o                         
  31   3   3         15.54          2.42         7.66 o                         
  32   3   3          2.93         -4.93         5.67 o                         
 -30   4   3         13.28         11.88         7.27 o                         
 -29   4   3         11.83          1.06         9.78 o                         
 -28   4   3        151.67        144.16        16.86 o                         
 -27   4   3         32.49         11.02        11.63 o                         
 -26   4   3          3.54         20.54         9.38 o                         
 -25   4   3        112.76        113.70        13.96 o                         
 -24   4   3         18.06          7.99         9.40 o                         
 -23   4   3        277.65        268.78        20.88 o                         
 -22   4   3         54.86         59.89         8.24 o                         
 -21   4   3         70.07         66.11         8.74 o                         
 -20   4   3          1.70          5.29         6.38 o                         
 -19   4   3        309.39        341.36        15.32 o                         
 -18   4   3        180.80        189.95        12.19 o                         
 -17   4   3        134.63        155.56         9.58 o                         
 -16   4   3        106.26        112.68         8.24 o                         
 -15   4   3        661.93        660.96        17.59 o                         
 -14   4   3        893.66        876.84        19.95 o                         
 -13   4   3        806.63        764.03        16.75 o                         
 -12   4   3         81.07         97.57         6.53 o                         
 -11   4   3         42.25         46.37         6.16 o                         
 -10   4   3        300.16        311.00         8.94 o                         
  -9   4   3         35.87         44.63         6.07 o                         
  -8   4   3        425.23        440.24        12.10 o                         
  -7   4   3        144.43        154.44         7.75 o                         
  -6   4   3          2.03          7.01         3.87 o                         
  -5   4   3        142.97        151.15         7.44 o                         
  -4   4   3         92.55        105.19         6.80 o                         
  -3   4   3        101.71        104.23         6.76 o                         
  -2   4   3         15.03         20.08         4.13 o                         
  -1   4   3        272.81        267.35        10.15 o                         
   0   4   3          0.87         25.17         6.50 o                         
   1   4   3       2243.68       2377.28        53.61 o                         
   2   4   3       1517.07       1514.24        30.22 o                         
   3   4   3         23.69         26.64         5.19 o                         
   4   4   3        910.39        856.74        17.01 o                         
   5   4   3        336.98        346.29        12.19 o                         
   6   4   3          5.34          9.36         4.78 o                         
   7   4   3         44.54         46.10         4.31 o                         
   8   4   3         12.14         24.42         4.78 o                         
   9   4   3        353.95        398.20        12.74 o                         
  10   4   3          2.38          3.90         4.45 o                         
  11   4   3         12.81         19.81         5.38 o                         
  12   4   3        824.63        784.89        18.99 o                         
  13   4   3       1186.09       1227.40        25.67 o                         
  14   4   3        131.96        124.43         7.66 o                         
  15   4   3        975.44        977.82        19.92 o                         
  16   4   3          0.20         -0.48         4.88 o                         
  17   4   3        441.02        421.69        19.03 o                         
  18   4   3        650.95        607.09        18.32 o                         
  19   4   3       1066.85       1028.20        26.25 o                         
  20   4   3        542.62        546.98        18.75 o                         
  21   4   3        360.99        392.06        18.35 o                         
  22   4   3         38.51         43.49        10.06 o                         
  23   4   3        286.41        294.65        15.31 o                         
  24   4   3         46.27         45.23         9.34 o                         
  25   4   3         56.55         46.07        10.69 o                         
  26   4   3          0.16         -4.66         7.06 o                         
  27   4   3         14.45          5.57         7.70 o                         
  28   4   3         80.38         80.17        10.57 o                         
  29   4   3        134.69        115.93        12.91 o                         
  30   4   3          6.34         10.85         6.76 o                         
 -27   5   3          4.35          7.58         7.19 o                         
 -26   5   3         11.73         24.14        10.10 o                         
 -25   5   3          0.90          4.03         9.59 o                         
 -24   5   3          4.82          8.40         9.02 o                         
 -23   5   3         96.46         82.03        14.74 o                         
 -22   5   3         56.37         46.42        12.95 o                         
 -21   5   3         17.88         15.97         9.29 o                         
 -20   5   3        307.40        299.29        17.57 o                         
 -19   5   3        560.52        591.82        23.96 o                         
 -18   5   3         66.93         81.45        17.48 o                         
 -17   5   3         91.23         99.96        12.63 o                         
 -16   5   3         19.82         18.85         7.41 o                         
 -15   5   3        160.94        145.85        11.93 o                         
 -14   5   3        106.81         99.04         9.62 o                         
 -13   5   3         51.05         55.91         7.44 o                         
 -12   5   3        146.52        153.88         6.88 o                         
 -11   5   3        245.46        227.94        10.46 o                         
 -10   5   3        343.98        360.88        13.63 o                         
  -9   5   3          2.90          2.98         5.58 o                         
  -8   5   3          7.27         21.90         6.40 o                         
  -7   5   3          6.36          7.18         5.16 o                         
  -6   5   3        251.34        251.70        11.06 o                         
  -5   5   3        582.13        611.56        16.56 o                         
  -4   5   3        472.28        489.87        21.50 o                         
  -3   5   3         75.94         83.93         8.18 o                         
  -2   5   3        135.01        145.97        10.86 o                         
  -1   5   3         32.05         36.76         8.08 o                         
   0   5   3         69.60         68.08         5.92 o                         
   1   5   3        740.96        747.99        20.62 o                         
   2   5   3        730.28        792.54        16.62 o                         
   3   5   3         25.71         68.12        10.01 o                         
   4   5   3        151.19        139.03        10.40 o                         
   5   5   3        291.85        280.98        15.21 o                         
   6   5   3        264.57        231.43        13.78 o                         
   7   5   3       2325.78       2275.83        42.62 o                         
   8   5   3        288.30        308.28        11.33 o                         
   9   5   3        349.19        385.68        16.76 o                         
  10   5   3          1.50         10.50         5.79 o                         
  11   5   3        535.78        534.02        18.20 o                         
  12   5   3         28.50         40.14         8.08 o                         
  13   5   3         91.71         96.44        10.42 o                         
  14   5   3         80.29        102.31        11.00 o                         
  15   5   3         53.35         56.41        10.03 o                         
  16   5   3          1.96          4.66        13.15 o                         
  17   5   3         14.52         34.80        12.93 o                         
  18   5   3         52.33         65.76        10.93 o                         
  19   5   3          1.29         -1.31         8.13 o                         
  20   5   3          3.66         -0.08         8.36 o                         
  21   5   3         23.72          8.04         8.43 o                         
  22   5   3         25.12         19.46         8.75 o                         
  23   5   3        425.42        404.14        17.91 o                         
  24   5   3          0.97         -0.34         6.80 o                         
  25   5   3          6.85          8.77         8.63 o                         
  26   5   3         91.88         78.17        17.27 o                         
  27   5   3         35.29         28.75        10.03 o                         
 -23   6   3         33.48         26.88        11.67 o                         
 -22   6   3        104.47         84.96        19.47 o                         
 -21   6   3          9.68         -0.86         8.99 o                         
 -20   6   3        199.73        191.70        17.70 o                         
 -19   6   3         11.36         15.02         9.39 o                         
 -18   6   3         34.49         13.32        13.45 o                         
 -17   6   3        136.21        144.68        14.98 o                         
 -16   6   3          1.59          6.75         8.92 o                         
 -15   6   3        130.82        136.71        18.97 o                         
 -14   6   3          7.93          3.84         7.57 o                         
 -13   6   3          8.81         14.87         6.34 o                         
 -12   6   3         26.90         16.85         6.78 o                         
 -11   6   3         69.28         68.38         8.48 o                         
 -10   6   3        167.50        160.79        10.88 o                         
  -9   6   3         20.82         10.11         6.46 o                         
  -8   6   3        341.86        348.99        15.81 o                         
  -7   6   3        918.98        926.05        34.73 o                         
  -6   6   3        266.69        296.39        15.64 o                         
  -5   6   3         23.01         47.57         7.25 o                         
  -4   6   3         20.72         19.94         6.75 o                         
  -3   6   3        104.02        109.16         8.62 o                         
  -2   6   3        349.92        325.04        16.42 o                         
  -1   6   3         20.86         24.44         9.39 o                         
   0   6   3         59.12         63.86         7.37 o                         
   1   6   3          8.22         12.04         5.16 o                         
   2   6   3        168.78        176.00        10.19 o                         
   3   6   3         25.57         29.96         5.36 o                         
   4   6   3         27.98         33.47         6.36 o                         
   5   6   3          0.90         -2.93         6.89 o                         
   6   6   3        206.77        192.26        12.46 o                         
   7   6   3          2.53          2.88         4.79 o                         
   8   6   3        219.22        239.15        18.67 o                         
   9   6   3          4.63         11.17         4.76 o                         
  10   6   3          2.27         -0.25         5.54 o                         
  11   6   3         79.18         80.42         8.18 o                         
  12   6   3         13.80         20.90         6.18 o                         
  13   6   3          0.02         12.95         6.81 o                         
  14   6   3         66.20         74.71        12.92 o                         
  15   6   3         48.29         39.90        11.98 o                         
  16   6   3          5.13          4.82         9.94 o                         
  17   6   3         10.70         13.88         9.14 o                         
  18   6   3          1.81          4.85         8.68 o                         
  19   6   3         21.11          6.04         9.80 o                         
  20   6   3         46.45         57.73         9.78 o                         
  21   6   3         32.80         16.05        10.27 o                         
  22   6   3         42.68         43.92        15.06 o                         
  23   6   3         47.40         41.12        12.36 o                         
 -17   7   3         78.49         71.81        18.54 o                         
 -16   7   3        160.72        143.03        16.80 o                         
 -15   7   3         10.05         -9.23         9.37 o                         
 -14   7   3         27.18         35.17        12.04 o                         
 -13   7   3          0.11          0.16         9.64 o                         
 -12   7   3         57.10         62.59        12.90 o                         
 -11   7   3          0.66         -6.45         8.41 o                         
 -10   7   3        105.82         95.80        14.14 o                         
  -9   7   3         10.11          7.95         9.19 o                         
  -8   7   3          4.14          6.94         8.48 o                         
  -7   7   3         29.83         28.30         9.50 o                         
  -6   7   3         34.79         33.94         8.97 o                         
  -5   7   3          6.67         -1.01         6.89 o                         
  -4   7   3          1.09         16.92        10.15 o                         
  -3   7   3         10.46          7.28         9.06 o                         
  -2   7   3          0.02          0.29         7.62 o                         
  -1   7   3         29.17         40.87         9.37 o                         
   0   7   3        204.15        199.23        12.53 o                         
   1   7   3         36.36         54.09         9.21 o                         
   2   7   3          0.34          6.47         7.28 o                         
   3   7   3         16.89         14.82         9.66 o                         
   4   7   3        119.72        127.78        12.46 o                         
   5   7   3        182.62        149.73        14.50 o                         
   6   7   3        327.18        340.86        18.20 o                         
   7   7   3          7.67          0.96         6.73 o                         
   8   7   3         27.73         25.55         8.36 o                         
   9   7   3         94.18         95.44        12.70 o                         
  10   7   3        347.19        318.73        21.70 o                         
  11   7   3        268.90        268.71        23.59 o                         
  12   7   3          6.47         26.06        14.04 o                         
  13   7   3          2.10         -0.52        18.46 o                         
  14   7   3         20.20         17.00        13.59 o                         
  15   7   3          6.87         12.55        11.31 o                         
  16   7   3          8.52         27.51        11.25 o                         
  17   7   3          0.60          0.36         9.37 o                         
  -3   8   3          8.33         -4.17         8.69 o                         
  -2   8   3          0.29          2.52         8.56 o                         
  -1   8   3         34.97         25.44        16.32 o                         
   0   8   3          0.07          4.36         9.23 o                         
   1   8   3         28.40          2.83        12.11 o                         
   2   8   3          1.43          1.58        10.74 o                         
   3   8   3          0.80        -10.10        17.92 o                         
 -34   0   4         20.58         23.11        12.11 o                         
 -33   0   4        158.48        154.03        15.88 o                         
 -32   0   4         25.13         20.85        10.02 o                         
 -31   0   4        107.31        120.19        14.61 o                         
 -30   0   4          1.18         17.39         9.97 o                         
 -29   0   4         30.87         10.67        10.68 o                         
 -28   0   4          0.06          3.63        10.06 o                         
 -27   0   4        108.18         96.76        14.48 o                         
 -26   0   4         35.37         18.38        10.80 o                         
 -25   0   4        282.86        293.76        19.18 o                         
 -24   0   4        334.00        303.48        19.11 o                         
 -23   0   4        100.40        138.31        14.65 o                         
 -22   0   4        555.18        522.80        23.03 o                         
 -21   0   4          0.35          4.69         7.89 o                         
 -20   0   4       1005.22       1070.35        28.48 o                         
 -19   0   4         70.43        102.14        10.39 o                         
 -18   0   4        892.39        930.15        25.16 o                         
 -17   0   4        551.72        611.67        21.55 o                         
 -16   0   4        922.15        851.05        21.15 o                         
 -15   0   4        116.66         87.23         7.94 o                         
 -14   0   4       2187.06       2152.09        33.44 o                         
 -13   0   4       3182.41       3052.10        41.22 o                         
 -12   0   4       2055.20       1992.71        28.85 o                         
 -11   0   4       6179.70       5970.22        70.43 o                         
 -10   0   4        121.09        129.97         5.73 o                         
  -9   0   4       9072.50       8868.89       110.06 o                         
  -8   0   4      12337.41      12398.08       150.80 o                         
  -7   0   4       1398.44       1358.34        21.43 o                         
  -6   0   4       6670.12       6573.01        82.30 o                         
  -5   0   4        171.83        180.34         7.04 o                         
  -4   0   4         99.23         54.54         5.22 o                         
  -3   0   4          7.13         -1.01         3.69 o                         
  -2   0   4       2001.31       1831.37        35.26 o                         
  -1   0   4      19277.40      19143.51       377.43 o                         
   0   0   4      18847.72      19112.53       376.55 o                         
   1   0   4      56308.37      57479.77      1671.12 o                         
   2   0   4      25735.97      26796.68       743.91 o                         
   3   0   4       1954.41       2297.25        51.71 o                         
   4   0   4      21884.04      22082.85       434.51 o                         
   5   0   4       6153.45       5965.52       123.33 o                         
   6   0   4       5379.59       5311.04       111.47 o                         
   7   0   4        469.71        443.49        14.82 o                         
   8   0   4         51.56         64.85         6.63 o                         
   9   0   4        388.85        334.08        12.15 o                         
  10   0   4       1675.98       1782.24        33.84 o                         
  11   0   4         87.76        117.36         8.02 o                         
  12   0   4         11.77         10.25         5.62 o                         
  13   0   4        258.51        243.68        11.41 o                         
  14   0   4       1274.57       1294.49        28.31 o                         
  15   0   4         30.77         45.15         8.32 o                         
  16   0   4        992.82       1055.06        30.90 o                         
  17   0   4       7123.10       6991.04       135.89 o                         
  18   0   4        644.95        621.73        23.60 o                         
  19   0   4       2546.21       2535.86        53.39 o                         
  20   0   4        237.27        224.36        14.14 o                         
  21   0   4         80.84         73.93        10.75 o                         
  22   0   4          3.09         31.59         9.13 o                         
  23   0   4       1006.42       1013.79        30.97 o                         
  24   0   4       2679.56       2664.22        66.35 o                         
  25   0   4          0.52         13.98        10.18 o                         
  26   0   4        299.84        304.85        18.94 o                         
  27   0   4        501.61        512.57        23.43 o                         
  28   0   4         28.02         15.84        10.87 o                         
  29   0   4        112.28         73.78        13.80 o                         
  30   0   4         19.39         16.17        12.25 o                         
  31   0   4         30.33         35.09        11.89 o                         
  32   0   4         32.29         13.89         9.63 o                         
  33   0   4         40.39         29.50        13.95 o                         
  34   0   4         10.62          8.30         8.05 o                         
 -34   1   4         51.86         29.04         9.85 o                         
 -33   1   4         65.31         75.57        11.56 o                         
 -32   1   4         21.85         15.83         8.35 o                         
 -31   1   4          0.18         15.02         6.41 o                         
 -30   1   4          7.78         10.79         6.77 o                         
 -29   1   4         46.78         40.28         8.59 o                         
 -28   1   4        115.42         97.53        10.69 o                         
 -27   1   4         99.43         97.90        10.39 o                         
 -26   1   4         34.22         41.02         8.20 o                         
 -25   1   4        181.17        185.72        13.03 o                         
 -24   1   4        356.96        335.33        12.81 o                         
 -23   1   4        205.72        180.28        10.39 o                         
 -22   1   4        307.96        299.39        11.67 o                         
 -21   1   4         83.66        112.01         9.05 o                         
 -20   1   4        603.38        632.03        15.47 o                         
 -19   1   4         70.99         98.88         6.59 o                         
 -18   1   4         25.19         26.14         4.57 o                         
 -17   1   4         85.37        123.78         6.26 o                         
 -16   1   4         24.12         36.00         4.50 o                         
 -15   1   4        106.29        114.95         5.24 o                         
 -14   1   4        152.16        146.28         5.08 o                         
 -13   1   4        412.78        416.88         7.60 o                         
 -12   1   4         22.96         57.63         3.97 o                         
 -11   1   4        255.47        300.19         6.46 o                         
 -10   1   4      11241.78      11299.88        95.95 o                         
  -9   1   4       1888.09       2044.82        21.79 o                         
  -8   1   4         67.38         70.05         3.28 o                         
  -7   1   4        475.17        449.72         7.00 o                         
  -6   1   4         83.77         93.42         3.68 o                         
  -5   1   4       8092.46       7912.69        80.86 o                         
  -4   1   4         28.51         52.56         3.41 o                         
  -3   1   4        909.86        855.33        12.10 o                         
  -2   1   4       3117.92       3025.15        33.83 o                         
  -1   1   4       8669.37       8517.96        88.38 o                         
   0   1   4         82.31        101.94         5.43 o                         
   1   1   4       8203.80       7939.82        96.92 o                         
   2   1   4       2166.59       2149.70        34.29 o                         
   3   1   4      27720.15      27268.87       404.62 o                         
   4   1   4        145.17        143.78         5.38 o                         
   5   1   4      28526.13      28694.16       459.04 o                         
   6   1   4        179.19        148.67         5.70 o                         
   7   1   4        186.80        200.16         6.22 o                         
   8   1   4       1602.79       1732.48        24.37 o                         
   9   1   4        213.13        243.00         6.93 o                         
  10   1   4        488.20        471.92         9.73 o                         
  11   1   4          0.48          7.82         2.92 o                         
  12   1   4        499.73        481.89         9.47 o                         
  13   1   4         32.02         33.46         3.99 o                         
  14   1   4         40.11         41.77         4.38 o                         
  15   1   4          9.00         11.34         4.34 o                         
  16   1   4        281.85        281.52         9.81 o                         
  17   1   4       1224.13       1279.38        22.49 o                         
  18   1   4        101.42        132.17         8.36 o                         
  19   1   4         59.65         67.66         7.59 o                         
  20   1   4        848.08        833.52        20.58 o                         
  21   1   4       1088.11       1064.77        23.08 o                         
  22   1   4        108.43        119.90         9.89 o                         
  23   1   4        525.16        533.41        16.48 o                         
  24   1   4         56.59         58.37         8.56 o                         
  25   1   4         64.30         60.87         9.03 o                         
  26   1   4          7.24         -1.07         6.29 o                         
  27   1   4        112.96        122.87        10.14 o                         
  28   1   4         27.93         44.90         8.60 o                         
  29   1   4        202.75        195.99        13.46 o                         
  30   1   4          5.36          1.61         6.78 o                         
  31   1   4         66.60         76.66         9.85 o                         
  32   1   4         45.55         30.27         8.29 o                         
  33   1   4          7.62         14.76         7.90 o                         
  34   1   4         20.97          9.23         6.91 o                         
 -33   2   4         68.61         53.28        13.69 o                         
 -32   2   4          5.45          5.99         6.61 o                         
 -31   2   4         13.06         19.51         7.60 o                         
 -30   2   4          0.02          7.11         7.15 o                         
 -29   2   4          6.70          4.37         7.15 o                         
 -28   2   4          4.65         -6.71         7.23 o                         
 -27   2   4         46.78         37.06         8.38 o                         
 -26   2   4         10.37         13.94         7.00 o                         
 -25   2   4         67.50         75.30         9.48 o                         
 -24   2   4          0.97         -3.88         6.39 o                         
 -23   2   4          0.08         10.57         5.74 o                         
 -22   2   4        611.49        665.09        16.17 o                         
 -21   2   4        210.26        230.96        10.02 o                         
 -20   2   4        613.75        600.79        14.85 o                         
 -19   2   4         24.19         36.49         5.47 o                         
 -18   2   4          6.01          6.07         4.35 o                         
 -17   2   4         11.68         12.76         4.89 o                         
 -16   2   4         14.82         34.12         5.08 o                         
 -15   2   4        336.16        318.43        10.21 o                         
 -14   2   4          0.27          5.66         3.93 o                         
 -13   2   4        145.05        140.88         5.83 o                         
 -12   2   4         93.16         90.76         5.52 o                         
 -11   2   4        139.47        137.91         5.94 o                         
 -10   2   4        684.74        658.30        11.28 o                         
  -9   2   4         15.81         21.58         2.87 o                         
  -8   2   4       1449.02       1361.91        17.49 o                         
  -7   2   4        275.27        274.78         6.39 o                         
  -6   2   4        889.26        831.77        12.32 o                         
  -5   2   4        233.45        275.86         5.96 o                         
  -4   2   4         20.08         35.22         2.90 o                         
  -3   2   4        131.73        138.82         3.81 o                         
  -2   2   4       2423.13       2553.98        29.73 o                         
  -1   2   4        208.33        287.09        10.05 o                         
   0   2   4        229.78        238.64         5.92 o                         
   1   2   4          9.64         14.09         2.76 o                         
   2   2   4       1798.90       1768.64        26.46 o                         
   3   2   4       2974.20       2803.85        35.05 o                         
   4   2   4       1896.31       1879.52        24.10 o                         
   5   2   4        140.30        148.88         5.39 o                         
   6   2   4       9948.21       9694.55       113.18 o                         
   7   2   4         40.83         65.86         3.97 o                         
   8   2   4       1904.26       1921.42        26.38 o                         
   9   2   4        607.22        592.83         9.71 o                         
  10   2   4        203.43        209.84         5.71 o                         
  11   2   4        175.26        195.53         6.40 o                         
  12   2   4        477.53        464.30         9.52 o                         
  13   2   4        377.47        417.74         9.79 o                         
  14   2   4         27.55         22.21         4.05 o                         
  15   2   4          1.29          3.92         3.63 o                         
  16   2   4        361.49        343.19        10.48 o                         
  17   2   4         30.76         58.25         6.40 o                         
  18   2   4        373.01        373.38        11.49 o                         
  19   2   4        388.82        423.54        13.24 o                         
  20   2   4        108.11        126.56         8.79 o                         
  21   2   4          1.05         12.20         6.28 o                         
  22   2   4        725.03        695.42        17.87 o                         
  23   2   4          0.00         14.44         5.84 o                         
  24   2   4        112.90        143.89        11.11 o                         
  25   2   4          0.20          3.94         7.10 o                         
  26   2   4          0.09          3.82         6.67 o                         
  27   2   4          1.45          9.46         7.07 o                         
  28   2   4         33.19         36.07         8.31 o                         
  29   2   4         61.45         58.89         8.85 o                         
  30   2   4          8.60          0.53         5.98 o                         
  31   2   4          0.02         -4.52         5.50 o                         
  32   2   4         69.81         59.72        10.34 o                         
  33   2   4          0.14          3.98         6.62 o                         
 -32   3   4          7.52         14.01         8.59 o                         
 -31   3   4          5.21          6.53         7.22 o                         
 -30   3   4          2.82         10.17         8.03 o                         
 -29   3   4         95.79         93.08        13.59 o                         
 -28   3   4          0.12         -4.57         8.69 o                         
 -27   3   4          3.26          4.68         8.65 o                         
 -26   3   4          3.62         15.49         9.59 o                         
 -25   3   4        124.43        109.93        14.14 o                         
 -24   3   4        173.88        178.46        16.57 o                         
 -23   3   4        342.46        365.40        19.63 o                         
 -22   3   4        219.58        190.80        17.63 o                         
 -21   3   4        624.41        639.79        23.51 o                         
 -20   3   4       1157.41       1159.81        31.71 o                         
 -19   3   4        217.77        248.60        15.69 o                         
 -18   3   4       1806.96       1801.91        40.00 o                         
 -17   3   4        959.40        961.61        23.81 o                         
 -16   3   4        928.88        918.92        20.94 o                         
 -15   3   4        423.59        470.64        12.70 o                         
 -14   3   4        177.75        162.68         8.35 o                         
 -13   3   4       2710.72       2637.34        39.70 o                         
 -12   3   4        114.26        118.24         6.69 o                         
 -11   3   4       1176.80       1119.01        20.00 o                         
 -10   3   4          5.81          1.29         3.08 o                         
  -9   3   4         65.31         77.66         4.83 o                         
  -8   3   4          6.08          6.61         2.65 o                         
  -7   3   4        276.88        311.80         8.02 o                         
  -6   3   4        372.82        376.91         7.14 o                         
  -5   3   4        465.40        406.43        10.58 o                         
  -4   3   4        112.84         89.58         5.09 o                         
  -3   3   4       2560.07       2575.12        34.37 o                         
  -2   3   4       5285.62       5698.04        72.41 o                         
  -1   3   4         24.61         19.93         5.64 o                         
   0   3   4          1.89         11.57         2.63 o                         
   1   3   4        426.21        463.91        12.14 o                         
   2   3   4        591.57        579.45        11.69 o                         
   3   3   4        696.50        796.76        14.90 o                         
   4   3   4       4283.93       4263.49        58.48 o                         
   5   3   4        236.01        306.76         9.84 o                         
   6   3   4         62.65         57.92         4.20 o                         
   7   3   4         74.46         90.32         5.50 o                         
   8   3   4         70.69         79.62         4.44 o                         
   9   3   4          1.22          0.35         2.84 o                         
  10   3   4        142.74        140.83         6.27 o                         
  11   3   4        116.99        124.47         6.29 o                         
  12   3   4        174.66        160.40         7.48 o                         
  13   3   4         41.20         36.14         5.13 o                         
  14   3   4         70.36         82.90         6.87 o                         
  15   3   4          5.07          6.93         3.99 o                         
  16   3   4        140.66        154.99         8.37 o                         
  17   3   4        112.57        117.21         9.01 o                         
  18   3   4        692.97        732.48        18.35 o                         
  19   3   4       1118.70       1047.51        24.88 o                         
  20   3   4          8.92         12.02         5.89 o                         
  21   3   4        162.67        174.57        10.46 o                         
  22   3   4        158.10        171.35        11.23 o                         
  23   3   4        140.62        148.24        10.48 o                         
  24   3   4        182.23        184.18        11.61 o                         
  25   3   4        134.02        162.70        13.45 o                         
  26   3   4         47.13         58.66        10.22 o                         
  27   3   4        118.59        128.23        12.95 o                         
  28   3   4         56.68         80.02        10.51 o                         
  29   3   4         14.26          5.82         7.41 o                         
  30   3   4          1.68          1.94         6.66 o                         
  31   3   4        101.53        106.37        10.52 o                         
  32   3   4          0.83          6.34         6.61 o                         
 -30   4   4         15.20          1.04         7.69 o                         
 -29   4   4          1.31         12.96         8.04 o                         
 -28   4   4          4.77          9.76         8.04 o                         
 -27   4   4          0.53          6.61         8.58 o                         
 -26   4   4          1.20          2.02         8.62 o                         
 -25   4   4          6.15         16.64        10.08 o                         
 -24   4   4          1.61         -8.52         8.52 o                         
 -23   4   4         49.79         42.99        12.22 o                         
 -22   4   4         13.01         11.94         9.73 o                         
 -21   4   4         68.19         66.00        12.33 o                         
 -20   4   4          5.65         18.20        10.49 o                         
 -19   4   4         52.59         66.60         9.42 o                         
 -18   4   4         46.17         51.48         8.90 o                         
 -17   4   4         28.83         27.86         7.21 o                         
 -16   4   4         27.32         20.95         6.31 o                         
 -15   4   4        212.24        226.39        10.52 o                         
 -14   4   4        684.16        709.30        16.99 o                         
 -13   4   4        519.85        508.37        14.34 o                         
 -12   4   4        274.72        274.15        11.13 o                         
 -11   4   4        288.02        301.92        11.51 o                         
 -10   4   4        539.00        517.13        16.66 o                         
  -9   4   4        274.70        279.80         8.24 o                         
  -8   4   4        259.92        256.60        10.97 o                         
  -7   4   4        278.06        263.89         9.41 o                         
  -6   4   4        265.36        285.99         9.73 o                         
  -5   4   4       1086.10        999.70        21.52 o                         
  -4   4   4        796.56        806.56        21.67 o                         
  -3   4   4         52.19         75.83         6.07 o                         
  -2   4   4        116.51        117.79         6.88 o                         
  -1   4   4        269.86        297.49        11.33 o                         
   0   4   4       1359.67       1431.92        38.28 o                         
   1   4   4        990.66       1107.03        27.34 o                         
   2   4   4        735.79        754.78        16.77 o                         
   3   4   4          1.15         15.05         3.06 o                         
   4   4   4        264.06        262.32         9.83 o                         
   5   4   4        499.93        493.78        13.32 o                         
   6   4   4         68.01         93.11         5.89 o                         
   7   4   4        507.28        468.72        13.89 o                         
   8   4   4        560.31        532.36        13.26 o                         
   9   4   4          1.98         18.43         4.41 o                         
  10   4   4        194.88        192.62         9.32 o                         
  11   4   4         24.24         21.74         5.25 o                         
  12   4   4        228.45        249.96        10.10 o                         
  13   4   4          1.00         11.49         5.27 o                         
  14   4   4         48.09         59.58         6.72 o                         
  15   4   4        163.04        200.47         8.79 o                         
  16   4   4        286.36        249.12        10.66 o                         
  17   4   4         35.02         39.74         7.90 o                         
  18   4   4         88.33        112.68         9.70 o                         
  19   4   4         68.09         83.70         8.96 o                         
  20   4   4         82.65         78.63         8.84 o                         
  21   4   4        399.83        389.85        17.31 o                         
  22   4   4         16.54         19.93         8.17 o                         
  23   4   4          6.83         12.65         7.89 o                         
  24   4   4         27.57         22.89         8.79 o                         
  25   4   4        111.02        123.68        12.21 o                         
  26   4   4         31.77         46.11         9.98 o                         
  27   4   4        140.92        132.32        13.61 o                         
  28   4   4          8.68         18.35         8.15 o                         
  29   4   4        125.50        102.28        16.01 o                         
 -27   5   4          0.46          5.64         6.95 o                         
 -26   5   4         25.95         16.76        10.95 o                         
 -25   5   4         40.47         47.90        11.58 o                         
 -24   5   4         66.21         68.01        13.49 o                         
 -23   5   4         22.44         31.05        11.28 o                         
 -22   5   4        126.41        120.73        16.40 o                         
 -21   5   4          8.83          8.11         8.54 o                         
 -20   5   4          5.12          6.45         8.30 o                         
 -19   5   4        284.89        297.76        17.16 o                         
 -18   5   4        992.10       1014.06        35.15 o                         
 -17   5   4         13.11         21.30        10.24 o                         
 -16   5   4        181.14        185.00        13.85 o                         
 -15   5   4          1.90          1.79         7.46 o                         
 -14   5   4         56.57         57.15         9.12 o                         
 -13   5   4         19.44         23.81         7.53 o                         
 -12   5   4         32.89         47.39         6.79 o                         
 -11   5   4         19.69          9.09         5.18 o                         
 -10   5   4          1.08          4.23         5.37 o                         
  -9   5   4         61.66         73.87         7.52 o                         
  -8   5   4          1.86          7.63         5.65 o                         
  -7   5   4          1.33          2.39         5.10 o                         
  -6   5   4         47.25         47.82         6.81 o                         
  -5   5   4         35.68         37.81         6.35 o                         
  -4   5   4        225.82        193.05        11.97 o                         
  -3   5   4          1.21         16.57         4.86 o                         
  -2   5   4        844.74        892.74        24.34 o                         
  -1   5   4         41.23         48.05         8.86 o                         
   0   5   4         69.30         70.95         6.10 o                         
   1   5   4         67.94         90.15         7.27 o                         
   2   5   4        114.55        152.58         7.85 o                         
   3   5   4        538.21        538.22        18.67 o                         
   4   5   4       1104.67       1055.76        26.93 o                         
   5   5   4       1540.21       1448.08        33.82 o                         
   6   5   4         90.49         95.26        11.18 o                         
   7   5   4        370.41        368.84        13.20 o                         
   8   5   4         47.28         41.04         6.60 o                         
   9   5   4       1778.75       1727.23        34.79 o                         
  10   5   4         51.31         40.07         6.67 o                         
  11   5   4         84.44         87.58         8.95 o                         
  12   5   4          1.23          1.25         5.25 o                         
  13   5   4        506.45        527.00        18.51 o                         
  14   5   4          3.92          7.40         6.13 o                         
  15   5   4        739.73        745.31        25.06 o                         
  16   5   4        159.29        191.85        16.16 o                         
  17   5   4        286.43        310.70        21.23 o                         
  18   5   4         11.40         16.07        10.86 o                         
  19   5   4        161.93        165.10        16.70 o                         
  20   5   4        234.57        236.14        15.05 o                         
  21   5   4        127.44        127.17        12.65 o                         
  22   5   4          1.21          3.86         6.56 o                         
  23   5   4        447.63        447.50        17.89 o                         
  24   5   4         29.82         22.02         9.26 o                         
  25   5   4          0.28         -1.97         6.85 o                         
  26   5   4         22.15         27.23         8.26 o                         
 -23   6   4        132.25        119.01        27.02 o                         
 -22   6   4         24.67         21.17        13.18 o                         
 -21   6   4        179.22        181.78        23.47 o                         
 -20   6   4         13.26         15.98         8.80 o                         
 -19   6   4          0.58         -0.53         8.62 o                         
 -18   6   4          3.97         -5.71         7.85 o                         
 -17   6   4          5.72          4.94         8.83 o                         
 -16   6   4        134.58        141.68        15.06 o                         
 -15   6   4         66.66         86.08        14.04 o                         
 -14   6   4        103.43        108.39        12.55 o                         
 -13   6   4         62.07         67.09        10.07 o                         
 -12   6   4        177.70        165.10         9.62 o                         
 -11   6   4          2.57          1.54         5.72 o                         
 -10   6   4        135.27        132.83        10.46 o                         
  -9   6   4         43.00         38.89         8.11 o                         
  -8   6   4        180.07        194.57        12.22 o                         
  -7   6   4       1205.12       1163.30        31.13 o                         
  -6   6   4        102.25        142.83        27.66 o                         
  -5   6   4          0.46          8.60         6.76 o                         
  -4   6   4         34.64         40.35         8.45 o                         
  -3   6   4        447.59        464.54        20.61 o                         
  -2   6   4         44.68         71.37        11.47 o                         
  -1   6   4         55.24         75.74         9.68 o                         
   0   6   4         13.24         29.71         5.85 o                         
   1   6   4        148.19        138.53         9.67 o                         
   2   6   4         19.49         30.83         5.56 o                         
   3   6   4          0.88          4.84         5.37 o                         
   4   6   4         43.93         50.18         8.35 o                         
   5   6   4         29.29         38.37         6.89 o                         
   6   6   4        387.41        358.65        13.75 o                         
   7   6   4          6.52          8.92         5.66 o                         
   8   6   4        420.37        428.06        17.01 o                         
   9   6   4        186.73        211.93        12.48 o                         
  10   6   4         25.81         29.79         8.29 o                         
  11   6   4          2.93          5.84         6.69 o                         
  12   6   4        384.98        367.99        19.85 o                         
  13   6   4         17.36         17.28         9.69 o                         
  14   6   4         19.78          9.77         8.97 o                         
  15   6   4          2.55          7.70         9.53 o                         
  16   6   4        401.81        430.59        24.93 o                         
  17   6   4          2.83          8.30         9.59 o                         
  18   6   4          2.50         13.13         9.10 o                         
  19   6   4         50.37         67.91        12.43 o                         
  20   6   4          0.30         -3.21         8.00 o                         
  21   6   4          5.78         10.39         7.62 o                         
  22   6   4          0.50          0.30         7.87 o                         
 -16   7   4        170.96        160.67        19.03 o                         
 -15   7   4         31.93         18.53        15.38 o                         
 -14   7   4         37.12         11.09        13.82 o                         
 -13   7   4         21.79          5.28        11.60 o                         
 -12   7   4          3.76         -9.63         9.63 o                         
 -11   7   4          6.70         13.93         9.36 o                         
 -10   7   4         33.29         25.51         9.39 o                         
  -9   7   4          4.02         12.15         8.85 o                         
  -8   7   4          8.03         15.41         9.31 o                         
  -7   7   4         57.26         54.04        14.53 o                         
  -6   7   4          8.75          9.82         9.93 o                         
  -5   7   4         59.24         50.80        13.55 o                         
  -4   7   4         21.25         25.00        11.66 o                         
  -3   7   4          1.69          9.65        11.97 o                         
  -2   7   4         16.88          3.05        11.10 o                         
  -1   7   4         21.58          9.23         8.07 o                         
   0   7   4          1.60          0.24         6.76 o                         
   1   7   4        106.39        102.74        11.17 o                         
   2   7   4          5.79         30.08         9.03 o                         
   3   7   4         40.62         52.74        10.36 o                         
   4   7   4        191.38        236.07        16.15 o                         
   5   7   4         12.53         -5.65         8.29 o                         
   6   7   4         35.21         39.60        10.00 o                         
   7   7   4         15.18         22.10         9.13 o                         
   8   7   4          8.45          6.67         7.17 o                         
   9   7   4         87.33         88.65        11.73 o                         
  10   7   4          0.07          1.41         7.64 o                         
  11   7   4        165.70        167.22        15.70 o                         
  12   7   4        113.93        113.95        20.65 o                         
  13   7   4         40.87         35.86        16.96 o                         
  14   7   4        103.25         84.06        21.51 o                         
  15   7   4         28.72         35.41        16.19 o                         
  16   7   4          0.52         16.07         9.94 o                         
 -34   1   5         48.55         44.81         9.41 o                         
 -33   1   5         24.67         14.10        10.07 o                         
 -32   1   5        336.08        323.35        16.60 o                         
 -31   1   5         48.51         43.33         8.96 o                         
 -30   1   5         32.28         18.83         8.54 o                         
 -29   1   5          8.48         -0.65         7.19 o                         
 -28   1   5          0.72          3.41         6.61 o                         
 -27   1   5         14.03         20.97         7.34 o                         
 -26   1   5        193.36        221.36        12.62 o                         
 -25   1   5        194.99        190.10        12.99 o                         
 -24   1   5        243.33        282.85        11.75 o                         
 -23   1   5         22.41         22.08         6.30 o                         
 -22   1   5        740.47        765.00        17.95 o                         
 -21   1   5        181.89        181.35         8.70 o                         
 -20   1   5          0.88          3.95         4.33 o                         
 -19   1   5        109.32        108.29         6.93 o                         
 -18   1   5        742.27        783.51        15.74 o                         
 -17   1   5          2.05          8.01         3.91 o                         
 -16   1   5        700.50        694.62        13.60 o                         
 -15   1   5          1.40          5.08         3.34 o                         
 -14   1   5        519.01        462.79        10.49 o                         
 -13   1   5         18.36         15.48         2.89 o                         
 -12   1   5        251.49        351.62         6.99 o                         
 -11   1   5         31.57         18.07         2.98 o                         
 -10   1   5       5214.73       5132.03        50.23 o                         
  -9   1   5       2218.74       2285.17        24.01 o                         
  -8   1   5        463.66        446.77         7.54 o                         
  -7   1   5        381.81        391.38         7.19 o                         
  -6   1   5       1536.71       1567.65        18.69 o                         
  -5   1   5         12.80          6.83         2.61 o                         
  -4   1   5        119.30        113.83         4.71 o                         
  -3   1   5       5531.58       5403.22        60.69 o                         
  -2   1   5        582.72        676.86        12.20 o                         
  -1   1   5        288.35        233.63         6.69 o                         
   0   1   5         97.24         96.67         5.20 o                         
   1   1   5       8853.83       8264.18       106.15 o                         
   2   1   5        688.06        576.92        14.65 o                         
   3   1   5      13124.14      13024.57       164.43 o                         
   4   1   5         43.16         65.91         6.98 o                         
   5   1   5       4845.20       4732.25        71.23 o                         
   6   1   5       1044.66       1140.92        19.34 o                         
   7   1   5       7032.46       6965.18        87.05 o                         
   8   1   5       3458.43       3601.28        48.06 o                         
   9   1   5       3799.66       3955.94        50.22 o                         
  10   1   5        181.37        143.58         6.52 o                         
  11   1   5       3639.04       3596.09        43.67 o                         
  12   1   5        143.41        163.45         6.01 o                         
  13   1   5        891.13        935.52        15.23 o                         
  14   1   5       1325.24       1342.73        23.34 o                         
  15   1   5        690.52        727.26        15.38 o                         
  16   1   5       1872.70       1769.15        29.46 o                         
  17   1   5        268.53        250.26         9.93 o                         
  18   1   5        390.44        414.96        13.71 o                         
  19   1   5       1193.26       1118.92        22.92 o                         
  20   1   5        299.35        330.90        12.50 o                         
  21   1   5         57.70         56.48         7.96 o                         
  22   1   5        329.81        365.44        13.72 o                         
  23   1   5        124.27        138.11        10.91 o                         
  24   1   5          6.53          4.01         6.75 o                         
  25   1   5         15.62         16.35         7.65 o                         
  26   1   5        111.66        108.93        10.69 o                         
  27   1   5          0.04          4.14         6.45 o                         
  28   1   5         22.15         44.16         8.25 o                         
  29   1   5        337.90        345.03        15.12 o                         
  30   1   5         35.80         36.10         8.25 o                         
  31   1   5         16.21         28.24         7.36 o                         
  32   1   5          3.74          9.33         6.45 o                         
  33   1   5          7.72          7.81         6.13 o                         
  34   1   5         12.23         27.61        12.28 o                         
 -33   2   5          2.92         11.14         6.80 o                         
 -32   2   5         46.07         45.24         9.64 o                         
 -31   2   5          0.04         -0.02         6.80 o                         
 -30   2   5          4.93          6.98         7.82 o                         
 -29   2   5        211.92        237.53        15.73 o                         
 -28   2   5         23.08         13.40        10.87 o                         
 -27   2   5        147.52        145.01        13.34 o                         
 -26   2   5        166.95        166.45        12.72 o                         
 -25   2   5          8.52         -0.40         6.78 o                         
 -24   2   5         11.38          7.43         7.01 o                         
 -23   2   5          8.21          6.43         6.63 o                         
 -22   2   5          9.61         12.57         5.89 o                         
 -21   2   5         10.49         11.65         5.80 o                         
 -20   2   5        152.57        174.88         9.70 o                         
 -19   2   5        182.88        221.22         9.94 o                         
 -18   2   5        346.13        320.86        11.30 o                         
 -17   2   5        178.98        185.09         9.09 o                         
 -16   2   5        420.17        414.29        12.84 o                         
 -15   2   5        206.85        169.86         8.22 o                         
 -14   2   5        608.90        543.61        15.33 o                         
 -13   2   5         68.35         98.11         6.51 o                         
 -12   2   5        111.95         95.97         4.25 o                         
 -11   2   5        794.31        737.41        12.29 o                         
 -10   2   5        479.16        493.46         9.66 o                         
  -9   2   5        812.39        822.49        12.89 o                         
  -8   2   5       1538.90       1579.69        21.25 o                         
  -7   2   5        989.67        934.42        14.27 o                         
  -6   2   5       1894.01       2069.22        26.20 o                         
  -5   2   5       1925.65       1926.60        23.78 o                         
  -4   2   5       3282.40       3341.70        39.23 o                         
  -3   2   5        120.10        118.62         6.91 o                         
  -2   2   5        115.21        100.17         4.74 o                         
  -1   2   5        561.00        472.39         8.77 o                         
   0   2   5        709.81        765.93        11.27 o                         
   1   2   5       5649.93       5475.95        65.44 o                         
   2   2   5       7333.39       7253.54        75.68 o                         
   3   2   5        347.92        396.59         9.26 o                         
   4   2   5        382.96        398.33         7.73 o                         
   5   2   5         63.72         79.32         3.55 o                         
   6   2   5        558.70        599.50        10.18 o                         
   7   2   5       8171.31       7950.49        86.85 o                         
   8   2   5       2649.63       2605.08        31.69 o                         
   9   2   5        723.03        748.32        13.65 o                         
  10   2   5        496.02        492.73         9.68 o                         
  11   2   5       1176.19       1163.26        18.22 o                         
  12   2   5       1166.62       1163.90        18.60 o                         
  13   2   5         38.08         20.97         4.25 o                         
  14   2   5        472.22        458.18        11.17 o                         
  15   2   5         74.26        113.80         8.63 o                         
  16   2   5         74.26         94.70         6.75 o                         
  17   2   5        222.76        218.56         9.66 o                         
  18   2   5         77.62         88.85         7.63 o                         
  19   2   5         29.07         38.89         6.45 o                         
  20   2   5        772.51        769.53        18.80 o                         
  21   2   5          1.92         13.26         5.86 o                         
  22   2   5         35.05         23.15         7.15 o                         
  23   2   5        348.07        346.12        13.82 o                         
  24   2   5          5.92          0.70         6.71 o                         
  25   2   5        131.80        159.97        11.70 o                         
  26   2   5         20.07         22.20         7.92 o                         
  27   2   5         69.61         77.94         9.78 o                         
  28   2   5         46.36         46.91         8.93 o                         
  29   2   5          0.39          2.70         7.04 o                         
  30   2   5         26.22         30.20         7.73 o                         
  31   2   5         14.48          4.73         6.79 o                         
  32   2   5          0.19          1.24         5.84 o                         
  33   2   5          4.51          3.81         6.34 o                         
 -31   3   5         31.23         25.19         9.10 o                         
 -30   3   5         15.99         20.63         9.67 o                         
 -29   3   5         13.57          7.83         9.12 o                         
 -28   3   5          0.64         -5.99         7.79 o                         
 -27   3   5          0.02          5.52         9.16 o                         
 -26   3   5          1.17          4.84        10.22 o                         
 -25   3   5         43.09         55.34        13.45 o                         
 -24   3   5         56.03         44.12        12.94 o                         
 -23   3   5        482.24        508.39        25.58 o                         
 -22   3   5         42.91         32.62        11.56 o                         
 -21   3   5         84.83         95.98        13.34 o                         
 -20   3   5          3.50         -0.86         8.61 o                         
 -19   3   5          4.07         -2.12         8.34 o                         
 -18   3   5        181.23        183.59        16.36 o                         
 -17   3   5        239.17        246.26        16.64 o                         
 -16   3   5        375.23        409.24        17.87 o                         
 -15   3   5        233.49        242.82        13.51 o                         
 -14   3   5        236.57        272.77        11.29 o                         
 -13   3   5         38.02         44.88         5.60 o                         
 -12   3   5          8.23         20.23         4.39 o                         
 -11   3   5        231.94        233.15         8.96 o                         
 -10   3   5        232.24        231.68         7.76 o                         
  -9   3   5          0.13          3.33         2.80 o                         
  -8   3   5        172.82        168.68         5.93 o                         
  -7   3   5         31.39         44.57         4.16 o                         
  -6   3   5        558.31        511.81        11.28 o                         
  -5   3   5         66.38         77.99         3.64 o                         
  -4   3   5        210.10        243.70         6.47 o                         
  -3   3   5       1102.92       1127.34        16.77 o                         
  -2   3   5        927.14        934.33        16.90 o                         
  -1   3   5        477.06        550.75        10.66 o                         
   0   3   5        319.34        356.68         8.53 o                         
   1   3   5          4.63         15.62         3.94 o                         
   2   3   5         75.01         59.54         4.99 o                         
   3   3   5        331.06        324.43         9.28 o                         
   4   3   5       1076.68       1140.22        20.20 o                         
   5   3   5         72.06         78.69         6.01 o                         
   6   3   5        129.35        122.09         6.33 o                         
   7   3   5          2.06          2.43         3.34 o                         
   8   3   5        101.98        105.52         7.07 o                         
   9   3   5         28.31         33.82         4.45 o                         
  10   3   5        226.17        202.04         8.04 o                         
  11   3   5          4.77         11.75         4.31 o                         
  12   3   5        225.69        256.14         9.14 o                         
  13   3   5         15.64         33.43         5.07 o                         
  14   3   5        119.18        121.11         7.29 o                         
  15   3   5         55.50         60.55         6.45 o                         
  16   3   5          2.90          1.59         4.95 o                         
  17   3   5         39.97         36.72         7.22 o                         
  18   3   5        161.59        171.85         9.88 o                         
  19   3   5        218.27        245.78        11.86 o                         
  20   3   5        458.20        472.48        15.52 o                         
  21   3   5        462.75        477.12        16.29 o                         
  22   3   5        183.87        208.77        11.95 o                         
  23   3   5        103.17        105.27         9.71 o                         
  24   3   5        162.38        171.53        11.72 o                         
  25   3   5         83.21         88.11        10.12 o                         
  26   3   5         74.19         78.73        11.41 o                         
  27   3   5          5.88          5.72         7.47 o                         
  28   3   5        308.93        309.17        15.74 o                         
  29   3   5        206.15        199.40        13.99 o                         
  30   3   5          0.27         11.22         7.48 o                         
  31   3   5        104.68        126.15        12.22 o                         
 -29   4   5          1.16          4.48         6.96 o                         
 -28   4   5         67.11         74.61        12.72 o                         
 -27   4   5        138.06        133.81        15.61 o                         
 -26   4   5         47.77         64.46        12.14 o                         
 -25   4   5         73.62         83.05        14.93 o                         
 -24   4   5         13.39         11.23        10.07 o                         
 -23   4   5         48.86         37.44        11.96 o                         
 -22   4   5         72.03         79.49        13.37 o                         
 -21   4   5         14.51         21.15        10.16 o                         
 -20   4   5          7.38          7.80         9.53 o                         
 -19   4   5         40.74         25.66        10.57 o                         
 -18   4   5         10.69         21.04        10.51 o                         
 -17   4   5        430.98        439.54        17.75 o                         
 -16   4   5          7.77         13.00         6.55 o                         
 -15   4   5          8.96         11.82         5.75 o                         
 -14   4   5        503.60        517.86        17.23 o                         
 -13   4   5       1183.67       1228.11        26.40 o                         
 -12   4   5        619.03        563.79        14.64 o                         
 -11   4   5        121.84        143.83         7.07 o                         
 -10   4   5          7.84          9.84         4.25 o                         
  -9   4   5        171.24        152.47         7.70 o                         
  -8   4   5        225.76        209.34         9.85 o                         
  -7   4   5        248.69        274.59        10.30 o                         
  -6   4   5        724.32        684.96        13.87 o                         
  -5   4   5         24.79         28.19         5.10 o                         
  -4   4   5        347.29        363.18        12.23 o                         
  -3   4   5        243.46        214.10         8.16 o                         
  -2   4   5       1012.19        937.15        17.88 o                         
  -1   4   5        194.77        257.00        21.09 o                         
   0   4   5        136.87        189.24         7.55 o                         
   1   4   5       1314.34       1365.67        29.90 o                         
   2   4   5        758.89        789.54        15.78 o                         
   3   4   5       1750.91       1713.07        29.87 o                         
   4   4   5         51.71         67.07         6.36 o                         
   5   4   5       2034.95       1923.53        35.53 o                         
   6   4   5        283.43        291.09        10.99 o                         
   7   4   5         34.41         48.16         6.17 o                         
   8   4   5       1217.27       1181.71        26.89 o                         
   9   4   5         85.63         87.23         8.74 o                         
  10   4   5         64.63         79.62         9.58 o                         
  11   4   5         19.93         27.57         6.59 o                         
  12   4   5        747.86        706.48        18.06 o                         
  13   4   5        154.35        145.34         8.46 o                         
  14   4   5        406.31        403.03        11.46 o                         
  15   4   5         17.71         26.45         5.73 o                         
  16   4   5         98.53        129.37         9.15 o                         
  17   4   5        160.90        178.01        11.60 o                         
  18   4   5          4.15          2.45         6.38 o                         
  19   4   5         65.75         78.24        10.23 o                         
  20   4   5         77.76         76.04         9.45 o                         
  21   4   5         62.89         71.30         8.98 o                         
  22   4   5         78.74         60.08         9.10 o                         
  23   4   5         13.48          4.39         7.74 o                         
  24   4   5          3.10         -2.62         8.40 o                         
  25   4   5        148.10        162.71        13.17 o                         
  26   4   5         54.43         44.65        10.65 o                         
  27   4   5        119.55        113.14        12.88 o                         
  28   4   5        129.89        117.08        15.67 o                         
  29   4   5         78.99         66.33        11.80 o                         
 -26   5   5          8.30          5.93         8.13 o                         
 -25   5   5        101.73         95.08        14.12 o                         
 -24   5   5         51.56         51.58        12.29 o                         
 -23   5   5         28.09         28.03        10.62 o                         
 -22   5   5          0.11         -7.48         7.92 o                         
 -21   5   5          0.01         -0.78         8.32 o                         
 -20   5   5         36.86         48.59        10.64 o                         
 -19   5   5         21.23         21.83         9.81 o                         
 -18   5   5        319.01        347.81        17.96 o                         
 -17   5   5         10.32          5.18         8.90 o                         
 -16   5   5         15.56         13.43        10.58 o                         
 -15   5   5        105.83        100.55        11.30 o                         
 -14   5   5          0.20         -1.42        10.41 o                         
 -13   5   5        289.21        293.63        15.04 o                         
 -12   5   5        220.21        259.61        11.53 o                         
 -11   5   5         38.79         56.03         6.79 o                         
 -10   5   5        102.37        100.20         7.85 o                         
  -9   5   5        365.50        340.96        14.45 o                         
  -8   5   5        138.76        126.74         7.60 o                         
  -7   5   5        585.27        584.70        19.98 o                         
  -6   5   5        934.30        911.70        23.04 o                         
  -5   5   5        119.55        141.13        10.71 o                         
  -4   5   5          6.65         25.27         7.17 o                         
  -3   5   5         63.15         72.39        10.65 o                         
  -2   5   5         65.51         82.79         7.43 o                         
  -1   5   5        235.11        230.12         9.46 o                         
   0   5   5         32.89         55.32         7.27 o                         
   1   5   5          7.52         15.12         4.67 o                         
   2   5   5       2453.28       2604.44        63.19 o                         
   3   5   5          4.41         19.27         9.88 o                         
   4   5   5         90.43        106.25         8.61 o                         
   5   5   5         41.75         50.13         8.32 o                         
   6   5   5        168.19        180.42        10.50 o                         
   7   5   5        560.68        547.32        17.61 o                         
   8   5   5          4.71          5.05         6.82 o                         
   9   5   5          1.27          4.38         6.96 o                         
  10   5   5         42.60         24.30         7.53 o                         
  11   5   5        252.20        239.08        15.66 o                         
  12   5   5         34.18         31.95         8.48 o                         
  13   5   5        293.58        286.18        14.18 o                         
  14   5   5         39.71         63.67        10.44 o                         
  15   5   5        226.04        230.07        20.94 o                         
  16   5   5        256.82        258.48        18.17 o                         
  17   5   5          0.02          0.50         9.02 o                         
  18   5   5        218.56        241.62        18.74 o                         
  19   5   5         28.14         32.86        11.05 o                         
  20   5   5         62.55         61.14        14.24 o                         
  21   5   5          4.10         -1.40         7.84 o                         
  22   5   5          1.65          1.35         7.86 o                         
  23   5   5         16.88          8.31         8.56 o                         
  24   5   5         70.62         37.18        11.33 o                         
  25   5   5         11.30          1.69         6.89 o                         
  26   5   5        118.55        119.40        12.77 o                         
 -22   6   5         31.55         23.81         9.56 o                         
 -21   6   5        124.85        116.48        16.36 o                         
 -20   6   5        329.13        346.22        25.56 o                         
 -19   6   5          0.42         -4.18         7.71 o                         
 -18   6   5          7.63          8.92         8.44 o                         
 -17   6   5          3.12         -2.27        10.36 o                         
 -16   6   5          0.33         11.36         8.53 o                         
 -15   6   5          6.74         -0.15         9.58 o                         
 -14   6   5          0.47          1.29         7.78 o                         
 -13   6   5         18.44         15.26        10.11 o                         
 -12   6   5        298.73        284.93        13.33 o                         
 -11   6   5        113.68        125.52         9.04 o                         
 -10   6   5        217.70        235.89        11.24 o                         
  -9   6   5         84.31         84.01         6.95 o                         
  -8   6   5          1.10          4.37         5.92 o                         
  -7   6   5         73.58         52.52         8.26 o                         
  -6   6   5        127.18        166.64        15.19 o                         
  -5   6   5         17.39         21.43        11.42 o                         
  -4   6   5          5.06         -4.09         7.12 o                         
  -3   6   5         69.67         88.61         8.01 o                         
  -2   6   5         34.62         39.64         6.27 o                         
  -1   6   5          5.11          8.98         5.00 o                         
   0   6   5         88.43         93.15         8.41 o                         
   1   6   5          0.28          6.92         5.00 o                         
   2   6   5        171.24        211.04        11.39 o                         
   3   6   5         23.05         17.50         7.56 o                         
   4   6   5          6.38         12.43         6.12 o                         
   5   6   5          9.18         11.98         6.44 o                         
   6   6   5        179.85        152.62        12.89 o                         
   7   6   5         52.23         66.12        10.52 o                         
   8   6   5          7.52          2.40         7.08 o                         
   9   6   5        225.94        217.05        15.30 o                         
  10   6   5        148.52        154.98        20.30 o                         
  11   6   5        121.67        141.76        12.38 o                         
  12   6   5          7.35          8.29         7.96 o                         
  13   6   5         41.29         39.16        11.72 o                         
  14   6   5         33.28         55.33        15.09 o                         
  15   6   5         99.95         87.30        13.34 o                         
  16   6   5         54.44         57.21        12.00 o                         
  17   6   5        299.66        270.82        21.15 o                         
  18   6   5          0.17         -3.84         8.88 o                         
  19   6   5        176.95        207.81        19.90 o                         
  20   6   5         28.23          0.85         9.35 o                         
  21   6   5        191.42        194.61        15.60 o                         
  22   6   5        105.52         92.03        11.40 o                         
 -16   7   5          1.77         -2.53        10.96 o                         
 -15   7   5         86.21         55.68        20.50 o                         
 -14   7   5         21.57          4.38        14.39 o                         
 -13   7   5         22.00          6.61        14.75 o                         
 -12   7   5         58.98         56.87        29.17 o                         
 -11   7   5         19.19         19.03        14.94 o                         
 -10   7   5         28.52         13.91        11.51 o                         
  -9   7   5         31.69         26.57        16.21 o                         
  -8   7   5         87.08         79.54        15.80 o                         
  -7   7   5        143.08        143.79        18.45 o                         
  -6   7   5         30.10         34.86        12.10 o                         
  -5   7   5          0.83          2.39         9.20 o                         
  -4   7   5         76.72         74.86        16.07 o                         
  -3   7   5        157.08        147.98        13.17 o                         
  -2   7   5          8.91         -1.19        11.20 o                         
  -1   7   5        103.26         81.73        11.78 o                         
   0   7   5          0.35         -2.19         6.70 o                         
   1   7   5        141.92        173.40        16.74 o                         
   2   7   5        270.22        294.73        21.78 o                         
   3   7   5          2.36         -3.21         7.68 o                         
   4   7   5         33.55         41.73        11.80 o                         
   5   7   5          5.81          4.75         8.56 o                         
   6   7   5         13.88         12.81         8.64 o                         
   7   7   5         23.46         31.72        11.11 o                         
   8   7   5          0.17         -4.99         8.02 o                         
   9   7   5         35.10         52.45        11.58 o                         
  10   7   5          7.13         16.82        10.01 o                         
  11   7   5          1.61         11.45         7.77 o                         
  12   7   5         81.53         69.82        12.56 o                         
  13   7   5          3.57         -3.83         9.69 o                         
  14   7   5        133.02        112.83        19.61 o                         
  15   7   5         35.20         34.94        20.08 o                         
  16   7   5         25.30         21.60        16.06 o                         
 -34   0   6         27.71         30.12        10.81 o                         
 -33   0   6        107.24        123.46        15.54 o                         
 -32   0   6         12.58         10.14         9.95 o                         
 -31   0   6         43.23         76.23        13.89 o                         
 -30   0   6        114.46         95.57        19.15 o                         
 -29   0   6         91.95        104.76        16.85 o                         
 -28   0   6        107.03         87.21        16.70 o                         
 -27   0   6        475.52        432.90        27.62 o                         
 -26   0   6         67.81        101.87        16.47 o                         
 -25   0   6          3.70         15.08        12.06 o                         
 -24   0   6        192.66        194.24        19.59 o                         
 -23   0   6        176.57        181.40        19.94 o                         
 -22   0   6         39.97         55.72        12.77 o                         
 -21   0   6        934.93        974.79        35.05 o                         
 -20   0   6          9.77         31.65         8.46 o                         
 -19   0   6       1907.81       1926.18        45.89 o                         
 -18   0   6        150.05        211.85        14.31 o                         
 -17   0   6         19.02         25.03         7.78 o                         
 -16   0   6        923.98        987.99        24.00 o                         
 -15   0   6       1719.71       1957.37        38.61 o                         
 -14   0   6       4014.47       3903.15        70.99 o                         
 -13   0   6       6681.78       6682.90        83.20 o                         
 -12   0   6       5343.11       5196.76        69.74 o                         
 -11   0   6       5642.60       5330.97        71.24 o                         
 -10   0   6       1738.43       1687.62        28.86 o                         
  -9   0   6         68.02        103.46         6.82 o                         
  -8   0   6        345.13        358.51        10.99 o                         
  -7   0   6       1474.60       1390.99        24.59 o                         
  -6   0   6        501.62        535.13        13.17 o                         
  -5   0   6        188.25        172.77        11.19 o                         
  -4   0   6        156.68        189.33         9.10 o                         
  -3   0   6        130.58        120.76         8.15 o                         
  -2   0   6      11032.97      11005.32       199.62 o                         
  -1   0   6       2329.36       2682.55        79.34 o                         
   0   0   6      16434.54      16306.41       325.58 o                         
   1   0   6       2015.40       2098.62       152.90 o                         
   2   0   6        605.83        724.83        23.37 o                         
   3   0   6       7154.43       6653.69       139.52 o                         
   4   0   6        347.42        521.18        19.21 o                         
   5   0   6        554.17        542.99        20.20 o                         
   6   0   6         59.70         60.85         8.81 o                         
   7   0   6       2018.14       2002.15        50.00 o                         
   8   0   6        168.75        217.72        11.78 o                         
   9   0   6       5673.72       5335.85       104.18 o                         
  10   0   6        171.32        215.94        11.42 o                         
  11   0   6       1032.88        962.14        24.86 o                         
  12   0   6       2902.66       2746.12        54.35 o                         
  13   0   6        608.81        574.04        18.71 o                         
  14   0   6        275.02        250.81        14.83 o                         
  15   0   6         70.44         52.41        10.59 o                         
  16   0   6        887.60        824.74        30.09 o                         
  17   0   6        982.91       1042.73        32.18 o                         
  18   0   6        243.54        282.10        16.76 o                         
  19   0   6        701.23        619.03        24.65 o                         
  20   0   6        318.62        342.00        19.05 o                         
  21   0   6        435.94        418.83        21.96 o                         
  22   0   6        852.02        888.28        28.29 o                         
  23   0   6         71.05         85.14        12.32 o                         
  24   0   6         88.08        108.10        13.54 o                         
  25   0   6        575.24        614.31        26.66 o                         
  26   0   6         81.30        126.74        14.10 o                         
  27   0   6         24.68         50.63        12.23 o                         
  28   0   6        657.20        676.48        27.82 o                         
  29   0   6          8.13          4.67        10.06 o                         
  30   0   6         58.14         61.37        13.15 o                         
  31   0   6          3.65         -3.96         9.52 o                         
  32   0   6          0.06          9.99         9.41 o                         
  33   0   6          3.82          4.29        10.40 o                         
 -33   1   6        216.10        225.84        17.44 o                         
 -32   1   6         10.58          9.58         7.57 o                         
 -31   1   6         35.47         25.05         8.16 o                         
 -30   1   6          2.54          0.12         7.12 o                         
 -29   1   6         42.32         47.82         9.56 o                         
 -28   1   6         43.39         23.13         8.85 o                         
 -27   1   6         92.40         86.37        11.20 o                         
 -26   1   6         57.08         62.38        10.25 o                         
 -25   1   6         79.00         74.18         9.73 o                         
 -24   1   6        128.60        107.56        10.33 o                         
 -23   1   6         81.60         99.82         9.30 o                         
 -22   1   6         90.77        119.77         8.76 o                         
 -21   1   6        275.70        292.23        11.03 o                         
 -20   1   6         56.87         58.80         6.72 o                         
 -19   1   6        991.84       1012.76        20.77 o                         
 -18   1   6        523.29        559.47        13.66 o                         
 -17   1   6          7.47         10.03         4.25 o                         
 -16   1   6       1133.46       1198.43        20.85 o                         
 -15   1   6        117.83        130.20         6.74 o                         
 -14   1   6       1563.37       1556.48        22.11 o                         
 -13   1   6         87.73         97.24         5.52 o                         
 -12   1   6       1182.33       1141.74        14.59 o                         
 -11   1   6        186.51        212.67         5.82 o                         
 -10   1   6       1099.77       1037.95        13.71 o                         
  -9   1   6        457.88        523.09         9.24 o                         
  -8   1   6        367.61        383.75         8.05 o                         
  -7   1   6       3619.95       3575.63        39.42 o                         
  -6   1   6       1520.18       1541.59        19.83 o                         
  -5   1   6        762.92        748.38        12.64 o                         
  -4   1   6        415.27        378.06         8.39 o                         
  -3   1   6        398.46        315.81         8.15 o                         
  -2   1   6          8.56          9.56         3.28 o                         
  -1   1   6      10472.37      10579.05       123.73 o                         
   0   1   6        851.08        947.99        32.61 o                         
   1   1   6       1400.63       1302.08        23.03 o                         
   2   1   6       2768.91       2645.23        38.43 o                         
   3   1   6      10694.82      10367.73       133.06 o                         
   4   1   6        327.12        406.52        16.14 o                         
   5   1   6       1204.41       1210.47        22.07 o                         
   6   1   6        117.34        123.40         7.12 o                         
   7   1   6         49.53         71.89         5.90 o                         
   8   1   6       1296.80       1245.70        22.01 o                         
   9   1   6        171.40        186.59         7.92 o                         
  10   1   6       8212.19       8329.40       109.73 o                         
  11   1   6       1647.34       1583.42        25.68 o                         
  12   1   6        194.51        218.27         8.49 o                         
  13   1   6        800.74        789.10        16.58 o                         
  14   1   6        424.27        413.62        11.59 o                         
  15   1   6        114.02        126.20         7.61 o                         
  16   1   6        422.22        432.96        12.11 o                         
  17   1   6        522.35        494.39        14.13 o                         
  18   1   6         12.70         12.66         5.64 o                         
  19   1   6        810.75        764.65        19.35 o                         
  20   1   6        446.23        454.86        14.45 o                         
  21   1   6        512.99        479.40        15.63 o                         
  22   1   6          1.36          6.29         6.19 o                         
  23   1   6        379.67        407.14        14.97 o                         
  24   1   6         13.55         11.74         7.99 o                         
  25   1   6          5.98         -2.04         7.22 o                         
  26   1   6         13.39         26.06         8.12 o                         
  27   1   6          0.33          4.27         6.30 o                         
  28   1   6        192.59        206.94        12.55 o                         
  29   1   6          3.67          6.76         7.10 o                         
  30   1   6          5.79          5.86         6.94 o                         
  31   1   6         36.23         31.34         8.31 o                         
  32   1   6         18.22          9.73         7.67 o                         
  33   1   6         23.35         23.26         6.85 o                         
 -33   2   6         14.79         12.95         8.17 o                         
 -32   2   6         29.95         26.06        12.84 o                         
 -31   2   6         36.17         33.84         9.82 o                         
 -30   2   6        218.56        213.10        15.84 o                         
 -29   2   6         79.78         83.39        11.43 o                         
 -28   2   6         45.00         57.13        11.44 o                         
 -27   2   6          0.23          8.41         9.58 o                         
 -26   2   6          1.01         -3.11         7.46 o                         
 -25   2   6         21.11         14.94         7.24 o                         
 -24   2   6         89.71        103.47         9.75 o                         
 -23   2   6          2.71          1.63         6.89 o                         
 -22   2   6        779.01        691.75        19.43 o                         
 -21   2   6       1126.67       1057.96        24.02 o                         
 -20   2   6         23.80         16.00         6.17 o                         
 -19   2   6          4.44          9.67         5.52 o                         
 -18   2   6         80.90        109.87         8.60 o                         
 -17   2   6        428.82        375.47        12.90 o                         
 -16   2   6        608.09        585.42        15.67 o                         
 -15   2   6        101.63        134.57         8.16 o                         
 -14   2   6        220.43        189.62         7.94 o                         
 -13   2   6         88.62         93.84         6.04 o                         
 -12   2   6        403.83        381.98        11.80 o                         
 -11   2   6          1.36          7.86         2.77 o                         
 -10   2   6       1339.24       1320.35        16.78 o                         
  -9   2   6       2475.27       2455.46        29.39 o                         
  -8   2   6         22.72         19.82         3.64 o                         
  -7   2   6        215.29        247.29         6.33 o                         
  -6   2   6        202.46        232.59         6.30 o                         
  -5   2   6       1993.52       1992.99        25.80 o                         
  -4   2   6         18.50         42.26         4.54 o                         
  -3   2   6       1412.64       1250.95        18.63 o                         
  -2   2   6        703.49        621.02        13.71 o                         
  -1   2   6       8846.98       8404.95        95.22 o                         
   0   2   6        527.56       1085.31        48.96 o                         
   1   2   6         19.87         21.48         7.12 o                         
   2   2   6        130.94        132.17         5.74 o                         
   3   2   6        104.07        113.96         4.36 o                         
   4   2   6       3363.03       3173.82        37.58 o                         
   5   2   6       3699.54       3678.21        42.73 o                         
   6   2   6        344.05        353.39         8.79 o                         
   7   2   6      11427.58      11111.86       130.26 o                         
   8   2   6         10.03         22.96         3.40 o                         
   9   2   6         70.26         82.14         4.71 o                         
  10   2   6        744.83        750.61        14.84 o                         
  11   2   6        122.26        111.95         6.17 o                         
  12   2   6          5.01          5.02         3.41 o                         
  13   2   6          1.47         -3.33         3.33 o                         
  14   2   6       1589.46       1587.38        27.45 o                         
  15   2   6          1.18          6.53         4.34 o                         
  16   2   6        366.87        406.52        11.57 o                         
  17   2   6        111.40        126.63         7.98 o                         
  18   2   6        303.29        317.29        11.38 o                         
  19   2   6         19.62         18.46         6.48 o                         
  20   2   6         36.29         40.31         6.99 o                         
  21   2   6        442.76        431.82        14.05 o                         
  22   2   6       1539.65       1501.83        31.24 o                         
  23   2   6        127.74        133.38        11.57 o                         
  24   2   6         71.85         84.33        10.03 o                         
  25   2   6         33.41         45.92         8.41 o                         
  26   2   6         54.90         56.39         9.61 o                         
  27   2   6         64.51         66.00         9.57 o                         
  28   2   6          8.43         18.11         7.93 o                         
  29   2   6         25.17         26.09         9.22 o                         
  30   2   6         10.27          4.20         7.15 o                         
  31   2   6         52.97         42.51         9.31 o                         
  32   2   6          1.98          3.29         6.51 o                         
 -31   3   6          0.60          6.67         7.07 o                         
 -30   3   6         14.13          3.12        10.21 o                         
 -29   3   6         15.91          6.00         8.97 o                         
 -28   3   6         18.34          9.31        10.28 o                         
 -27   3   6         72.08         66.37        13.64 o                         
 -26   3   6         59.34         56.25        13.44 o                         
 -25   3   6         35.97         29.80        13.57 o                         
 -24   3   6         59.01         61.61        14.18 o                         
 -23   3   6        356.11        369.46        22.35 o                         
 -22   3   6         17.81         27.96        10.63 o                         
 -21   3   6        190.10        208.12        18.77 o                         
 -20   3   6        884.95        923.94        30.38 o                         
 -19   3   6         60.13         84.25        12.79 o                         
 -18   3   6         26.85         30.77        10.15 o                         
 -17   3   6         23.43         27.59         9.31 o                         
 -16   3   6         23.23         34.08        10.83 o                         
 -15   3   6        123.48        115.04        11.79 o                         
 -14   3   6        606.69        575.13        18.28 o                         
 -13   3   6        623.48        557.92        16.10 o                         
 -12   3   6        154.30        141.89         8.90 o                         
 -11   3   6        243.00        235.65         8.51 o                         
 -10   3   6         48.32         47.98         5.88 o                         
  -9   3   6         32.04         43.41         5.15 o                         
  -8   3   6        144.54        128.98         5.93 o                         
  -7   3   6        651.48        618.57        11.71 o                         
  -6   3   6         80.40         82.33         4.30 o                         
  -5   3   6        391.06        355.39         8.66 o                         
  -4   3   6        316.11        328.29         7.38 o                         
  -3   3   6         17.81         41.06         5.58 o                         
  -2   3   6         74.59         65.35         4.67 o                         
  -1   3   6        632.11        599.66        11.74 o                         
   0   3   6        162.06        226.66         8.77 o                         
   1   3   6         11.67         31.27         3.78 o                         
   2   3   6         25.50         20.66         3.45 o                         
   3   3   6         64.94         62.47         5.64 o                         
   4   3   6        212.42        202.36         8.57 o                         
   5   3   6        281.91        261.72         9.84 o                         
   6   3   6       2221.57       2227.21        38.51 o                         
   7   3   6        963.93        884.84        17.21 o                         
   8   3   6         10.90         14.54         3.92 o                         
   9   3   6        374.12        372.67        10.75 o                         
  10   3   6        194.55        201.09         9.38 o                         
  11   3   6        112.59        107.31         7.66 o                         
  12   3   6        428.76        440.64        13.45 o                         
  13   3   6         89.61         96.64         8.52 o                         
  14   3   6        131.57        114.09         7.81 o                         
  15   3   6         23.84         27.58         6.27 o                         
  16   3   6        109.57        121.37         9.31 o                         
  17   3   6        219.01        187.98        12.57 o                         
  18   3   6       1026.11        980.11        23.48 o                         
  19   3   6        529.88        517.78        17.04 o                         
  20   3   6         43.24         48.34         8.25 o                         
  21   3   6         23.07         39.83         8.66 o                         
  22   3   6        192.85        210.59        12.10 o                         
  23   3   6        486.39        484.03        16.61 o                         
  24   3   6        264.58        268.81        15.92 o                         
  25   3   6        135.83        124.34        13.94 o                         
  26   3   6         51.95         87.38        11.76 o                         
  27   3   6        285.42        278.06        15.74 o                         
  28   3   6         38.14         32.13         9.38 o                         
  29   3   6          0.30         -6.81         6.81 o                         
  30   3   6         13.04         27.27         8.51 o                         
  31   3   6          0.59         -1.84         6.52 o                         
 -29   4   6         12.48          4.69         8.78 o                         
 -28   4   6         41.62         29.09        12.71 o                         
 -27   4   6         13.23         10.99         9.51 o                         
 -26   4   6         12.40         10.28        10.02 o                         
 -25   4   6          0.56          2.37         8.94 o                         
 -24   4   6         34.74         35.42        11.50 o                         
 -23   4   6          1.47         -2.29         9.12 o                         
 -22   4   6         13.87         -0.86        10.18 o                         
 -21   4   6         79.13        103.68        14.45 o                         
 -20   4   6         19.16         22.50        11.09 o                         
 -19   4   6         63.71         76.08        14.15 o                         
 -18   4   6          0.92          6.82         9.35 o                         
 -17   4   6        623.37        620.56        25.12 o                         
 -16   4   6        255.62        295.72        15.43 o                         
 -15   4   6         40.01         46.39         8.67 o                         
 -14   4   6        420.37        413.38        14.11 o                         
 -13   4   6        335.78        374.30        15.07 o                         
 -12   4   6        703.19        648.26        16.53 o                         
 -11   4   6        264.97        276.22        10.50 o                         
 -10   4   6        326.01        336.16        12.96 o                         
  -9   4   6        233.28        226.34        10.53 o                         
  -8   4   6         79.53         81.62         7.10 o                         
  -7   4   6        492.54        456.09        13.11 o                         
  -6   4   6        206.72        174.78         7.94 o                         
  -5   4   6        891.05        854.67        19.99 o                         
  -4   4   6        269.07        293.70         8.95 o                         
  -3   4   6        467.53        457.04        12.74 o                         
  -2   4   6        634.31        619.21        14.45 o                         
  -1   4   6         95.15        119.46         8.06 o                         
   0   4   6       1354.93       1420.94        25.47 o                         
   1   4   6          2.37         17.04        10.36 o                         
   2   4   6        177.04        173.32         8.92 o                         
   3   4   6       1053.68       1000.89        23.25 o                         
   4   4   6         16.04         25.09         5.68 o                         
   5   4   6         60.10         54.49         7.34 o                         
   6   4   6        622.08        575.23        16.51 o                         
   7   4   6        322.07        298.41        12.11 o                         
   8   4   6         52.47         72.93         8.65 o                         
   9   4   6          8.19          8.00         6.54 o                         
  10   4   6          4.52         10.63         6.65 o                         
  11   4   6        157.95        153.00        10.73 o                         
  12   4   6          6.80         12.01         6.37 o                         
  13   4   6         72.71         91.45         9.03 o                         
  14   4   6        459.32        462.14        14.27 o                         
  15   4   6        232.24        247.67        11.15 o                         
  16   4   6        210.13        218.38        12.19 o                         
  17   4   6        111.85        110.76        11.67 o                         
  18   4   6         26.87         12.47         7.56 o                         
  19   4   6          1.81          2.47         8.12 o                         
  20   4   6        113.74        109.13        10.53 o                         
  21   4   6        629.57        603.53        19.96 o                         
  22   4   6         15.65         18.80         8.88 o                         
  23   4   6        595.68        620.76        21.43 o                         
  24   4   6         58.15         60.44        10.60 o                         
  25   4   6          0.88          2.76         7.55 o                         
  26   4   6         33.45         27.24         9.21 o                         
  27   4   6        145.35         99.61        15.21 o                         
  28   4   6        131.55        108.07        14.68 o                         
  29   4   6         83.62         72.78        12.01 o                         
 -26   5   6         42.58         34.59        14.17 o                         
 -25   5   6         14.74          5.62         8.43 o                         
 -24   5   6         14.16         18.51         9.94 o                         
 -23   5   6         32.30         24.21        10.50 o                         
 -22   5   6         10.13          7.26         9.57 o                         
 -21   5   6          2.85          4.78         9.05 o                         
 -20   5   6         50.51         63.34        11.50 o                         
 -19   5   6         31.77         16.10         9.28 o                         
 -18   5   6          1.05          2.48         9.58 o                         
 -17   5   6         22.83         26.15         9.25 o                         
 -16   5   6         35.16         34.32        11.45 o                         
 -15   5   6        117.36        115.62        12.77 o                         
 -14   5   6         36.55         31.91         9.61 o                         
 -13   5   6         43.57         67.71        11.05 o                         
 -12   5   6        182.00        210.51        13.53 o                         
 -11   5   6        301.96        307.50        12.88 o                         
 -10   5   6        556.65        578.31        17.53 o                         
  -9   5   6          0.48          1.43         4.98 o                         
  -8   5   6        111.56        110.95         8.17 o                         
  -7   5   6          9.90         20.97         4.58 o                         
  -6   5   6        161.35        172.90        11.15 o                         
  -5   5   6        923.66        878.10        25.12 o                         
  -4   5   6       2141.07       2102.26        43.91 o                         
  -3   5   6        358.54        385.21        14.10 o                         
  -2   5   6         13.41         14.37         5.03 o                         
  -1   5   6         38.19         33.33         5.99 o                         
   0   5   6       2444.48       2510.71        54.88 o                         
   1   5   6        332.25        406.25        17.25 o                         
   2   5   6        946.07        933.87        23.79 o                         
   3   5   6        136.66        178.91        10.80 o                         
   4   5   6       1146.42       1150.93        30.84 o                         
   5   5   6       1270.85       1291.97        30.18 o                         
   6   5   6        653.76        660.02        20.16 o                         
   7   5   6       1202.97       1175.48        32.34 o                         
   8   5   6       1190.75       1156.79        34.17 o                         
   9   5   6        227.84        239.41        19.22 o                         
  10   5   6        134.68        164.43        14.63 o                         
  11   5   6          7.49          2.37         7.65 o                         
  12   5   6        441.82        414.39        20.96 o                         
  13   5   6        420.15        420.92        21.46 o                         
  14   5   6        407.31        397.20        23.25 o                         
  15   5   6          1.74          6.94         7.82 o                         
  16   5   6        274.97        264.83        18.19 o                         
  17   5   6         21.44         21.28         9.16 o                         
  18   5   6          8.73         14.85         9.59 o                         
  19   5   6         60.50         70.17        12.48 o                         
  20   5   6         63.02         63.16        13.90 o                         
  21   5   6          1.15         -3.33         8.22 o                         
  22   5   6          2.42          3.65         8.56 o                         
  23   5   6         89.58         88.43        11.75 o                         
  24   5   6          0.19         21.46         8.00 o                         
  25   5   6         21.12         19.56        10.04 o                         
  26   5   6         17.29         11.63         9.07 o                         
 -22   6   6         45.79         42.32        11.12 o                         
 -21   6   6        201.60        183.06        20.18 o                         
 -20   6   6         42.94         40.04        12.35 o                         
 -19   6   6         11.90         19.99        10.93 o                         
 -18   6   6          5.69          1.87         7.79 o                         
 -17   6   6        277.78        266.48        19.37 o                         
 -16   6   6          2.76         -1.33        10.80 o                         
 -15   6   6         47.59         46.26        11.42 o                         
 -14   6   6         16.84          8.22        12.27 o                         
 -13   6   6         11.26         16.59         8.86 o                         
 -12   6   6          9.62          7.01         6.88 o                         
 -11   6   6          5.47          9.85         8.45 o                         
 -10   6   6        236.88        243.43        11.69 o                         
  -9   6   6          1.04          5.45         5.74 o                         
  -8   6   6         65.88         65.00         7.69 o                         
  -7   6   6        310.12        300.11        11.99 o                         
  -6   6   6        327.42        323.49        12.75 o                         
  -5   6   6         50.91         55.64         7.71 o                         
  -4   6   6        111.64        110.92         8.34 o                         
  -3   6   6         13.26         19.42         5.91 o                         
  -2   6   6          0.24          4.82         5.24 o                         
  -1   6   6        102.39        110.50         9.08 o                         
   0   6   6          4.29          1.23         5.16 o                         
   1   6   6        301.57        331.00        15.27 o                         
   2   6   6        130.85        154.67        14.41 o                         
   3   6   6         49.10         61.08         8.95 o                         
   4   6   6         15.23         16.27         7.36 o                         
   5   6   6         88.33         87.27        14.36 o                         
   6   6   6         74.96         75.69        13.44 o                         
   7   6   6         50.09         87.12        11.31 o                         
   8   6   6        379.46        393.03        18.85 o                         
   9   6   6        332.18        329.07        19.75 o                         
  10   6   6         25.48         23.12         9.43 o                         
  11   6   6        143.07        152.42        16.82 o                         
  12   6   6         79.68         84.88        15.14 o                         
  13   6   6         17.81         18.29        12.32 o                         
  14   6   6         92.79        120.78        14.38 o                         
  15   6   6          4.02         -3.37        10.24 o                         
  16   6   6         25.09         24.19        11.12 o                         
  17   6   6          1.84         -4.68         9.41 o                         
  18   6   6         12.46          1.82         9.63 o                         
  19   6   6        105.19        108.46        17.14 o                         
  20   6   6         23.94         21.40        13.37 o                         
  21   6   6          5.65         -1.14         8.14 o                         
 -15   7   6          0.83          3.08         9.57 o                         
 -14   7   6          0.03          2.43        10.56 o                         
 -13   7   6          1.82         13.52        12.44 o                         
 -12   7   6         30.48         20.72        20.94 o                         
 -11   7   6          0.09          3.26        14.79 o                         
 -10   7   6          0.19         -2.82         8.70 o                         
  -9   7   6          0.08         -2.25        10.65 o                         
  -8   7   6          0.07         -0.20         8.93 o                         
  -7   7   6         10.93         20.00        10.42 o                         
  -6   7   6          1.03          2.94         9.38 o                         
  -5   7   6          6.69          2.96         7.66 o                         
  -4   7   6         13.15          2.05         9.28 o                         
  -3   7   6          0.41          2.93         7.42 o                         
  -2   7   6          0.84          4.66         7.45 o                         
  -1   7   6         22.97         16.50         9.82 o                         
   0   7   6         18.27         16.94        13.09 o                         
   1   7   6        138.72        184.18        27.93 o                         
   2   7   6        170.45        204.40        17.14 o                         
   3   7   6          4.63         -9.15         9.15 o                         
   4   7   6          7.03         34.23        13.70 o                         
   5   7   6          0.25         -5.27        11.28 o                         
   6   7   6         14.60         31.46        13.36 o                         
   7   7   6          2.30         -6.96         8.17 o                         
   8   7   6         12.64          8.67         9.88 o                         
   9   7   6         31.83         21.99        11.14 o                         
  10   7   6         96.38        104.79        18.49 o                         
  11   7   6         43.03         30.90        12.14 o                         
  12   7   6        125.65        116.57        17.44 o                         
  13   7   6          0.27          5.76         7.21 o                         
  14   7   6         11.63         19.54        10.76 o                         
  15   7   6          3.31          6.68         7.36 o                         
 -33   1   7         15.01         14.28         7.22 o                         
 -32   1   7         61.60         66.76        15.13 o                         
 -31   1   7        106.30         90.02        13.57 o                         
 -30   1   7         10.85         23.24         7.89 o                         
 -29   1   7         45.85         31.58         9.30 o                         
 -28   1   7         63.67         68.31        10.70 o                         
 -27   1   7         31.35         37.97         9.07 o                         
 -26   1   7        107.42         96.18        11.32 o                         
 -25   1   7         71.94         78.76         9.58 o                         
 -24   1   7          1.41          8.67         6.41 o                         
 -23   1   7        299.31        278.75        11.71 o                         
 -22   1   7         73.02         79.14         8.50 o                         
 -21   1   7         15.40          7.74         5.29 o                         
 -20   1   7         32.91         34.86         6.25 o                         
 -19   1   7        480.39        495.68        14.05 o                         
 -18   1   7        618.29        621.48        15.96 o                         
 -17   1   7        312.24        319.44        10.45 o                         
 -16   1   7        848.49        800.81        16.24 o                         
 -15   1   7        441.58        406.40        10.65 o                         
 -14   1   7        634.86        646.90        13.65 o                         
 -13   1   7        327.37        328.78         8.25 o                         
 -12   1   7        295.74        307.58         8.17 o                         
 -11   1   7       3085.41       2980.82        32.46 o                         
 -10   1   7         44.02         50.56         4.31 o                         
  -9   1   7          4.65          0.37         2.96 o                         
  -8   1   7         92.41        121.32         5.90 o                         
  -7   1   7        182.18        178.94         6.56 o                         
  -6   1   7        139.86        108.44         5.50 o                         
  -5   1   7        118.52        122.68         5.95 o                         
  -4   1   7       6771.60       7003.26        79.12 o                         
  -3   1   7        789.36        903.94        27.49 o                         
  -2   1   7       3101.58       3184.25        42.18 o                         
  -1   1   7         37.97        321.73        36.88 o                         
   0   1   7       3218.76       3110.60        45.30 o                         
   1   1   7       1254.64       1637.86        28.37 o                         
   2   1   7      12478.76      12377.96       167.32 o                         
   3   1   7       1657.20       2144.90        68.80 o                         
   4   1   7         14.87         34.08         5.92 o                         
   5   1   7        482.23        506.86        13.29 o                         
   6   1   7      16949.77      17362.45       231.76 o                         
   7   1   7        241.76        217.49         9.33 o                         
   8   1   7          3.01         14.61         4.88 o                         
   9   1   7         90.54        110.32         6.88 o                         
  10   1   7        518.35        508.10        13.20 o                         
  11   1   7       1770.73       1731.45        33.00 o                         
  12   1   7        371.31        391.77        12.90 o                         
  13   1   7          9.01          9.22         5.19 o                         
  14   1   7        613.97        614.59        16.25 o                         
  15   1   7        542.46        605.65        14.63 o                         
  16   1   7          3.19          8.14         4.95 o                         
  17   1   7          3.98         16.13         5.53 o                         
  18   1   7          4.10          2.00         5.08 o                         
  19   1   7         28.37         48.07         7.86 o                         
  20   1   7        139.87        142.92        10.57 o                         
  21   1   7         54.99         64.56         8.06 o                         
  22   1   7        694.61        737.95        19.40 o                         
  23   1   7        723.80        714.61        19.80 o                         
  24   1   7        718.27        721.03        20.93 o                         
  25   1   7         68.96         89.24        10.32 o                         
  26   1   7         52.14         61.68         9.62 o                         
  27   1   7         14.08         12.50         7.96 o                         
  28   1   7          3.92          1.47         6.70 o                         
  29   1   7          0.27          0.39         6.99 o                         
  30   1   7          3.15          6.37         6.87 o                         
  31   1   7        167.66        151.08        12.16 o                         
  32   1   7         77.58         68.74        10.67 o                         
  33   1   7         27.27         27.33         7.86 o                         
 -32   2   7         20.35         13.16        10.38 o                         
 -31   2   7          5.21          4.77         7.39 o                         
 -30   2   7          5.41         18.82         7.53 o                         
 -29   2   7        106.43        112.59        13.22 o                         
 -28   2   7        123.50        132.50        13.85 o                         
 -27   2   7          2.88         16.13        10.68 o                         
 -26   2   7         62.25         86.55        10.29 o                         
 -25   2   7         83.53         78.83         9.27 o                         
 -24   2   7        119.36        127.25        10.62 o                         
 -23   2   7          5.88         12.56         7.25 o                         
 -22   2   7        371.22        379.15        16.83 o                         
 -21   2   7        507.19        520.49        17.14 o                         
 -20   2   7        508.96        506.11        16.45 o                         
 -19   2   7        210.75        251.43        11.72 o                         
 -18   2   7        856.18        876.77        21.25 o                         
 -17   2   7        120.63        121.03         8.99 o                         
 -16   2   7        363.53        394.12        13.09 o                         
 -15   2   7        172.69        184.64         8.37 o                         
 -14   2   7          8.00         12.77         4.26 o                         
 -13   2   7         38.92         38.02         4.71 o                         
 -12   2   7         20.90         22.94         3.90 o                         
 -11   2   7          4.07          4.81         3.33 o                         
 -10   2   7       1514.90       1486.46        25.52 o                         
  -9   2   7         89.04         77.22         3.59 o                         
  -8   2   7         18.77         23.30         2.63 o                         
  -7   2   7        159.90        158.20         4.80 o                         
  -6   2   7          9.99          4.20         2.10 o                         
  -5   2   7        174.20        140.55         4.56 o                         
  -4   2   7       1862.12       1802.94        22.83 o                         
  -3   2   7        371.81        403.74         7.83 o                         
  -2   2   7       2824.35       2819.85        32.98 o                         
  -1   2   7        157.80        269.69        21.41 o                         
   0   2   7        104.58        104.11         5.41 o                         
   1   2   7       1034.51        957.60        15.00 o                         
   2   2   7       2168.65       2143.42        28.55 o                         
   3   2   7        193.17        295.29         8.25 o                         
   4   2   7       1258.60       1273.00        19.81 o                         
   5   2   7        908.46        816.08        14.52 o                         
   6   2   7        261.41        266.87         7.75 o                         
   7   2   7       1949.56       1705.00        24.40 o                         
   8   2   7        105.86        106.01         6.19 o                         
   9   2   7       1012.73        976.72        19.47 o                         
  10   2   7       1562.54       1695.49        26.76 o                         
  11   2   7        785.45        751.97        14.93 o                         
  12   2   7        347.86        334.46        10.05 o                         
  13   2   7         11.87         19.03         5.49 o                         
  14   2   7          5.85          7.59         4.51 o                         
  15   2   7         50.00         78.87         6.93 o                         
  16   2   7          7.61         19.96         5.52 o                         
  17   2   7          6.52         10.04         5.28 o                         
  18   2   7         34.83         42.76         6.46 o                         
  19   2   7        234.28        215.32        10.20 o                         
  20   2   7        115.61        142.72         9.45 o                         
  21   2   7        741.78        734.43        20.39 o                         
  22   2   7         69.96         64.32        10.02 o                         
  23   2   7        186.20        210.96        12.17 o                         
  24   2   7        118.65        110.31        11.27 o                         
  25   2   7          0.41          1.22         6.65 o                         
  26   2   7         46.14         43.32         9.15 o                         
  27   2   7          0.56         -3.93         7.07 o                         
  28   2   7         22.71         19.72         8.40 o                         
  29   2   7         70.84         60.40         9.99 o                         
  30   2   7          1.93          9.19         6.97 o                         
  31   2   7         80.10         76.64        11.17 o                         
  32   2   7         90.39         77.19        11.06 o                         
 -31   3   7          7.79         -6.43         6.43 o                         
 -30   3   7          1.65         10.14         7.68 o                         
 -29   3   7          0.82          9.30         7.87 o                         
 -28   3   7         61.34         59.27        12.92 o                         
 -27   3   7         19.59         18.14         9.65 o                         
 -26   3   7          1.47          0.14         9.03 o                         
 -25   3   7         22.73         18.12        11.13 o                         
 -24   3   7          1.12         15.25        11.70 o                         
 -23   3   7          3.17          1.14         9.36 o                         
 -22   3   7          1.99        -10.54        10.58 o                         
 -21   3   7         60.69         74.71        13.49 o                         
 -20   3   7         34.28         29.67        10.88 o                         
 -19   3   7        352.37        348.70        19.69 o                         
 -18   3   7        393.45        386.52        19.80 o                         
 -17   3   7        293.82        352.60        18.44 o                         
 -16   3   7          3.71         20.65         9.51 o                         
 -15   3   7         11.66         24.40        11.17 o                         
 -14   3   7         46.97         41.01        10.22 o                         
 -13   3   7        632.67        592.47        16.07 o                         
 -12   3   7        156.37        183.00        12.44 o                         
 -11   3   7        536.40        542.56        17.14 o                         
 -10   3   7         51.09         48.07         6.47 o                         
  -9   3   7         49.12         59.41         6.00 o                         
  -8   3   7         53.97         75.77         6.28 o                         
  -7   3   7        318.10        323.83         8.63 o                         
  -6   3   7        119.09        125.76         5.83 o                         
  -5   3   7        758.50        732.60        14.58 o                         
  -4   3   7        208.29        201.26         7.72 o                         
  -3   3   7       1193.12       1085.38        20.57 o                         
  -2   3   7         81.85         58.25         6.17 o                         
  -1   3   7         50.06         45.63         5.29 o                         
   0   3   7        112.44        105.29         6.37 o                         
   1   3   7          9.95         11.95         3.48 o                         
   2   3   7         59.72         65.73         6.03 o                         
   3   3   7         63.85         63.78         5.75 o                         
   4   3   7        541.28        524.28        12.29 o                         
   5   3   7        486.18        471.34        15.40 o                         
   6   3   7        179.88        164.71         6.29 o                         
   7   3   7        211.21        200.70         7.92 o                         
   8   3   7        328.51        323.74        10.13 o                         
   9   3   7         50.46         43.35         5.84 o                         
  10   3   7          2.67          9.10         4.49 o                         
  11   3   7        290.53        267.39        10.76 o                         
  12   3   7         11.99          9.31         5.57 o                         
  13   3   7        334.79        307.24        11.53 o                         
  14   3   7          6.54          9.44         5.06 o                         
  15   3   7         87.68        112.10        10.54 o                         
  16   3   7        166.03        162.76         9.88 o                         
  17   3   7          8.12          9.36         6.51 o                         
  18   3   7        677.14        664.04        18.69 o                         
  19   3   7        269.53        255.92        12.34 o                         
  20   3   7         12.48         14.55         6.91 o                         
  21   3   7        427.28        387.19        15.39 o                         
  22   3   7         52.68         50.52         8.96 o                         
  23   3   7         32.09         25.79         8.94 o                         
  24   3   7        108.21        136.51        11.92 o                         
  25   3   7         24.91         33.24         9.51 o                         
  26   3   7        383.14        414.89        18.08 o                         
  27   3   7          0.76          7.86         7.81 o                         
  28   3   7         34.27         21.47         9.64 o                         
  29   3   7         11.33          2.29         8.65 o                         
  30   3   7         49.33         47.63         9.94 o                         
 -29   4   7        126.19        124.58        29.51 o                         
 -28   4   7         74.67         72.55        14.30 o                         
 -27   4   7          9.83          0.12         7.59 o                         
 -26   4   7         22.74         12.32        11.19 o                         
 -25   4   7          4.66          5.64         9.85 o                         
 -24   4   7          2.72         12.82        11.29 o                         
 -23   4   7          8.61         34.40        11.66 o                         
 -22   4   7          0.60          7.13        10.05 o                         
 -21   4   7         91.77         89.35        14.47 o                         
 -20   4   7        121.48        119.57        15.61 o                         
 -19   4   7        169.15        188.46        18.44 o                         
 -18   4   7        399.73        391.47        21.61 o                         
 -17   4   7         19.55         28.40        11.01 o                         
 -16   4   7        145.44        146.92        13.80 o                         
 -15   4   7       1310.27       1325.43        33.35 o                         
 -14   4   7          3.36         22.21         7.54 o                         
 -13   4   7       1150.02       1128.17        26.51 o                         
 -12   4   7        829.06        846.61        21.42 o                         
 -11   4   7          0.36         -4.90         4.90 o                         
 -10   4   7         18.78         37.22         7.09 o                         
  -9   4   7        141.77        149.08         9.71 o                         
  -8   4   7         79.34         80.60         7.76 o                         
  -7   4   7          5.49          5.69         7.08 o                         
  -6   4   7          8.70         12.22         5.06 o                         
  -5   4   7         14.81         23.06         5.20 o                         
  -4   4   7         10.08         11.05         4.50 o                         
  -3   4   7        238.75        223.62         8.66 o                         
  -2   4   7        198.36        187.10         8.44 o                         
  -1   4   7        790.31        781.80        17.69 o                         
   0   4   7        124.81        158.44         8.62 o                         
   1   4   7        708.65        715.26        18.10 o                         
   2   4   7       2293.80       2178.37        39.65 o                         
   3   4   7         35.22         55.57         8.60 o                         
   4   4   7        564.43        479.38        18.33 o                         
   5   4   7        255.08        229.79        11.98 o                         
   6   4   7         36.44         35.32         8.03 o                         
   7   4   7        440.34        414.77        20.05 o                         
   8   4   7       2532.63       2485.28        60.43 o                         
   9   4   7       1676.19       1600.65        43.01 o                         
  10   4   7        845.08        736.85        29.64 o                         
  11   4   7         75.28        104.75        10.06 o                         
  12   4   7         20.18          6.62         6.93 o                         
  13   4   7        521.31        491.44        17.30 o                         
  14   4   7        541.53        497.48        15.74 o                         
  15   4   7          9.72          5.24         5.77 o                         
  16   4   7          1.54         -1.04         5.56 o                         
  17   4   7          0.04         -3.11         6.45 o                         
  18   4   7          9.85          6.52         7.85 o                         
  19   4   7          0.56          5.22         7.10 o                         
  20   4   7        240.55        267.41        14.44 o                         
  21   4   7          8.50         10.73         7.51 o                         
  22   4   7          8.02         11.66         8.34 o                         
  23   4   7          0.29         11.91         8.59 o                         
  24   4   7        136.65        125.70        13.02 o                         
  25   4   7         12.50         21.87         8.58 o                         
  26   4   7         25.70         34.98         9.21 o                         
  27   4   7         13.32          8.30        10.67 o                         
  28   4   7         16.64          8.62         7.66 o                         
 -25   5   7         41.99         19.42        11.46 o                         
 -24   5   7         30.84         39.88        11.87 o                         
 -23   5   7         57.91         59.90        12.68 o                         
 -22   5   7          5.69          3.63         9.20 o                         
 -21   5   7          0.88         10.23         8.83 o                         
 -20   5   7          4.15          2.73         8.45 o                         
 -19   5   7         48.54         46.60        11.24 o                         
 -18   5   7        363.94        391.65        20.72 o                         
 -17   5   7        173.41        196.37        25.85 o                         
 -16   5   7          2.14          9.70        11.22 o                         
 -15   5   7          5.41          6.79        11.39 o                         
 -14   5   7        160.76        192.67        17.69 o                         
 -13   5   7         48.69         58.12         9.74 o                         
 -12   5   7        320.08        331.30        15.08 o                         
 -11   5   7        320.31        317.69        14.70 o                         
 -10   5   7        581.35        559.98        18.25 o                         
  -9   5   7          0.99         13.65         5.78 o                         
  -8   5   7        153.19        147.71        10.58 o                         
  -7   5   7        674.92        680.64        23.53 o                         
  -6   5   7          7.52         15.54         6.72 o                         
  -5   5   7        306.07        339.54        15.77 o                         
  -4   5   7        204.00        236.90        11.66 o                         
  -3   5   7       2783.12       2839.70        52.54 o                         
  -2   5   7        935.52        943.31        21.22 o                         
  -1   5   7        345.85        382.81        13.14 o                         
   0   5   7        914.17        958.88        21.38 o                         
   1   5   7        386.34        408.20        15.81 o                         
   2   5   7        454.61        463.78        19.32 o                         
   3   5   7        107.15        115.84        10.82 o                         
   4   5   7         77.84         74.26         9.74 o                         
   5   5   7        253.33        237.01        13.74 o                         
   6   5   7         13.76         29.46         8.94 o                         
   7   5   7        363.73        364.23        18.53 o                         
   8   5   7        794.86        783.33        28.67 o                         
   9   5   7        523.32        471.15        23.03 o                         
  10   5   7         25.39         22.32        13.87 o                         
  11   5   7         83.91         92.88        16.58 o                         
  12   5   7        507.15        466.34        34.99 o                         
  13   5   7        426.14        438.79        24.67 o                         
  14   5   7        115.38        130.19        16.17 o                         
  15   5   7        100.04        134.95        15.76 o                         
  16   5   7        864.66        860.94        28.88 o                         
  17   5   7          0.91         -0.46         8.46 o                         
  18   5   7          3.18          7.61         9.41 o                         
  19   5   7         32.85         32.16        12.19 o                         
  20   5   7        305.73        330.05        19.56 o                         
  21   5   7          4.34          3.57         9.56 o                         
  22   5   7        100.30         83.27        14.89 o                         
  23   5   7          6.24          0.22         8.11 o                         
  24   5   7         12.25         -2.53         7.32 o                         
  25   5   7        524.33        542.30        24.84 o                         
 -21   6   7         57.60         61.75        12.98 o                         
 -20   6   7         16.89         17.89         9.64 o                         
 -19   6   7        127.72        135.97        20.26 o                         
 -18   6   7         27.70         26.85        11.33 o                         
 -17   6   7         17.04         14.53        10.05 o                         
 -16   6   7         62.17         48.34        13.53 o                         
 -15   6   7         15.81          3.52        10.99 o                         
 -14   6   7          0.99          1.66         9.02 o                         
 -13   6   7        127.63        124.06        14.44 o                         
 -12   6   7          0.06         -3.88         6.96 o                         
 -11   6   7          0.40         -5.48         6.85 o                         
 -10   6   7         29.82         18.35         7.33 o                         
  -9   6   7         26.93         36.24         7.75 o                         
  -8   6   7         21.74         30.53         7.28 o                         
  -7   6   7          0.45          1.35         6.42 o                         
  -6   6   7          1.54         -0.34         7.76 o                         
  -5   6   7         32.50         33.91         7.21 o                         
  -4   6   7        615.78        586.16        18.38 o                         
  -3   6   7         83.03         96.32        11.52 o                         
  -2   6   7         13.48         18.08         7.14 o                         
  -1   6   7        171.05        183.55        13.61 o                         
   0   6   7          2.00         -0.16         7.30 o                         
   1   6   7        211.11        189.25        17.05 o                         
   2   6   7         43.60         45.77         9.72 o                         
   3   6   7        161.11        167.32        13.51 o                         
   4   6   7         17.70          8.83         7.99 o                         
   5   6   7         86.33         55.92        12.64 o                         
   6   6   7        463.33        438.85        21.80 o                         
   7   6   7          0.35         -8.98         8.98 o                         
   8   6   7        109.37        130.04        17.59 o                         
   9   6   7          1.86         -4.42        11.04 o                         
  10   6   7        222.96        277.70        27.02 o                         
  11   6   7         29.36         18.53        11.92 o                         
  12   6   7         15.37         26.33        11.68 o                         
  13   6   7        136.60        150.31        16.59 o                         
  14   6   7         38.49         38.01        13.17 o                         
  15   6   7         85.87        104.86        14.11 o                         
  16   6   7          4.58          4.67        10.16 o                         
  17   6   7         30.30         33.18        11.36 o                         
  18   6   7          2.01         12.95        10.06 o                         
  19   6   7         19.61         28.60        11.52 o                         
  20   6   7          1.92         19.34        11.18 o                         
  21   6   7          9.38          3.27         9.47 o                         
 -14   7   7        114.00        102.54        27.43 o                         
 -13   7   7         66.03         61.64        18.45 o                         
 -12   7   7         28.37         28.56        21.66 o                         
 -11   7   7          0.54         -8.66        10.99 o                         
 -10   7   7          7.80         -6.65        13.32 o                         
  -9   7   7         29.23         12.27        15.20 o                         
  -8   7   7        119.62        113.25        22.70 o                         
  -7   7   7          1.27         -4.38         9.05 o                         
  -6   7   7          8.86         11.69        10.37 o                         
  -5   7   7         29.13         26.41        10.56 o                         
  -4   7   7          6.97          7.58         7.85 o                         
  -3   7   7         21.44         23.32         9.91 o                         
  -2   7   7         50.99         34.27        11.55 o                         
  -1   7   7          0.94         15.58        10.25 o                         
   0   7   7         68.72         94.25        14.31 o                         
   1   7   7          8.96          5.18         9.46 o                         
   2   7   7         12.15         17.25        14.57 o                         
   3   7   7         11.43         -9.07         9.69 o                         
   4   7   7          0.32          8.50        10.25 o                         
   5   7   7         92.02        103.94        18.86 o                         
   6   7   7         72.70         99.27        15.00 o                         
   7   7   7        116.70        105.33        16.07 o                         
   8   7   7         76.30         93.16        13.80 o                         
   9   7   7          4.90          2.46         9.26 o                         
  10   7   7          0.48          0.63         8.25 o                         
  11   7   7        136.47        101.16        23.55 o                         
  12   7   7         47.18         50.33        11.78 o                         
  13   7   7          4.73          3.72         9.01 o                         
  14   7   7          0.61          4.96         8.26 o                         
 -33   0   8          0.67         -1.81         8.36 o                         
 -32   0   8         81.06         44.59        19.19 o                         
 -31   0   8         29.14         24.39        12.11 o                         
 -30   0   8          2.20         -1.81         9.05 o                         
 -29   0   8         25.25         10.02        12.16 o                         
 -28   0   8        192.85        216.67        20.39 o                         
 -27   0   8         55.24         50.25        14.99 o                         
 -26   0   8        850.25        912.22        38.03 o                         
 -25   0   8         60.84        107.02        16.75 o                         
 -24   0   8        176.02        228.11        21.30 o                         
 -23   0   8         10.92         16.28        11.14 o                         
 -22   0   8         26.57         21.31        11.76 o                         
 -21   0   8        256.58        213.81        23.78 o                         
 -20   0   8         63.52         74.29        13.73 o                         
 -19   0   8        224.25        217.92        10.40 o                         
 -18   0   8       1348.08       1264.26        31.05 o                         
 -17   0   8        877.53        923.89        26.32 o                         
 -16   0   8        152.41        167.78        10.00 o                         
 -15   0   8       2994.50       2841.19        61.19 o                         
 -14   0   8       1178.41       1039.59        27.67 o                         
 -13   0   8       2341.87       2104.98        52.48 o                         
 -12   0   8        212.64        240.90        11.82 o                         
 -11   0   8       2648.06       2558.79        43.85 o                         
 -10   0   8        446.35        421.59        12.31 o                         
  -9   0   8       2637.16       2652.83        42.35 o                         
  -8   0   8         30.14         15.39         5.27 o                         
  -7   0   8        386.23        369.22        15.62 o                         
  -6   0   8       1101.10       1036.31        27.20 o                         
  -5   0   8        307.48        359.05        13.87 o                         
  -4   0   8       1197.06       1335.58        29.38 o                         
  -3   0   8        490.76        618.65        24.54 o                         
  -2   0   8        252.72        331.76        15.08 o                         
  -1   0   8         12.91         36.75         8.61 o                         
   0   0   8       1263.12       1183.89        35.46 o                         
   1   0   8          0.25        133.38        19.13 o                         
   2   0   8         90.05        116.17        12.18 o                         
   3   0   8        545.02        689.74        24.98 o                         
   4   0   8         25.34         27.82         8.08 o                         
   5   0   8        110.49        129.39        13.33 o                         
   6   0   8       2099.64       2419.26        61.29 o                         
   7   0   8        375.80        367.46        18.26 o                         
   8   0   8       2899.87       2887.69        70.03 o                         
   9   0   8          6.30         21.46         7.89 o                         
  10   0   8       1022.32       1107.82        31.03 o                         
  11   0   8        327.38        361.54        27.69 o                         
  12   0   8        672.47        713.80        26.60 o                         
  13   0   8        893.30        888.03        32.71 o                         
  14   0   8        320.98        329.43        18.40 o                         
  15   0   8        380.10        389.69        18.91 o                         
  16   0   8         48.67         61.67        10.23 o                         
  17   0   8         32.84         33.90         9.19 o                         
  18   0   8         30.91         27.60        10.60 o                         
  19   0   8         43.21         55.71        12.66 o                         
  20   0   8        135.87        184.94        15.94 o                         
  21   0   8          1.19          4.48         9.04 o                         
  22   0   8         17.15         30.04        11.04 o                         
  23   0   8        643.28        638.82        32.28 o                         
  24   0   8        244.63        262.43        19.12 o                         
  25   0   8        533.15        519.44        26.73 o                         
  26   0   8        186.99        222.69        17.13 o                         
  27   0   8          3.60         18.12        12.39 o                         
  28   0   8        415.65        452.74        23.43 o                         
  29   0   8        263.21        263.28        19.92 o                         
  30   0   8         74.47         73.45        14.41 o                         
  31   0   8         39.29         40.02        13.12 o                         
  32   0   8          1.94          2.65         9.78 o                         
 -33   1   8         41.47         19.02        10.56 o                         
 -32   1   8        147.01        152.26        15.20 o                         
 -31   1   8         32.96         27.01        10.42 o                         
 -30   1   8          3.91         -0.92         7.85 o                         
 -29   1   8         50.00         39.68        10.31 o                         
 -28   1   8         12.68          8.14         8.01 o                         
 -27   1   8          1.75         10.29         7.82 o                         
 -26   1   8         13.64          6.09         7.95 o                         
 -25   1   8         22.79         23.10         7.55 o                         
 -24   1   8          5.24          4.04         6.92 o                         
 -23   1   8         39.66         34.14         7.27 o                         
 -22   1   8        172.06        165.84        10.13 o                         
 -21   1   8        325.05        320.30        12.19 o                         
 -20   1   8          5.01         -0.94         4.93 o                         
 -19   1   8          8.51          6.27         5.63 o                         
 -18   1   8         19.06         21.81         6.38 o                         
 -17   1   8         76.33         90.55         7.86 o                         
 -16   1   8        947.57        953.95        18.98 o                         
 -15   1   8         23.06         27.69         5.66 o                         
 -14   1   8        987.65        983.71        18.13 o                         
 -13   1   8        459.11        486.98        11.25 o                         
 -12   1   8       1854.01       1840.62        28.69 o                         
 -11   1   8          1.97          3.38         3.60 o                         
 -10   1   8        809.19        828.80        14.49 o                         
  -9   1   8        290.88        252.05         7.96 o                         
  -8   1   8          7.35         15.30         3.69 o                         
  -7   1   8          8.21          5.45         3.32 o                         
  -6   1   8       3857.32       3754.26        43.83 o                         
  -5   1   8       1452.35       1407.90        22.52 o                         
  -4   1   8        584.66        674.00        15.38 o                         
  -3   1   8         22.34         40.48         5.19 o                         
  -2   1   8       2759.16       2668.34        38.93 o                         
  -1   1   8        189.55        500.64        28.12 o                         
   0   1   8        620.64        628.30        14.75 o                         
   1   1   8        348.93        374.80        11.82 o                         
   2   1   8       3512.60       3402.72        52.58 o                         
   3   1   8       1426.11       1593.22        28.80 o                         
   4   1   8         10.53         23.38         5.61 o                         
   5   1   8          9.11         15.20         5.06 o                         
   6   1   8       5862.49       5538.45        80.62 o                         
   7   1   8       3745.37       3689.17        56.82 o                         
   8   1   8         81.52         97.80         7.66 o                         
   9   1   8         17.76         15.96         5.05 o                         
  10   1   8       1286.87       1228.31        26.65 o                         
  11   1   8        693.31        669.25        21.08 o                         
  12   1   8         28.83         36.84         6.87 o                         
  13   1   8        415.39        387.89        13.64 o                         
  14   1   8        160.89        173.19         9.97 o                         
  15   1   8        353.05        326.05        13.52 o                         
  16   1   8        126.33        149.47         8.84 o                         
  17   1   8        114.29        126.60         8.89 o                         
  18   1   8        560.99        581.53        15.98 o                         
  19   1   8         43.75         43.86         7.41 o                         
  20   1   8        468.80        459.60        15.86 o                         
  21   1   8          8.04         20.70         7.18 o                         
  22   1   8         19.67         23.70         7.34 o                         
  23   1   8        840.87        827.80        27.23 o                         
  24   1   8         49.95         69.03         9.53 o                         
  25   1   8          1.13          3.84         7.36 o                         
  26   1   8          0.09          0.22         7.09 o                         
  27   1   8         10.20         26.12         8.24 o                         
  28   1   8          0.19         11.64         8.26 o                         
  29   1   8        428.51        435.54        17.24 o                         
  30   1   8         18.43         24.79         7.51 o                         
  31   1   8          9.48         -4.21         6.81 o                         
  32   1   8          8.23         11.33         7.25 o                         
 -32   2   8         10.03          7.16         7.36 o                         
 -31   2   8          1.39          2.75         7.64 o                         
 -30   2   8          0.11         -4.94         7.43 o                         
 -29   2   8         35.52         19.89         9.87 o                         
 -28   2   8          4.67          1.13         8.40 o                         
 -27   2   8          4.15          1.09         8.83 o                         
 -26   2   8         11.03          8.35        11.90 o                         
 -25   2   8          0.11         -7.00         7.24 o                         
 -24   2   8          6.05         11.06         7.51 o                         
 -23   2   8         37.41         37.06         8.23 o                         
 -22   2   8        415.33        398.71        18.83 o                         
 -21   2   8          9.26         20.36         7.75 o                         
 -20   2   8        151.27        157.87        11.00 o                         
 -19   2   8        674.64        671.30        19.00 o                         
 -18   2   8        254.18        240.29        11.85 o                         
 -17   2   8        190.99        194.64         8.72 o                         
 -16   2   8        367.37        361.44        10.11 o                         
 -15   2   8       1198.87       1144.24        20.38 o                         
 -14   2   8         76.10         71.37         5.19 o                         
 -13   2   8        234.58        203.50         7.37 o                         
 -12   2   8        154.88        153.41         5.91 o                         
 -11   2   8         27.41         22.30         3.50 o                         
 -10   2   8          4.37          4.23         2.81 o                         
  -9   2   8        248.60        232.58         7.19 o                         
  -8   2   8       1225.61       1181.68        19.43 o                         
  -7   2   8          4.48          7.81         2.97 o                         
  -6   2   8       2196.68       2087.94        25.57 o                         
  -5   2   8        649.47        627.51        10.95 o                         
  -4   2   8        147.54        179.96         5.74 o                         
  -3   2   8       2191.12       2198.74        27.52 o                         
  -2   2   8        303.35        368.49         9.42 o                         
  -1   2   8        322.25        330.05         8.14 o                         
   0   2   8          0.00         20.14         3.75 o                         
   1   2   8       1548.42       1488.90        21.13 o                         
   2   2   8       4007.04       3985.01        51.18 o                         
   3   2   8       2279.93       2371.47        34.23 o                         
   4   2   8        331.49        373.33         9.81 o                         
   5   2   8        961.24        900.53        17.17 o                         
   6   2   8         90.23         85.47         5.71 o                         
   7   2   8       1788.40       1786.21        27.95 o                         
   8   2   8        756.40        787.69        15.36 o                         
   9   2   8       2611.11       2574.11        38.60 o                         
  10   2   8       1047.05       1022.38        20.90 o                         
  11   2   8       2104.15       2028.69        33.72 o                         
  12   2   8         10.09          7.67         4.56 o                         
  13   2   8         84.87         99.46         7.69 o                         
  14   2   8        261.76        261.44        10.64 o                         
  15   2   8         28.29         25.05         6.26 o                         
  16   2   8         59.80         58.49         7.09 o                         
  17   2   8         60.05         67.53         7.12 o                         
  18   2   8         10.51         15.66         5.71 o                         
  19   2   8          4.03          5.27         5.69 o                         
  20   2   8       1341.90       1366.32        29.16 o                         
  21   2   8        486.68        431.98        15.77 o                         
  22   2   8          3.17          6.27         6.98 o                         
  23   2   8         22.67         27.14         8.27 o                         
  24   2   8         77.05         81.82         9.59 o                         
  25   2   8         26.47         30.09         8.21 o                         
  26   2   8         36.22         41.23         9.94 o                         
  27   2   8         17.62         16.19         8.57 o                         
  28   2   8         38.27         31.79         8.87 o                         
  29   2   8         31.21         24.66         9.46 o                         
  30   2   8          3.28         -2.47         7.14 o                         
  31   2   8          1.54          6.04         7.29 o                         
 -30   3   8         10.34         14.60         7.62 o                         
 -29   3   8          0.23          0.53         8.36 o                         
 -28   3   8          7.38          2.90         8.53 o                         
 -27   3   8          0.67         -5.78         8.63 o                         
 -26   3   8         20.03         28.94        11.28 o                         
 -25   3   8         54.89         27.73        12.43 o                         
 -24   3   8         33.67         26.33        13.00 o                         
 -23   3   8         31.70         13.22        11.04 o                         
 -22   3   8        124.38        166.48        16.68 o                         
 -21   3   8          4.28         12.40        10.47 o                         
 -20   3   8        209.56        206.92        18.35 o                         
 -19   3   8        307.02        315.25        19.86 o                         
 -18   3   8          0.79          4.67         9.53 o                         
 -17   3   8          3.67         16.01        10.21 o                         
 -16   3   8        629.34        624.65        26.10 o                         
 -15   3   8       2252.19       2198.54        46.73 o                         
 -14   3   8       1146.22       1104.52        43.19 o                         
 -13   3   8        481.00        449.75        15.71 o                         
 -12   3   8          1.27          4.64         4.29 o                         
 -11   3   8        213.90        191.57         8.81 o                         
 -10   3   8        406.81        361.74        11.91 o                         
  -9   3   8         83.80         91.87         7.90 o                         
  -8   3   8         17.66         18.89         4.59 o                         
  -7   3   8        309.95        327.40         9.24 o                         
  -6   3   8         14.60         19.88         4.35 o                         
  -5   3   8        321.70        334.02         9.05 o                         
  -4   3   8        295.24        293.73         8.27 o                         
  -3   3   8        120.97        106.58         5.84 o                         
  -2   3   8        420.29        405.69         9.26 o                         
  -1   3   8          4.54         11.17         4.17 o                         
   0   3   8         13.68          9.14         3.38 o                         
   1   3   8       2101.90       2025.24        33.81 o                         
   2   3   8        355.12        475.22        14.00 o                         
   3   3   8        295.05        317.26        12.42 o                         
   4   3   8        627.85        611.70        15.77 o                         
   5   3   8         61.47         55.59         4.04 o                         
   6   3   8       3043.71       2872.28        42.93 o                         
   7   3   8         14.85         24.65         5.45 o                         
   8   3   8        167.19        199.97         9.08 o                         
   9   3   8        932.58        861.60        19.34 o                         
  10   3   8        436.76        427.19        13.99 o                         
  11   3   8        464.37        443.07        15.28 o                         
  12   3   8         77.66         85.74         8.66 o                         
  13   3   8         11.48         12.35         5.11 o                         
  14   3   8        113.58        124.95         9.92 o                         
  15   3   8          5.52         18.54         7.97 o                         
  16   3   8          1.62         13.63         6.30 o                         
  17   3   8          1.41         15.28         7.17 o                         
  18   3   8          6.46         16.18         7.34 o                         
  19   3   8         10.94         -0.27         7.19 o                         
  20   3   8         11.39         12.79         7.33 o                         
  21   3   8        779.36        776.32        22.16 o                         
  22   3   8        532.42        517.84        19.16 o                         
  23   3   8        133.11        152.57        12.82 o                         
  24   3   8        197.25        226.38        14.31 o                         
  25   3   8         29.42         22.47         9.26 o                         
  26   3   8         20.80         22.24         9.48 o                         
  27   3   8         66.17         56.68        10.46 o                         
  28   3   8         10.00         15.71         8.31 o                         
  29   3   8          1.87          1.39         7.34 o                         
  30   3   8          7.47          1.82         7.33 o                         
 -28   4   8          4.92          8.70         7.91 o                         
 -27   4   8          6.88         15.93         9.20 o                         
 -26   4   8          9.32         15.06        10.04 o                         
 -25   4   8         66.00         57.89        16.49 o                         
 -24   4   8         74.47         64.18        14.27 o                         
 -23   4   8         53.92         69.51        15.37 o                         
 -22   4   8         43.41         31.28        12.44 o                         
 -21   4   8        155.77        176.75        17.86 o                         
 -20   4   8          9.17         10.10        10.63 o                         
 -19   4   8         46.53         40.99        11.96 o                         
 -18   4   8         70.44         66.96        13.75 o                         
 -17   4   8         26.79         17.88        10.41 o                         
 -16   4   8         13.16         27.81        11.62 o                         
 -15   4   8         20.12         41.27         9.42 o                         
 -14   4   8       1105.35       1138.17        37.69 o                         
 -13   4   8         31.79         67.20         8.72 o                         
 -12   4   8         37.87         45.51         6.56 o                         
 -11   4   8          8.78         14.18         6.13 o                         
 -10   4   8        119.74        112.42         8.88 o                         
  -9   4   8         40.04         49.37         8.39 o                         
  -8   4   8        390.17        401.16        16.35 o                         
  -7   4   8        133.24        131.00         9.67 o                         
  -6   4   8         75.40         79.46         7.65 o                         
  -5   4   8         96.36         86.86         8.53 o                         
  -4   4   8        381.19        360.41        12.86 o                         
  -3   4   8        223.41        203.08        10.22 o                         
  -2   4   8        498.79        476.47        14.03 o                         
  -1   4   8        327.38        325.90        11.58 o                         
   0   4   8        754.33        764.30        19.88 o                         
   1   4   8        259.94        271.51        12.14 o                         
   2   4   8         42.15         57.40         7.64 o                         
   3   4   8        109.76        127.77         9.61 o                         
   4   4   8        252.66        212.34        12.39 o                         
   5   4   8        348.02        312.47        14.42 o                         
   6   4   8         55.28         82.66        14.75 o                         
   7   4   8          3.85         -0.98         8.66 o                         
   8   4   8        144.05        155.00        14.38 o                         
   9   4   8        130.49        142.65        14.78 o                         
  10   4   8        439.12        431.84        24.78 o                         
  11   4   8        111.69        108.28        14.40 o                         
  12   4   8        864.50        777.62        27.89 o                         
  13   4   8        191.98        214.92        11.61 o                         
  14   4   8         55.81         52.85         8.59 o                         
  15   4   8         13.68         16.97         7.23 o                         
  16   4   8        128.70        135.14        12.58 o                         
  17   4   8          0.53          8.01         7.01 o                         
  18   4   8        570.81        570.84        27.44 o                         
  19   4   8        117.29        106.45        12.40 o                         
  20   4   8         59.09         56.46        10.72 o                         
  21   4   8         17.07          8.67         8.62 o                         
  22   4   8         11.65         10.91         9.32 o                         
  23   4   8          0.34         -7.92         7.92 o                         
  24   4   8          3.24          5.88         8.50 o                         
  25   4   8         88.20         85.20        12.53 o                         
  26   4   8          5.17          0.43         9.29 o                         
  27   4   8          0.28          4.10         7.15 o                         
  28   4   8         23.17         14.79         8.55 o                         
 -25   5   8         11.82         22.42        12.00 o                         
 -24   5   8        150.09        160.16        19.79 o                         
 -23   5   8          1.52         -3.80         8.17 o                         
 -22   5   8          9.36         -2.95         8.06 o                         
 -21   5   8         14.07         11.28        10.23 o                         
 -20   5   8         69.19         68.93        12.83 o                         
 -19   5   8          0.93          4.96         9.07 o                         
 -18   5   8        279.80        303.89        18.22 o                         
 -17   5   8        280.76        262.00        18.05 o                         
 -16   5   8         21.60         14.71        11.06 o                         
 -15   5   8         42.48         20.88        13.26 o                         
 -14   5   8        114.61        111.76        19.22 o                         
 -13   5   8         89.82        117.75        15.01 o                         
 -12   5   8          0.36          2.65         6.31 o                         
 -11   5   8        646.98        646.15        20.69 o                         
 -10   5   8         31.52         44.40         9.22 o                         
  -9   5   8          2.40          2.34         8.19 o                         
  -8   5   8        787.94        745.76        23.53 o                         
  -7   5   8        197.40        214.70        14.99 o                         
  -6   5   8        177.50        184.74        13.36 o                         
  -5   5   8        498.14        529.14        19.77 o                         
  -4   5   8         12.67         16.05         7.44 o                         
  -3   5   8        289.41        313.95        14.27 o                         
  -2   5   8        843.07        802.50        22.60 o                         
  -1   5   8        977.13       1007.33        24.93 o                         
   0   5   8        424.76        434.92        18.88 o                         
   1   5   8       1254.76       1291.72        36.92 o                         
   2   5   8       1075.90       1081.82        31.08 o                         
   3   5   8        184.79        224.81        13.99 o                         
   4   5   8        221.16        232.17        16.53 o                         
   5   5   8         15.86         30.65        11.24 o                         
   6   5   8         15.06         25.23        10.65 o                         
   7   5   8        601.52        563.01        28.66 o                         
   8   5   8          3.09         -2.06        11.17 o                         
   9   5   8        340.90        316.23        29.82 o                         
  10   5   8         37.12         25.09        14.33 o                         
  11   5   8         49.56         53.25        14.76 o                         
  12   5   8        130.23        138.35        18.35 o                         
  13   5   8        196.24        178.79        23.27 o                         
  14   5   8         31.97         20.98        11.90 o                         
  15   5   8         62.05         62.81        12.97 o                         
  16   5   8          0.90         11.33         8.86 o                         
  17   5   8         53.23         62.94        11.71 o                         
  18   5   8          2.09         -0.30         9.04 o                         
  19   5   8          4.57         -5.08         9.45 o                         
  20   5   8          0.33          5.78         9.12 o                         
  21   5   8          1.17          6.42        10.95 o                         
  22   5   8        100.36        100.44        13.45 o                         
  23   5   8          2.01          4.86         9.74 o                         
  24   5   8         51.96         49.25        12.42 o                         
 -20   6   8         30.84         15.57        10.33 o                         
 -19   6   8         20.47         16.04         9.79 o                         
 -18   6   8          1.06         -0.11         9.12 o                         
 -17   6   8         14.80         26.15        10.16 o                         
 -16   6   8          6.31         11.02         8.90 o                         
 -15   6   8          2.44         -9.85         9.85 o                         
 -14   6   8          0.15          5.95        11.28 o                         
 -13   6   8        216.98        215.97        17.73 o                         
 -12   6   8         29.57         21.73         9.38 o                         
 -11   6   8         43.93         56.31         9.69 o                         
 -10   6   8         50.03         63.67        11.61 o                         
  -9   6   8         67.05         79.02        12.62 o                         
  -8   6   8         25.79         20.25        10.40 o                         
  -7   6   8         23.80         21.19         9.79 o                         
  -6   6   8          2.17         -5.03         9.49 o                         
  -5   6   8        155.10        153.22        17.63 o                         
  -4   6   8        104.59         89.74        14.34 o                         
  -3   6   8          8.36         10.28         9.95 o                         
  -2   6   8          4.01         -4.66         6.52 o                         
  -1   6   8        120.30        110.36        13.87 o                         
   0   6   8         94.66        101.21        12.83 o                         
   1   6   8         72.36         69.20        11.50 o                         
   2   6   8        163.54        192.65        17.78 o                         
   3   6   8          5.79          1.67        12.35 o                         
   4   6   8          5.78         -2.20        10.92 o                         
   5   6   8          5.15        -10.58        10.58 o                         
   6   6   8         92.69        100.07        15.70 o                         
   7   6   8         84.21         71.33        16.27 o                         
   8   6   8         73.77         86.06        16.88 o                         
   9   6   8         75.33         92.93        19.09 o                         
  10   6   8         47.74         41.45        15.78 o                         
  11   6   8          1.09          9.01        10.81 o                         
  12   6   8          2.00         -2.60        10.70 o                         
  13   6   8         64.59         76.07        22.78 o                         
  14   6   8         59.92         51.71        13.60 o                         
  15   6   8         51.57         30.52        12.47 o                         
  16   6   8         55.36         64.90        14.26 o                         
  17   6   8         67.76         65.11        14.70 o                         
  18   6   8          3.80          7.54        10.82 o                         
  19   6   8         12.90         13.47        11.82 o                         
  20   6   8          0.10         -0.94         7.66 o                         
 -13   7   8          3.27         -7.92         7.92 o                         
 -12   7   8          0.27         -3.94         9.59 o                         
 -11   7   8          8.81         22.04        12.93 o                         
 -10   7   8          2.37         -3.86        10.08 o                         
  -9   7   8          0.75          5.75         9.30 o                         
  -8   7   8         34.04         18.61        12.28 o                         
  -7   7   8         10.69         10.39        10.29 o                         
  -6   7   8          2.59          1.27         8.91 o                         
  -5   7   8          0.75         -8.25        11.49 o                         
  -4   7   8         11.70         22.63         8.59 o                         
  -3   7   8          6.32         16.86         9.04 o                         
  -2   7   8         19.82         17.09        11.02 o                         
  -1   7   8         16.97          7.39        10.52 o                         
   0   7   8          1.49          3.22        12.78 o                         
   1   7   8          0.52          9.85        10.62 o                         
   2   7   8          0.06         -1.87         9.07 o                         
   3   7   8         27.89         32.66        18.66 o                         
   4   7   8          3.01         -4.72        10.25 o                         
   5   7   8          0.68         -3.92         8.92 o                         
   6   7   8         17.86         32.64        11.23 o                         
   7   7   8         61.55         78.60        15.62 o                         
   8   7   8          7.34         -9.43         9.43 o                         
   9   7   8         48.15         46.47        16.51 o                         
  10   7   8         45.38         35.05        13.51 o                         
  11   7   8          0.34         -2.15        10.68 o                         
  12   7   8         17.51         22.51         9.94 o                         
  13   7   8        185.71        186.71        18.75 o                         
 -32   1   9         18.60         18.95         7.78 o                         
 -31   1   9         70.92         68.23        14.17 o                         
 -30   1   9          1.20          0.01         8.88 o                         
 -29   1   9         25.60         35.74        10.24 o                         
 -28   1   9         10.32          4.50         8.39 o                         
 -27   1   9        123.02        135.90        14.27 o                         
 -26   1   9         18.36         15.69         9.87 o                         
 -25   1   9        182.61        202.55        13.99 o                         
 -24   1   9         50.04         80.84         8.86 o                         
 -23   1   9          6.73          4.58         6.39 o                         
 -22   1   9         64.90         90.81         9.15 o                         
 -21   1   9         60.15         65.83         9.53 o                         
 -20   1   9         35.22         36.44         7.12 o                         
 -19   1   9        400.76        413.24        14.76 o                         
 -18   1   9       1204.00       1187.65        24.37 o                         
 -17   1   9        262.67        241.96        11.22 o                         
 -16   1   9        101.34         89.07         8.85 o                         
 -15   1   9        185.80        184.44         8.15 o                         
 -14   1   9        245.31        238.64        10.37 o                         
 -13   1   9        113.65        127.16         8.53 o                         
 -12   1   9         10.98          9.95         4.78 o                         
 -11   1   9        497.34        523.00        13.47 o                         
 -10   1   9         28.39         29.92         5.93 o                         
  -9   1   9         42.18         40.90         5.36 o                         
  -8   1   9       1299.28       1272.23        21.70 o                         
  -7   1   9         10.61         17.06         3.97 o                         
  -6   1   9        143.40        139.72         6.64 o                         
  -5   1   9       3814.50       3804.04        49.57 o                         
  -4   1   9       2829.86       2755.45        37.74 o                         
  -3   1   9        662.42        647.98        17.41 o                         
  -2   1   9        241.19        286.23        10.72 o                         
  -1   1   9       2701.17       2709.01        44.67 o                         
   0   1   9        335.36        562.77        23.09 o                         
   1   1   9          8.25         57.34         6.45 o                         
   2   1   9       1296.88       1306.03        25.72 o                         
   3   1   9       1698.64       1719.06        31.54 o                         
   4   1   9       3603.04       3538.23        58.48 o                         
   5   1   9        222.95        274.68        11.27 o                         
   6   1   9       1023.36       1027.40        21.96 o                         
   7   1   9         30.37         27.98         5.83 o                         
   8   1   9        676.24        737.13        19.87 o                         
   9   1   9       2326.59       2229.88        48.09 o                         
  10   1   9         64.03         92.16         8.90 o                         
  11   1   9          3.43          4.68         5.36 o                         
  12   1   9          0.21          1.94         6.14 o                         
  13   1   9         28.19         24.60         7.77 o                         
  14   1   9         15.53         20.43         6.19 o                         
  15   1   9        144.55        149.49         9.77 o                         
  16   1   9          4.26          4.19         5.98 o                         
  17   1   9        154.94        183.57        11.15 o                         
  18   1   9        284.96        263.30        11.82 o                         
  19   1   9         81.63         83.41         8.93 o                         
  20   1   9        319.21        344.15        13.59 o                         
  21   1   9        223.79        205.21        12.48 o                         
  22   1   9         86.95         84.54        11.56 o                         
  23   1   9        235.31        272.10        13.10 o                         
  24   1   9        805.93        840.05        23.33 o                         
  25   1   9        176.18        182.00        12.97 o                         
  26   1   9         89.90         90.08        10.83 o                         
  27   1   9          3.34         10.57         8.62 o                         
  28   1   9        163.97        180.08        13.49 o                         
  29   1   9          2.55          3.87         7.53 o                         
  30   1   9         21.18         13.04         7.60 o                         
  31   1   9          4.80          4.26         7.46 o                         
  32   1   9         45.60         35.31        10.36 o                         
 -31   2   9         89.78         81.81        16.43 o                         
 -30   2   9         29.44         23.68        10.02 o                         
 -29   2   9         26.68         16.20         9.11 o                         
 -28   2   9         16.71         18.65         9.34 o                         
 -27   2   9         73.91         69.66        12.00 o                         
 -26   2   9          4.16         21.81        10.19 o                         
 -25   2   9          7.49         27.00        12.63 o                         
 -24   2   9         17.55         22.26        10.93 o                         
 -23   2   9         58.85         41.71        10.24 o                         
 -22   2   9         10.47         20.52         7.88 o                         
 -21   2   9          5.46         15.21         9.23 o                         
 -20   2   9        282.04        261.58        15.55 o                         
 -19   2   9        104.54        119.46        10.62 o                         
 -18   2   9        357.94        332.66        12.55 o                         
 -17   2   9         73.39         85.36         7.91 o                         
 -16   2   9        967.40        928.94        19.05 o                         
 -15   2   9        323.11        326.78        11.05 o                         
 -14   2   9        422.59        399.05        12.03 o                         
 -13   2   9        117.68        117.46         7.05 o                         
 -12   2   9         35.56         31.22         5.13 o                         
 -11   2   9          4.12         11.12         4.00 o                         
 -10   2   9          3.27         19.16         4.11 o                         
  -9   2   9        466.21        484.23        11.17 o                         
  -8   2   9        904.68        865.85        15.94 o                         
  -7   2   9       1247.43       1212.65        19.84 o                         
  -6   2   9        842.60        923.80        15.97 o                         
  -5   2   9       1511.12       1508.59        23.06 o                         
  -4   2   9        919.78        898.76        16.08 o                         
  -3   2   9        179.33        204.38         7.65 o                         
  -2   2   9        718.47        818.09        14.78 o                         
  -1   2   9        716.19        742.48        13.46 o                         
   0   2   9        248.96        267.47        10.70 o                         
   1   2   9        151.59        199.13         7.34 o                         
   2   2   9        140.69        140.71         6.69 o                         
   3   2   9        177.56        151.80         6.81 o                         
   4   2   9        102.98        102.30         6.17 o                         
   5   2   9         38.70         46.12         5.57 o                         
   6   2   9       5582.00       5272.33        70.37 o                         
   7   2   9          7.31         15.59         4.71 o                         
   8   2   9       1874.60       1857.13        31.19 o                         
   9   2   9         30.93         43.48         6.04 o                         
  10   2   9        487.33        474.11        13.86 o                         
  11   2   9        562.54        534.05        18.79 o                         
  12   2   9        153.63        183.77        10.62 o                         
  13   2   9        215.71        232.54        10.67 o                         
  14   2   9         14.67         21.36         5.91 o                         
  15   2   9          2.07          7.98         5.48 o                         
  16   2   9          4.63          3.13         5.21 o                         
  17   2   9         41.22         57.28         7.26 o                         
  18   2   9        297.05        314.02        13.14 o                         
  19   2   9        372.74        355.73        13.79 o                         
  20   2   9        181.24        192.66        11.62 o                         
  21   2   9        279.98        292.09        13.89 o                         
  22   2   9          1.99          0.02         6.86 o                         
  23   2   9         13.29          4.01         7.03 o                         
  24   2   9        194.98        205.83        14.03 o                         
  25   2   9        166.57        167.06        13.31 o                         
  26   2   9        176.04        174.63        13.06 o                         
  27   2   9        142.19        137.51        12.22 o                         
  28   2   9         16.91         11.70         8.09 o                         
  29   2   9        182.57        172.23        13.30 o                         
  30   2   9         28.28         15.26         9.65 o                         
  31   2   9         89.21         78.99        12.71 o                         
 -30   3   9         16.17          1.05         8.08 o                         
 -29   3   9         23.98          9.23         9.54 o                         
 -28   3   9         66.68         61.22        13.95 o                         
 -27   3   9         17.27          8.76        10.17 o                         
 -26   3   9        127.33        111.44        16.33 o                         
 -25   3   9         14.02          5.97        10.00 o                         
 -24   3   9        171.36        192.92        17.86 o                         
 -23   3   9          9.63          1.56        12.39 o                         
 -22   3   9        168.48        222.88        18.34 o                         
 -21   3   9        383.10        380.19        23.58 o                         
 -20   3   9        287.96        315.46        24.27 o                         
 -19   3   9         38.10         49.39        14.26 o                         
 -18   3   9        118.02        117.28        16.63 o                         
 -17   3   9          0.39         -0.54         9.37 o                         
 -16   3   9        458.98        442.49        23.10 o                         
 -15   3   9         19.84         43.05         8.68 o                         
 -14   3   9        379.48        445.66        18.06 o                         
 -13   3   9        446.64        423.20        14.92 o                         
 -12   3   9        482.52        465.67        15.96 o                         
 -11   3   9         28.92         29.21         5.95 o                         
 -10   3   9          0.38          4.56         4.68 o                         
  -9   3   9        108.95        114.85         8.18 o                         
  -8   3   9        241.69        257.66         9.28 o                         
  -7   3   9        523.70        500.90        13.71 o                         
  -6   3   9          0.45          6.21         3.79 o                         
  -5   3   9          6.75          7.76         3.75 o                         
  -4   3   9          4.60         11.42         4.12 o                         
  -3   3   9        353.85        367.99        10.79 o                         
  -2   3   9        883.25        841.38        18.96 o                         
  -1   3   9        307.84        327.51        10.63 o                         
   0   3   9         10.28        103.23         8.94 o                         
   1   3   9        123.80         93.85         6.46 o                         
   2   3   9        196.07        197.82         7.45 o                         
   3   3   9        704.89        664.73        14.33 o                         
   4   3   9        542.55        535.87        12.89 o                         
   5   3   9         46.29         50.83         4.65 o                         
   6   3   9         36.89         42.50         4.77 o                         
   7   3   9       1292.48       1257.61        22.23 o                         
   8   3   9         16.39          8.37         4.25 o                         
   9   3   9        438.55        397.94        12.45 o                         
  10   3   9        196.68        205.26        11.22 o                         
  11   3   9         31.73         38.14         5.86 o                         
  12   3   9         43.35         44.13         7.25 o                         
  13   3   9        167.84        179.10        10.34 o                         
  14   3   9        102.33         89.02         9.90 o                         
  15   3   9         73.00         86.03        10.15 o                         
  16   3   9        160.73        156.38         9.51 o                         
  17   3   9         12.80         11.25         6.73 o                         
  18   3   9         15.70         13.79         7.38 o                         
  19   3   9         23.82         38.18         6.89 o                         
  20   3   9          0.65          4.17         5.96 o                         
  21   3   9        376.88        372.81        14.85 o                         
  22   3   9         66.09         83.10         8.54 o                         
  23   3   9         80.20         96.79        10.35 o                         
  24   3   9         68.92         69.33        12.33 o                         
  25   3   9          1.35         -5.95         7.35 o                         
  26   3   9          0.42          2.03         7.78 o                         
  27   3   9         11.17          5.25         7.85 o                         
  28   3   9         49.34         37.36        12.69 o                         
  29   3   9          7.28          2.73         7.67 o                         
 -27   4   9         21.57         12.09        10.51 o                         
 -26   4   9        157.71        152.65        18.18 o                         
 -25   4   9         29.80         27.21        11.11 o                         
 -24   4   9         35.29         20.54        12.98 o                         
 -23   4   9         14.66         24.64        11.69 o                         
 -22   4   9         24.18         26.92        12.02 o                         
 -21   4   9         19.24         16.58        11.71 o                         
 -20   4   9        100.33        104.12        15.68 o                         
 -19   4   9          3.01         -6.04         9.88 o                         
 -18   4   9         43.50         46.12        12.93 o                         
 -17   4   9        309.33        309.19        20.51 o                         
 -16   4   9         79.27         97.46        14.14 o                         
 -15   4   9          4.85          9.20        10.62 o                         
 -14   4   9         60.88         93.76        12.32 o                         
 -13   4   9        414.31        405.18        15.16 o                         
 -12   4   9         83.57         86.18         8.91 o                         
 -11   4   9        824.82        900.43        24.97 o                         
 -10   4   9          5.61         13.23         5.34 o                         
  -9   4   9          3.01          1.29         4.90 o                         
  -8   4   9        457.04        464.73        14.44 o                         
  -7   4   9        338.34        321.23        12.26 o                         
  -6   4   9       2481.53       2360.45        43.76 o                         
  -5   4   9        623.78        620.79        18.48 o                         
  -4   4   9        712.59        709.09        21.79 o                         
  -3   4   9       1160.27       1042.08        24.86 o                         
  -2   4   9        166.40        193.90        11.74 o                         
  -1   4   9        122.27        140.01        10.73 o                         
   0   4   9       3582.17       3391.10        61.64 o                         
   1   4   9       1013.34       1078.65        41.13 o                         
   2   4   9       1077.58       1098.76        30.45 o                         
   3   4   9       1380.57       1356.67        38.39 o                         
   4   4   9        638.59        645.24        25.70 o                         
   5   4   9        358.98        371.36        25.49 o                         
   6   4   9       1349.27       1359.51        45.39 o                         
   7   4   9        537.18        574.03        37.51 o                         
   8   4   9        317.49        301.77        24.15 o                         
   9   4   9        132.68        127.55        17.64 o                         
  10   4   9          1.31         -0.30        10.34 o                         
  11   4   9        120.81        123.91        13.12 o                         
  12   4   9        159.55        171.47        11.73 o                         
  13   4   9        373.92        358.42        14.83 o                         
  14   4   9        136.76        122.33        13.06 o                         
  15   4   9        167.08        175.20        12.85 o                         
  16   4   9          4.54         12.79         8.05 o                         
  17   4   9        351.11        304.43        16.55 o                         
  18   4   9         48.18         41.12        11.02 o                         
  19   4   9         97.49        119.34        12.77 o                         
  20   4   9        208.84        217.84        15.37 o                         
  21   4   9         77.94         79.25        11.67 o                         
  22   4   9         20.02         11.13         8.87 o                         
  23   4   9        240.60        237.26        17.15 o                         
  24   4   9         61.15         53.25        12.11 o                         
  25   4   9          1.50         -3.43         8.06 o                         
  26   4   9        101.67         96.26        16.21 o                         
  27   4   9         71.59         68.79        12.41 o                         
 -24   5   9          6.80          7.65         7.59 o                         
 -23   5   9          6.97          8.67         8.51 o                         
 -22   5   9         25.47         36.60        11.60 o                         
 -21   5   9         97.29         95.94        16.67 o                         
 -20   5   9         81.47         88.25        14.36 o                         
 -19   5   9         97.04        113.36        14.95 o                         
 -18   5   9        167.87        167.89        16.50 o                         
 -17   5   9         84.63         75.83        12.23 o                         
 -16   5   9        422.30        416.64        26.34 o                         
 -15   5   9          0.57          6.08        10.37 o                         
 -14   5   9        118.11        135.18        18.38 o                         
 -13   5   9         86.55         88.33         9.59 o                         
 -12   5   9        189.63        171.16        20.55 o                         
 -11   5   9         42.51         47.24        11.35 o                         
 -10   5   9        649.00        687.10        24.81 o                         
  -9   5   9        159.49        198.71        18.47 o                         
  -8   5   9        287.50        301.53        19.37 o                         
  -7   5   9        686.39        659.76        24.54 o                         
  -6   5   9        175.12        182.60        14.42 o                         
  -5   5   9        632.51        609.38        23.20 o                         
  -4   5   9        725.14        695.19        22.21 o                         
  -3   5   9         12.78         31.74         7.68 o                         
  -2   5   9          6.85         11.86         6.99 o                         
  -1   5   9        104.59        113.28        12.31 o                         
   0   5   9        473.80        509.93        20.78 o                         
   1   5   9         69.10         74.26        11.15 o                         
   2   5   9        748.44        724.68        29.13 o                         
   3   5   9         46.69         72.98        15.01 o                         
   4   5   9       1545.55       1524.23        46.00 o                         
   5   5   9        829.04        849.08        36.65 o                         
   6   5   9        221.70        245.38        20.91 o                         
   7   5   9        798.81        826.22        39.54 o                         
   8   5   9        133.58        150.26        19.05 o                         
   9   5   9       1157.23       1201.98        45.02 o                         
  10   5   9         15.18         48.47        17.31 o                         
  11   5   9         98.30        119.72        18.76 o                         
  12   5   9        117.17        116.16        19.47 o                         
  13   5   9        104.82         47.52        14.92 o                         
  14   5   9         77.50         90.16        17.42 o                         
  15   5   9         20.41         18.33        12.81 o                         
  16   5   9          8.07         19.84         9.60 o                         
  17   5   9        165.81        178.70        16.55 o                         
  18   5   9         24.16         17.76        10.03 o                         
  19   5   9         22.24         22.36        11.03 o                         
  20   5   9         13.26         21.30        12.22 o                         
  21   5   9        120.85        115.63        14.86 o                         
  22   5   9          0.16         -7.41         8.29 o                         
  23   5   9         69.89         64.85        13.75 o                         
  24   5   9         42.73         36.90        13.49 o                         
 -19   6   9         33.17         39.74        10.40 o                         
 -18   6   9          0.51          2.72         7.70 o                         
 -17   6   9         47.89         57.92        14.25 o                         
 -16   6   9         89.08         83.14        14.73 o                         
 -15   6   9         16.27         11.42        10.62 o                         
 -14   6   9          0.76          4.13         9.22 o                         
 -13   6   9        109.77        118.96        15.02 o                         
 -12   6   9        208.33        195.36        14.10 o                         
 -11   6   9         96.95         96.75        18.04 o                         
 -10   6   9         29.63         16.58        10.76 o                         
  -9   6   9        245.54        221.60        18.01 o                         
  -8   6   9        642.40        633.42        28.51 o                         
  -7   6   9          4.44          2.64        10.40 o                         
  -6   6   9          0.93         -1.85         8.59 o                         
  -5   6   9          0.68         -6.44         7.32 o                         
  -4   6   9        152.45        153.40        13.87 o                         
  -3   6   9         79.76         95.82        12.28 o                         
  -2   6   9         16.95         21.16        11.81 o                         
  -1   6   9         15.08          1.45        10.95 o                         
   0   6   9          0.31         12.60        10.64 o                         
   1   6   9          1.19        -11.19        11.19 o                         
   2   6   9         39.16         37.39        12.18 o                         
   3   6   9         22.95         31.88        11.86 o                         
   4   6   9        184.51        206.40        19.02 o                         
   5   6   9         25.26         12.46        10.82 o                         
   6   6   9         88.94        115.25        18.25 o                         
   7   6   9         14.61         21.15        13.51 o                         
   8   6   9         47.42         23.72        14.87 o                         
   9   6   9          0.47          6.87        11.64 o                         
  10   6   9          9.29         15.60        12.13 o                         
  11   6   9        148.78        163.91        21.29 o                         
  12   6   9         32.49         12.87        15.86 o                         
  13   6   9          0.28         -5.85        11.94 o                         
  14   6   9         20.02          9.77        11.95 o                         
  15   6   9         32.51         28.46        12.39 o                         
  16   6   9         34.24         30.76        13.00 o                         
  17   6   9         33.15         14.76        12.18 o                         
  18   6   9         41.08         44.00        18.24 o                         
  19   6   9         37.47         13.47        12.56 o                         
 -12   7   9          0.55          1.00        13.19 o                         
 -11   7   9         16.40         23.79        14.18 o                         
 -10   7   9         31.83         13.76        24.06 o                         
  -9   7   9         43.71         21.23        20.93 o                         
  -8   7   9         14.44         18.29        11.82 o                         
  -7   7   9         44.65         41.55        13.72 o                         
  -6   7   9        217.63        214.87        17.84 o                         
  -5   7   9          4.59          1.13        10.51 o                         
  -4   7   9         29.31         19.42        13.26 o                         
  -3   7   9          3.63          3.10        12.16 o                         
  -2   7   9          0.54         -2.33         9.30 o                         
  -1   7   9          1.66         -4.74        10.37 o                         
   0   7   9         36.02         36.40        14.18 o                         
   1   7   9          5.70         20.53        11.69 o                         
   2   7   9        131.58        145.87        18.11 o                         
   3   7   9          9.76         10.84        14.94 o                         
   4   7   9         21.89          6.41        13.78 o                         
   5   7   9         85.16         92.95        19.14 o                         
   6   7   9         99.62         72.13        18.43 o                         
   7   7   9         18.47          1.35        20.36 o                         
   8   7   9         18.30         13.83        13.06 o                         
   9   7   9        120.94        101.25        21.04 o                         
  10   7   9          0.56         -5.85         8.72 o                         
  11   7   9          1.11         -1.11         9.60 o                         
 -32   0  10          1.11         -6.82         7.14 o                         
 -31   0  10        104.59        110.57        21.15 o                         
 -30   0  10        195.37        215.15        20.15 o                         
 -29   0  10         56.88         46.56        14.26 o                         
 -28   0  10         73.23         87.44        15.70 o                         
 -27   0  10          6.64         14.92        10.80 o                         
 -26   0  10          0.84         26.79        11.95 o                         
 -25   0  10         87.85         69.60        17.58 o                         
 -24   0  10          0.78         -2.66        10.83 o                         
 -23   0  10         16.42         11.58        11.72 o                         
 -22   0  10        318.71        314.74        27.42 o                         
 -21   0  10         28.39         64.92        14.26 o                         
 -20   0  10         77.56         74.40        15.92 o                         
 -19   0  10         57.05         65.80         9.77 o                         
 -18   0  10        286.24        274.74        15.63 o                         
 -17   0  10        479.08        534.01        25.72 o                         
 -16   0  10       2699.36       2560.41        60.14 o                         
 -15   0  10          7.78         20.62         9.05 o                         
 -14   0  10       1183.70       1092.20        29.91 o                         
 -13   0  10        297.28        300.39        15.79 o                         
 -12   0  10        160.77        161.57        14.03 o                         
 -11   0  10       1838.03       1815.08        53.75 o                         
 -10   0  10        487.30        464.09        26.86 o                         
  -9   0  10       1978.57       1820.07        86.86 o                         
  -8   0  10       1118.38       1058.95        32.95 o                         
  -7   0  10          7.01         21.31         7.81 o                         
  -6   0  10        577.39        504.72        18.02 o                         
  -5   0  10         23.05          7.58         5.98 o                         
  -4   0  10        439.85        449.68        16.30 o                         
  -3   0  10        485.34        472.46        16.90 o                         
  -2   0  10       6062.01       5917.82       117.36 o                         
  -1   0  10        173.88        651.99        55.83 o                         
   0   0  10        906.98        905.68        31.39 o                         
   1   0  10          0.33         50.00        11.43 o                         
   2   0  10        311.17        280.78        17.11 o                         
   3   0  10        167.50        133.96        13.40 o                         
   4   0  10       3002.69       3021.11        74.40 o                         
   5   0  10       1668.21       1610.62        57.80 o                         
   6   0  10       1295.89       1428.19        50.32 o                         
   7   0  10        588.38        413.01       134.52 o                         
   8   0  10       2355.62       2257.43        85.66 o                         
   9   0  10       1017.94        970.07        47.82 o                         
  10   0  10        354.60        404.96        29.44 o                         
  11   0  10        227.08        222.34        20.27 o                         
  12   0  10         65.60         64.39        13.68 o                         
  13   0  10       4015.03       4037.58       111.36 o                         
  14   0  10       2176.83       2134.26        59.28 o                         
  15   0  10        127.72        168.29        16.22 o                         
  16   0  10        137.70        142.99        16.57 o                         
  17   0  10        652.20        628.65        25.50 o                         
  18   0  10         21.42         23.01         9.88 o                         
  19   0  10        458.16        467.93        23.02 o                         
  20   0  10       1121.29       1135.85        41.18 o                         
  21   0  10        402.14        393.13        27.01 o                         
  22   0  10       1427.90       1467.21        46.70 o                         
  23   0  10       1782.95       1768.08        69.63 o                         
  24   0  10        294.06        336.52        22.50 o                         
  25   0  10        177.43        218.97        20.01 o                         
  26   0  10        105.88         92.04        15.66 o                         
  27   0  10        282.49        308.21        23.63 o                         
  28   0  10        239.98        258.08        19.34 o                         
  29   0  10        126.44        128.67        16.80 o                         
  30   0  10         51.25         47.29        13.90 o                         
  31   0  10        386.66        386.15        25.51 o                         
 -31   1  10          3.33          6.96         6.47 o                         
 -30   1  10         40.48         53.52         9.61 o                         
 -29   1  10         76.86         69.42        12.31 o                         
 -28   1  10         65.63         65.83        11.95 o                         
 -27   1  10         26.44         24.96         9.99 o                         
 -26   1  10         19.35         11.22         9.22 o                         
 -25   1  10          0.64         -3.76         6.08 o                         
 -24   1  10          2.56          5.36         6.45 o                         
 -23   1  10         47.49         88.09         9.22 o                         
 -22   1  10         10.69         14.47         7.20 o                         
 -21   1  10         16.38         30.08         7.86 o                         
 -20   1  10         83.48         76.49         9.59 o                         
 -19   1  10        612.41        618.75        17.78 o                         
 -18   1  10        649.99        688.65        18.44 o                         
 -17   1  10        654.75        677.88        19.68 o                         
 -16   1  10        747.57        662.20        16.72 o                         
 -15   1  10        235.69        293.10        12.94 o                         
 -14   1  10          3.93          3.36         6.04 o                         
 -13   1  10        466.36        423.31        15.51 o                         
 -12   1  10        600.83        523.52        16.81 o                         
 -11   1  10        102.80         97.22        10.15 o                         
 -10   1  10          8.90          2.54         5.32 o                         
  -9   1  10         96.70        109.64         9.67 o                         
  -8   1  10        701.94        695.56        23.11 o                         
  -7   1  10        335.60        283.99        13.46 o                         
  -6   1  10       1157.98       1090.26        24.16 o                         
  -5   1  10         17.40         10.63         4.97 o                         
  -4   1  10        238.32        211.84         9.41 o                         
  -3   1  10         31.18         33.66         5.56 o                         
  -2   1  10        484.55        512.24        14.56 o                         
  -1   1  10          1.94         44.87         8.64 o                         
   0   1  10       2610.82       2422.74        41.73 o                         
   1   1  10         22.26        255.36        23.89 o                         
   2   1  10       2262.27       2102.33        37.39 o                         
   3   1  10         23.66         39.53         8.88 o                         
   4   1  10        255.09        225.33        10.38 o                         
   5   1  10       1137.62       1139.97        27.33 o                         
   6   1  10         20.30         26.07         7.62 o                         
   7   1  10         12.12          7.94         6.29 o                         
   8   1  10         61.70         67.93        10.22 o                         
   9   1  10        174.93        190.96        12.15 o                         
  10   1  10       3500.32       3457.09        83.34 o                         
  11   1  10        205.91        235.90        13.51 o                         
  12   1  10        291.00        264.43        14.24 o                         
  13   1  10         22.76         19.64         7.71 o                         
  14   1  10         92.12        113.07        11.73 o                         
  15   1  10         15.48         13.35         6.41 o                         
  16   1  10        305.31        293.10        13.29 o                         
  17   1  10         82.68         71.72         9.94 o                         
  18   1  10        901.19        905.73        24.20 o                         
  19   1  10          1.13          9.92         6.37 o                         
  20   1  10        679.44        698.85        19.27 o                         
  21   1  10          3.65         -5.90         7.11 o                         
  22   1  10         38.50         45.05         8.94 o                         
  23   1  10        101.91        103.85        11.75 o                         
  24   1  10        147.96        179.54        13.05 o                         
  25   1  10         39.12         38.99         9.50 o                         
  26   1  10        143.40        164.06        13.62 o                         
  27   1  10        310.19        286.99        15.66 o                         
  28   1  10          7.63          2.88         8.08 o                         
  29   1  10         14.99         14.07         8.24 o                         
  30   1  10          1.63          1.78         7.73 o                         
  31   1  10         46.70         46.77         9.97 o                         
 -31   2  10          0.72         -5.66         7.14 o                         
 -30   2  10         16.25          9.89         8.95 o                         
 -29   2  10         41.37         43.76         9.15 o                         
 -28   2  10         18.94         17.15         8.56 o                         
 -27   2  10          6.80          5.95         8.57 o                         
 -26   2  10         12.44         15.71         9.33 o                         
 -25   2  10         36.99         37.59        11.34 o                         
 -24   2  10          8.52         21.36        12.25 o                         
 -23   2  10         36.76         31.48        10.74 o                         
 -22   2  10          0.98          2.13         6.06 o                         
 -21   2  10        684.36        656.26        19.08 o                         
 -20   2  10        309.31        333.45        15.12 o                         
 -19   2  10        212.54        150.93        12.43 o                         
 -18   2  10        239.35        230.05        13.96 o                         
 -17   2  10         51.46         68.53         8.66 o                         
 -16   2  10         12.55         13.51         6.54 o                         
 -15   2  10         49.58         45.35         6.53 o                         
 -14   2  10        112.06        119.59         7.31 o                         
 -13   2  10        227.05        231.03         9.10 o                         
 -12   2  10       1559.41       1555.77        26.80 o                         
 -11   2  10        126.97        143.91         7.99 o                         
 -10   2  10       1162.11       1153.62        21.89 o                         
  -9   2  10       1676.90       1620.50        28.72 o                         
  -8   2  10         29.26         19.18         5.10 o                         
  -7   2  10        144.44        138.51         7.35 o                         
  -6   2  10        392.31        395.86        10.78 o                         
  -5   2  10        460.46        506.99        11.76 o                         
  -4   2  10          8.74         13.50         4.01 o                         
  -3   2  10         44.40         46.69         5.13 o                         
  -2   2  10         22.34         26.09         4.23 o                         
  -1   2  10        437.96        434.04        11.85 o                         
   0   2  10        808.80        773.16        16.28 o                         
   1   2  10        441.83        518.96        16.96 o                         
   2   2  10       1826.72       1723.47        30.94 o                         
   3   2  10         92.80        112.20         9.22 o                         
   4   2  10        473.62        450.30        13.44 o                         
   5   2  10        667.56        681.51        19.92 o                         
   6   2  10       1871.22       1839.01        38.84 o                         
   7   2  10       2033.24       1919.06        37.21 o                         
   8   2  10       2623.75       2639.60        46.49 o                         
   9   2  10         12.13         20.62         5.73 o                         
  10   2  10         19.35         16.72         6.03 o                         
  11   2  10        168.28        176.79        10.35 o                         
  12   2  10         13.67         10.27         5.91 o                         
  13   2  10          0.56          5.37         5.49 o                         
  14   2  10        115.41        123.37        10.01 o                         
  15   2  10         73.73        100.29         9.22 o                         
  16   2  10         74.07         71.43         9.25 o                         
  17   2  10         10.41         13.12         6.81 o                         
  18   2  10         23.98         27.77         7.10 o                         
  19   2  10        293.98        318.33        13.45 o                         
  20   2  10         12.22         12.25         6.83 o                         
  21   2  10        251.30        259.73        13.45 o                         
  22   2  10        167.51        182.36        13.12 o                         
  23   2  10        484.71        494.14        19.11 o                         
  24   2  10         17.28         12.61         7.85 o                         
  25   2  10          0.89          6.52         7.30 o                         
  26   2  10         16.47         20.92         8.52 o                         
  27   2  10          0.26         -5.57         7.19 o                         
  28   2  10        119.78        115.54        11.62 o                         
  29   2  10          3.15          3.52         8.54 o                         
  30   2  10         81.33         80.29        11.60 o                         
 -29   3  10        116.60        116.65        15.95 o                         
 -28   3  10         33.89         -1.84        10.84 o                         
 -27   3  10          3.09          7.27         8.21 o                         
 -26   3  10         12.07         18.79         9.58 o                         
 -25   3  10          1.94         -8.01         9.31 o                         
 -24   3  10          0.14         -1.44        10.13 o                         
 -23   3  10         56.31         69.92        15.69 o                         
 -22   3  10          0.78        -10.03        13.44 o                         
 -21   3  10        162.39        171.76        19.15 o                         
 -20   3  10        149.60        183.08        19.28 o                         
 -19   3  10        166.58        212.46        23.26 o                         
 -18   3  10        129.31        165.99        18.23 o                         
 -17   3  10         80.77         84.39        11.19 o                         
 -16   3  10         60.40         56.83        10.37 o                         
 -15   3  10        505.21        515.20        20.79 o                         
 -14   3  10        182.58        133.96        11.35 o                         
 -13   3  10          0.38          3.12         6.75 o                         
 -12   3  10        229.74        195.79        11.28 o                         
 -11   3  10          0.50         12.04         5.82 o                         
 -10   3  10        122.18        129.24        12.31 o                         
  -9   3  10        381.21        381.63        11.71 o                         
  -8   3  10         86.12        100.15         9.15 o                         
  -7   3  10         36.64         35.95         5.51 o                         
  -6   3  10        313.90        309.34        10.70 o                         
  -5   3  10        437.35        380.47        11.18 o                         
  -4   3  10         31.23         27.27         4.84 o                         
  -3   3  10         60.48         66.90         6.01 o                         
  -2   3  10        316.51        310.02         9.96 o                         
  -1   3  10        250.11        266.63        13.72 o                         
   0   3  10         59.20         90.47         7.22 o                         
   1   3  10        213.78        215.05         8.64 o                         
   2   3  10         16.34         26.26         4.80 o                         
   3   3  10        121.35        117.08         7.22 o                         
   4   3  10        742.40        718.30        15.14 o                         
   5   3  10        426.91        451.27        11.92 o                         
   6   3  10          0.77          0.58         3.67 o                         
   7   3  10        155.17        142.79         7.62 o                         
   8   3  10        790.99        746.89        16.80 o                         
   9   3  10        249.52        278.06        10.00 o                         
  10   3  10         18.74         27.65         5.08 o                         
  11   3  10        195.42        196.85         9.20 o                         
  12   3  10        455.09        421.23        13.19 o                         
  13   3  10         89.76         88.20         8.31 o                         
  14   3  10        197.70        178.62         9.35 o                         
  15   3  10         65.95         92.69        10.13 o                         
  16   3  10        253.26        263.76        10.98 o                         
  17   3  10        102.25         98.22         8.67 o                         
  18   3  10        116.19        103.71         8.65 o                         
  19   3  10         28.43         38.29         6.49 o                         
  20   3  10        231.75        201.86        10.54 o                         
  21   3  10         25.05         15.25         6.19 o                         
  22   3  10        109.26        111.58         9.80 o                         
  23   3  10         28.01         29.92         8.34 o                         
  24   3  10         40.91         29.87         8.57 o                         
  25   3  10         17.05         16.09         9.63 o                         
  26   3  10         40.39         25.99         9.51 o                         
  27   3  10         34.67         26.44        11.08 o                         
  28   3  10          6.98          9.51         7.95 o                         
  29   3  10         64.90         56.49        14.10 o                         
 -27   4  10          5.11         -0.20         6.89 o                         
 -26   4  10          0.61          0.56         7.52 o                         
 -25   4  10          1.33         -1.94         8.00 o                         
 -24   4  10          1.25          0.58         8.38 o                         
 -23   4  10          1.81         -8.46         8.46 o                         
 -22   4  10         25.50         23.64        11.77 o                         
 -21   4  10         69.99         80.29        15.08 o                         
 -20   4  10          8.03          2.67        10.47 o                         
 -19   4  10        283.44        284.64        21.51 o                         
 -18   4  10          3.24         -6.74         9.77 o                         
 -17   4  10         49.39         37.62        12.50 o                         
 -16   4  10         40.65         60.17        12.80 o                         
 -15   4  10         31.42         23.70         9.24 o                         
 -14   4  10         24.85         20.72         8.78 o                         
 -13   4  10        840.18        879.46        23.21 o                         
 -12   4  10          3.26          8.89         5.94 o                         
 -11   4  10        263.84        293.17        14.93 o                         
 -10   4  10        128.63        149.35        11.18 o                         
  -9   4  10         72.66         67.65         8.31 o                         
  -8   4  10         55.37         52.68         7.40 o                         
  -7   4  10         13.15         21.49         6.38 o                         
  -6   4  10         38.59         46.93         7.17 o                         
  -5   4  10         30.94         41.70         7.58 o                         
  -4   4  10        110.33        132.60        10.34 o                         
  -3   4  10          9.72         24.13         7.26 o                         
  -2   4  10        488.55        459.39        17.15 o                         
  -1   4  10        593.90        542.14        18.57 o                         
   0   4  10         18.12         48.93         8.92 o                         
   1   4  10        486.08        465.76        18.55 o                         
   2   4  10        353.37        384.37        18.73 o                         
   3   4  10        122.35        170.53        17.60 o                         
   4   4  10          0.77          8.93        10.03 o                         
   5   4  10        120.10        117.97        16.37 o                         
   6   4  10         27.00         27.49        12.72 o                         
   7   4  10       2407.58       2227.43        64.35 o                         
   8   4  10       2242.27       2216.88        64.75 o                         
   9   4  10         38.74         35.81        15.22 o                         
  10   4  10         11.34         40.78        13.12 o                         
  11   4  10          0.50          9.85         6.90 o                         
  12   4  10         41.02         39.28         7.51 o                         
  13   4  10        596.14        546.70        18.90 o                         
  14   4  10         51.85         70.99         9.87 o                         
  15   4  10        446.19        457.66        19.89 o                         
  16   4  10          5.62         24.20         8.70 o                         
  17   4  10        285.39        310.21        17.36 o                         
  18   4  10         10.21          9.69         9.13 o                         
  19   4  10         32.22         20.98         9.24 o                         
  20   4  10        315.24        334.07        17.99 o                         
  21   4  10          0.76         -4.32         8.52 o                         
  22   4  10         32.61         41.65        10.29 o                         
  23   4  10         25.93         22.53         9.14 o                         
  24   4  10         29.92         13.83        10.16 o                         
  25   4  10         88.42         72.79        14.22 o                         
  26   4  10          0.71         -8.14         8.14 o                         
 -23   5  10         11.45         10.70         8.49 o                         
 -22   5  10          9.01         -0.65         9.01 o                         
 -21   5  10         33.20         29.12        12.54 o                         
 -20   5  10          0.15         -9.00         9.00 o                         
 -19   5  10          5.18         15.50         9.73 o                         
 -18   5  10         15.51          8.60         9.93 o                         
 -17   5  10         60.79         53.66        12.30 o                         
 -16   5  10          2.26          3.03         8.88 o                         
 -15   5  10        131.61        150.93        18.35 o                         
 -14   5  10        591.62        585.52        29.12 o                         
 -13   5  10        597.89        641.68        25.11 o                         
 -12   5  10          4.17          9.34         9.99 o                         
 -11   5  10          8.05         11.89         9.97 o                         
 -10   5  10        633.41        623.02        34.09 o                         
  -9   5  10         26.29         44.30        17.10 o                         
  -8   5  10         38.76         44.53        13.24 o                         
  -7   5  10         27.64         22.27        11.97 o                         
  -6   5  10        546.00        555.85        31.15 o                         
  -5   5  10         13.26         36.26        10.04 o                         
  -4   5  10        988.88        977.25        31.16 o                         
  -3   5  10        177.38        238.28        17.83 o                         
  -2   5  10         57.25         69.67        19.93 o                         
  -1   5  10        161.92        195.88        17.80 o                         
   0   5  10        832.07        809.05        42.26 o                         
   1   5  10         33.34         68.24        13.53 o                         
   2   5  10        153.50        191.02        17.92 o                         
   3   5  10         42.20         33.01        12.28 o                         
   4   5  10        307.29        275.65        20.61 o                         
   5   5  10        280.84        247.93        24.82 o                         
   6   5  10        297.42        332.88        23.81 o                         
   7   5  10        133.37        128.02        18.95 o                         
   8   5  10        901.18        901.38        39.40 o                         
   9   5  10          6.30         18.23        13.09 o                         
  10   5  10        116.12         92.97        18.54 o                         
  11   5  10         10.38          3.12        12.32 o                         
  12   5  10        210.63        211.45        21.63 o                         
  13   5  10         34.84         25.70        14.53 o                         
  14   5  10          8.56         11.45        13.37 o                         
  15   5  10         44.01         23.24        15.15 o                         
  16   5  10          0.24         -8.94         8.94 o                         
  17   5  10          0.66          2.87         9.16 o                         
  18   5  10        103.03        130.48        16.85 o                         
  19   5  10        142.05        114.68        15.87 o                         
  20   5  10         78.00         52.16        16.27 o                         
  21   5  10         15.05         18.56        11.07 o                         
  22   5  10          7.71         13.67        11.97 o                         
  23   5  10          1.49          5.77         7.79 o                         
 -18   6  10         56.02         48.73        13.35 o                         
 -17   6  10         33.63         40.62        10.88 o                         
 -16   6  10         75.48         73.66        18.10 o                         
 -15   6  10         37.94         38.17        11.81 o                         
 -14   6  10          6.83         12.45         8.73 o                         
 -13   6  10         31.22         36.09        15.77 o                         
 -12   6  10         16.33         30.05         9.95 o                         
 -11   6  10          0.10         -2.10         8.25 o                         
 -10   6  10          0.23          0.62         8.67 o                         
  -9   6  10          9.20         -0.54        13.71 o                         
  -8   6  10         81.13         65.45        17.51 o                         
  -7   6  10        314.81        294.33        28.05 o                         
  -6   6  10        102.94         93.44        21.87 o                         
  -5   6  10         41.52         54.30        17.00 o                         
  -4   6  10         11.22         -9.83        10.47 o                         
  -3   6  10          3.90         21.92        15.77 o                         
  -2   6  10         21.70         27.91        14.46 o                         
  -1   6  10        114.76        128.44        17.05 o                         
   0   6  10         11.92         29.59        12.46 o                         
   1   6  10         23.28         41.70        12.80 o                         
   2   6  10          9.38          5.42        10.97 o                         
   3   6  10        301.62        316.99        22.09 o                         
   4   6  10         73.68         92.08        16.37 o                         
   5   6  10         20.07         42.33        14.53 o                         
   6   6  10        156.20        142.00        20.61 o                         
   7   6  10          8.39         28.91        14.23 o                         
   8   6  10        321.59        360.67        30.56 o                         
   9   6  10         23.29         38.72        14.68 o                         
  10   6  10         32.89         40.89        15.78 o                         
  11   6  10         17.13         14.45        16.75 o                         
  12   6  10        100.38         97.67        20.48 o                         
  13   6  10         31.17         53.57        16.72 o                         
  14   6  10          0.08          4.84        10.84 o                         
  15   6  10        105.39        113.98        18.59 o                         
  16   6  10        203.50        197.71        25.74 o                         
  17   6  10         16.07         16.25        10.53 o                         
  18   6  10         53.20         43.58        12.86 o                         
 -10   7  10          2.63          0.90         8.49 o                         
  -9   7  10          1.54          4.11        10.38 o                         
  -8   7  10          1.90         -1.22         8.44 o                         
  -7   7  10          8.55         15.84         8.83 o                         
  -6   7  10         53.57         61.53        11.77 o                         
  -5   7  10         14.13          1.50        12.86 o                         
  -4   7  10         21.58         43.14        13.11 o                         
  -3   7  10          0.97          0.88         9.89 o                         
  -2   7  10          1.09          1.17        10.16 o                         
  -1   7  10          8.42         13.87        12.76 o                         
   0   7  10          6.47          5.93        10.74 o                         
   1   7  10         21.57         16.92        15.10 o                         
   2   7  10        293.43        274.31        24.68 o                         
   3   7  10         88.73         96.48        17.86 o                         
   4   7  10         13.40         15.41        11.98 o                         
   5   7  10         48.62         39.78        16.17 o                         
   6   7  10          4.67         17.80        11.87 o                         
   7   7  10          4.11          1.06         9.69 o                         
   8   7  10          4.52         20.00        12.87 o                         
   9   7  10         72.46         73.52        18.58 o                         
 -31   1  11        214.29        217.89        18.23 o                         
 -30   1  11         10.15          3.04         7.67 o                         
 -29   1  11         10.83          0.45         7.20 o                         
 -28   1  11         24.38          8.17        10.74 o                         
 -27   1  11         29.63         28.19        11.02 o                         
 -26   1  11         12.76         -0.18         9.13 o                         
 -25   1  11          1.03         14.77         9.44 o                         
 -24   1  11         23.15          2.41         6.85 o                         
 -23   1  11          0.72          7.53         6.65 o                         
 -22   1  11          0.14          8.50         7.00 o                         
 -21   1  11          4.52         14.91         7.81 o                         
 -20   1  11         16.34         22.90         6.88 o                         
 -19   1  11          9.72          7.13         7.08 o                         
 -18   1  11        274.10        248.49        14.56 o                         
 -17   1  11        136.56        195.57        12.36 o                         
 -16   1  11         98.69         92.10        10.16 o                         
 -15   1  11         69.06         51.92         9.01 o                         
 -14   1  11        172.92        162.32        11.91 o                         
 -13   1  11          1.19          5.99         6.44 o                         
 -12   1  11       1699.60       1595.63        36.65 o                         
 -11   1  11        181.75        204.74        14.04 o                         
 -10   1  11        101.02        107.09        10.53 o                         
  -9   1  11       1682.37       1623.75        34.73 o                         
  -8   1  11        142.36        152.88        10.37 o                         
  -7   1  11       1012.82        981.69        26.01 o                         
  -6   1  11        283.58        271.45        13.42 o                         
  -5   1  11        769.61        738.32        20.63 o                         
  -4   1  11       1150.96       1122.66        34.32 o                         
  -3   1  11       1931.39       2026.89        49.67 o                         
  -2   1  11          5.63         20.39         7.51 o                         
  -1   1  11        813.02        817.74        24.03 o                         
   0   1  11        240.50        310.41        20.28 o                         
   1   1  11        325.26        306.97        16.06 o                         
   2   1  11       1001.85       1050.42        29.29 o                         
   3   1  11         21.29         36.74         8.72 o                         
   4   1  11        223.14        254.20        13.90 o                         
   5   1  11        304.24        290.54        19.99 o                         
   6   1  11       1045.13       1179.36        37.76 o                         
   7   1  11        115.27        134.97        12.75 o                         
   8   1  11         80.67         99.22        11.70 o                         
   9   1  11         25.35         48.75        10.00 o                         
  10   1  11         39.98         37.65         9.70 o                         
  11   1  11         70.26         94.60        12.65 o                         
  12   1  11        523.42        487.89        19.61 o                         
  13   1  11        479.08        476.64        19.66 o                         
  14   1  11          0.72         -1.17         7.39 o                         
  15   1  11         17.95         30.90         8.50 o                         
  16   1  11        211.47        197.32        12.26 o                         
  17   1  11        117.43        136.49        11.37 o                         
  18   1  11         26.88         14.43         8.12 o                         
  19   1  11        412.27        414.15        17.10 o                         
  20   1  11        186.55        188.06        13.95 o                         
  21   1  11        100.91         88.17        10.33 o                         
  22   1  11         40.17         45.44         8.82 o                         
  23   1  11        178.98        188.57        14.78 o                         
  24   1  11         19.60         37.11         8.87 o                         
  25   1  11        276.36        276.33        15.42 o                         
  26   1  11         10.42         14.18         8.25 o                         
  27   1  11          9.40         10.20         8.48 o                         
  28   1  11         32.22         33.43         9.70 o                         
  29   1  11        142.36        125.60        14.31 o                         
  30   1  11         23.93         24.49         9.52 o                         
 -30   2  11         22.17         22.29         9.69 o                         
 -29   2  11          8.66          0.73         6.64 o                         
 -28   2  11          0.57          5.96         7.10 o                         
 -27   2  11          8.80         13.10        10.13 o                         
 -26   2  11         12.75         15.83         9.40 o                         
 -25   2  11         66.72         73.80        11.93 o                         
 -24   2  11          5.69         13.92         9.35 o                         
 -23   2  11         45.21         65.12        10.10 o                         
 -22   2  11         69.63         66.75        10.18 o                         
 -21   2  11        361.06        374.06        15.05 o                         
 -20   2  11        131.27        147.19         9.25 o                         
 -19   2  11        169.52        192.93        10.41 o                         
 -18   2  11         74.12         80.48         9.22 o                         
 -17   2  11         72.39        100.89         9.24 o                         
 -16   2  11        512.30        453.63        16.07 o                         
 -15   2  11          0.44          0.38         4.66 o                         
 -14   2  11        286.55        304.65        11.07 o                         
 -13   2  11       1755.76       1740.66        31.78 o                         
 -12   2  11        178.50        187.75         9.72 o                         
 -11   2  11        219.14        223.24        10.31 o                         
 -10   2  11        203.62        179.62         9.34 o                         
  -9   2  11        805.53        786.63        18.39 o                         
  -8   2  11        576.44        583.23        15.39 o                         
  -7   2  11         58.76         69.94         8.25 o                         
  -6   2  11        266.78        308.30        12.04 o                         
  -5   2  11        408.47        415.56        14.47 o                         
  -4   2  11        238.72        256.78         9.66 o                         
  -3   2  11         13.73         22.15         4.64 o                         
  -2   2  11        119.87        129.19         7.87 o                         
  -1   2  11        878.23        840.29        19.33 o                         
   0   2  11         60.09         90.63        12.65 o                         
   1   2  11       4082.01       4012.06        62.71 o                         
   2   2  11         36.00         87.54        20.72 o                         
   3   2  11         82.20        126.15         9.92 o                         
   4   2  11          3.01          1.70         4.75 o                         
   5   2  11        638.50        663.38        18.36 o                         
   6   2  11        556.96        588.34        17.28 o                         
   7   2  11          0.49         18.58         6.27 o                         
   8   2  11        125.14        149.31        12.49 o                         
   9   2  11        451.08        483.39        15.75 o                         
  10   2  11         57.14         74.92         8.40 o                         
  11   2  11        119.60        130.58        10.28 o                         
  12   2  11         72.11         93.08        10.55 o                         
  13   2  11         75.93         98.76        10.95 o                         
  14   2  11        139.42        140.57        12.86 o                         
  15   2  11         75.23         83.99        10.25 o                         
  16   2  11        192.20        203.76        12.58 o                         
  17   2  11         61.37         55.95         8.46 o                         
  18   2  11          2.61         -2.60         6.07 o                         
  19   2  11         76.22         60.43         8.66 o                         
  20   2  11          0.27         -1.41         7.14 o                         
  21   2  11        294.38        293.93        15.49 o                         
  22   2  11         25.48         24.26         7.88 o                         
  23   2  11         34.27         39.68         8.83 o                         
  24   2  11        100.08         88.98        11.63 o                         
  25   2  11         26.86         31.10         9.38 o                         
  26   2  11          0.76         -7.17         7.55 o                         
  27   2  11         58.91         47.19        10.06 o                         
  28   2  11        275.18        265.61        16.83 o                         
  29   2  11         90.99         88.96        11.63 o                         
 -28   3  11        117.29        102.67        15.90 o                         
 -27   3  11        386.09        388.36        30.91 o                         
 -26   3  11          0.58          0.44         8.95 o                         
 -25   3  11         53.79         57.19        14.39 o                         
 -24   3  11         13.11         16.16        11.25 o                         
 -23   3  11          2.80         -3.36        10.16 o                         
 -22   3  11         63.89         61.88        15.22 o                         
 -21   3  11         13.20         29.82        24.59 o                         
 -20   3  11          8.03         23.32        11.54 o                         
 -19   3  11        287.27        337.20        22.39 o                         
 -18   3  11        255.26        286.10        17.50 o                         
 -17   3  11         25.72         18.05         9.30 o                         
 -16   3  11         25.04         28.65         9.56 o                         
 -15   3  11        123.65        128.24        11.61 o                         
 -14   3  11        170.43        172.27        12.77 o                         
 -13   3  11          0.93         -6.30         6.30 o                         
 -12   3  11        318.82        324.32        15.12 o                         
 -11   3  11        326.35        316.84        13.90 o                         
 -10   3  11         37.11         34.33         5.94 o                         
  -9   3  11          1.57          4.37         7.90 o                         
  -8   3  11        827.26        799.07        20.82 o                         
  -7   3  11          6.27         20.01         5.48 o                         
  -6   3  11         17.12         14.07         5.67 o                         
  -5   3  11         25.48         39.54         6.34 o                         
  -4   3  11        362.83        306.22        12.84 o                         
  -3   3  11         48.00         78.67         9.37 o                         
  -2   3  11        191.40        154.40         9.58 o                         
  -1   3  11          2.17         19.33         6.32 o                         
   0   3  11        273.99        275.87         8.21 o                         
   1   3  11        885.00        878.50        20.50 o                         
   2   3  11        244.56        243.93        10.10 o                         
   3   3  11         60.17         72.24         7.64 o                         
   4   3  11        216.97        229.21         8.48 o                         
   5   3  11          6.62         12.30         4.39 o                         
   6   3  11       1409.25       1249.95        22.76 o                         
   7   3  11        679.79        648.56        15.07 o                         
   8   3  11         38.40         23.27         5.65 o                         
   9   3  11        530.00        532.38        15.32 o                         
  10   3  11        259.79        249.69        10.09 o                         
  11   3  11         96.22        102.48         7.32 o                         
  12   3  11         18.98         31.97         8.35 o                         
  13   3  11        430.42        447.15        13.60 o                         
  14   3  11        424.81        439.86        13.94 o                         
  15   3  11        417.71        446.13        14.07 o                         
  16   3  11         93.42        103.95         9.56 o                         
  17   3  11         53.00         61.05         8.70 o                         
  18   3  11         75.82         82.49         8.20 o                         
  19   3  11          7.15          5.18         6.26 o                         
  20   3  11          0.03          1.73         6.12 o                         
  21   3  11         61.26         67.20         8.89 o                         
  22   3  11          3.58         10.66         7.21 o                         
  23   3  11         99.12         77.11         9.49 o                         
  24   3  11         33.32          8.89         8.34 o                         
  25   3  11        116.31        137.80        15.65 o                         
  26   3  11         37.87         31.80        10.67 o                         
  27   3  11          3.15          6.65         8.60 o                         
  28   3  11          0.22         -7.65         7.65 o                         
 -26   4  11          1.99          2.71         7.75 o                         
 -25   4  11         39.09         39.59        11.22 o                         
 -24   4  11         33.25         28.18        13.12 o                         
 -23   4  11          4.13          9.99         9.26 o                         
 -22   4  11          0.05         -8.12         8.90 o                         
 -21   4  11         66.41         75.13        14.26 o                         
 -20   4  11         20.49         37.96        12.90 o                         
 -19   4  11         15.78          0.40        10.64 o                         
 -18   4  11         80.00         99.67        15.55 o                         
 -17   4  11        138.83        128.00        16.93 o                         
 -16   4  11        304.04        285.17        16.03 o                         
 -15   4  11         27.74         29.09         8.88 o                         
 -14   4  11        334.88        287.30        17.59 o                         
 -13   4  11        745.95        737.42        24.12 o                         
 -12   4  11        551.21        550.28        18.56 o                         
 -11   4  11        970.41       1048.87        32.43 o                         
 -10   4  11        608.68        598.94        21.55 o                         
  -9   4  11        293.82        292.22        15.43 o                         
  -8   4  11         15.50         29.21         7.86 o                         
  -7   4  11         16.80         22.24         6.14 o                         
  -6   4  11        370.13        381.95        14.13 o                         
  -5   4  11        330.96        324.75        15.25 o                         
  -4   4  11        169.39        189.79        14.85 o                         
  -3   4  11         10.27         18.65         8.88 o                         
  -2   4  11         83.03        103.67        11.84 o                         
  -1   4  11        235.34        228.10        15.01 o                         
   0   4  11         78.82        123.25        12.09 o                         
   1   4  11        117.53        127.37        12.41 o                         
   2   4  11        671.57        641.36        22.74 o                         
   3   4  11        629.49        632.69        23.57 o                         
   4   4  11        171.97        243.07        20.01 o                         
   5   4  11        122.17        151.15        18.96 o                         
   6   4  11       1029.60       1029.48        39.58 o                         
   7   4  11          1.17         -0.76        10.86 o                         
   8   4  11         48.45         39.29        14.36 o                         
   9   4  11        562.27        562.51        30.01 o                         
  10   4  11        749.78        744.25        35.69 o                         
  11   4  11        136.37        145.75        10.91 o                         
  12   4  11         29.49         42.82         8.98 o                         
  13   4  11         44.25         40.56         8.76 o                         
  14   4  11         78.81         71.98        10.48 o                         
  15   4  11        154.45        181.69        14.74 o                         
  16   4  11         77.76         71.65        12.88 o                         
  17   4  11          0.26         -3.25         8.76 o                         
  18   4  11         22.19         15.76        11.38 o                         
  19   4  11        202.53        222.25        15.40 o                         
  20   4  11          8.67         22.27         9.66 o                         
  21   4  11        377.93        374.10        19.58 o                         
  22   4  11         10.50          4.57         8.79 o                         
  23   4  11         34.25         24.28        10.37 o                         
  24   4  11         22.63         26.32        11.75 o                         
  25   4  11         22.36         11.98        10.51 o                         
 -22   5  11          2.28         -4.93        10.82 o                         
 -21   5  11         74.58         46.09        12.65 o                         
 -20   5  11        102.79         96.15        17.23 o                         
 -19   5  11          0.07         -8.31         8.31 o                         
 -18   5  11         65.99         65.40        13.79 o                         
 -17   5  11         77.70         64.66        12.47 o                         
 -16   5  11          2.44         -6.48         8.17 o                         
 -15   5  11          0.02        -10.79        10.79 o                         
 -14   5  11        270.95        248.80        21.40 o                         
 -13   5  11         16.27         16.45        11.76 o                         
 -12   5  11         14.20         19.48        14.11 o                         
 -11   5  11        270.04        315.27        30.69 o                         
 -10   5  11         60.82         75.71        14.65 o                         
  -9   5  11        777.93        777.06        33.27 o                         
  -8   5  11        206.04        240.42        20.22 o                         
  -7   5  11         37.69         36.99        13.21 o                         
  -6   5  11          9.28          5.78        10.69 o                         
  -5   5  11        125.52        154.36        14.50 o                         
  -4   5  11        130.87        122.59        13.69 o                         
  -3   5  11        100.10         92.94        16.64 o                         
  -2   5  11         33.68         44.44        12.53 o                         
  -1   5  11        962.01        921.97        34.99 o                         
   0   5  11        663.02        727.36        39.56 o                         
   1   5  11         83.26        170.09        20.74 o                         
   2   5  11        118.60        194.70        17.64 o                         
   3   5  11          5.76          7.32        11.58 o                         
   4   5  11         20.28         25.51        13.76 o                         
   5   5  11        106.72        122.51        18.43 o                         
   6   5  11         84.07         68.52        17.03 o                         
   7   5  11         14.96         10.92        12.91 o                         
   8   5  11         11.11          7.38        13.29 o                         
   9   5  11          2.39          4.70        13.85 o                         
  10   5  11          6.20          9.79        13.09 o                         
  11   5  11        211.31        210.18        23.67 o                         
  12   5  11          7.42         -5.96        13.49 o                         
  13   5  11         12.10         38.30        15.90 o                         
  14   5  11         80.75         81.20        18.88 o                         
  15   5  11          8.27         60.93        21.85 o                         
  16   5  11         98.71         98.26        18.43 o                         
  17   5  11          3.96         -0.46        11.03 o                         
  18   5  11        213.53        206.72        20.57 o                         
  19   5  11          6.48          5.08        10.92 o                         
  20   5  11         11.32         14.28        11.79 o                         
  21   5  11          0.70          1.84        12.24 o                         
  22   5  11         48.82         23.44        16.67 o                         
 -17   6  11         32.06         19.49        11.68 o                         
 -16   6  11         97.68         96.60        17.87 o                         
 -15   6  11         33.76         38.70        13.37 o                         
 -14   6  11         76.19         73.93        17.14 o                         
 -13   6  11         36.77         34.80        13.21 o                         
 -12   6  11          0.18          7.44         8.87 o                         
 -11   6  11          0.79          3.66        11.03 o                         
 -10   6  11          2.30         -7.54        10.79 o                         
  -9   6  11          9.13          2.44        11.08 o                         
  -8   6  11         32.39         37.40        13.42 o                         
  -7   6  11         59.15         68.27        17.28 o                         
  -6   6  11         61.83         77.82        15.77 o                         
  -5   6  11         12.37         18.13        12.86 o                         
  -4   6  11          9.36         48.85        14.48 o                         
  -3   6  11         62.62         63.01        16.65 o                         
  -2   6  11         79.09         68.73        17.55 o                         
  -1   6  11        127.49        117.30        17.44 o                         
   0   6  11          1.16         13.35        12.14 o                         
   1   6  11        199.76        207.43        19.93 o                         
   2   6  11          6.94         22.34        12.28 o                         
   3   6  11         30.53         43.39        13.87 o                         
   4   6  11          5.75          3.31        12.23 o                         
   5   6  11          0.03         -2.53        13.34 o                         
   6   6  11         84.33         98.16        19.77 o                         
   7   6  11         40.72         28.00        16.04 o                         
   8   6  11         23.94         33.97        15.58 o                         
   9   6  11         36.64         16.72        16.02 o                         
  10   6  11         90.52         98.33        22.29 o                         
  11   6  11         36.10         34.13        16.36 o                         
  12   6  11         94.13        127.64        20.97 o                         
  13   6  11        176.88        223.45        22.39 o                         
  14   6  11          8.14         18.24        19.96 o                         
  15   6  11        421.57        420.50        27.40 o                         
  16   6  11         11.87          5.90        10.03 o                         
  17   6  11          1.57         -3.02         9.33 o                         
  -7   7  11         19.99         18.24         8.45 o                         
  -6   7  11          8.23         13.60        10.44 o                         
  -5   7  11         59.28         62.12        12.76 o                         
  -4   7  11         38.58         37.13        13.68 o                         
  -3   7  11          0.90          6.13        10.76 o                         
  -2   7  11         35.73         24.02        22.86 o                         
  -1   7  11         47.95         19.38        25.05 o                         
   0   7  11          6.02        -16.40        16.40 o                         
   1   7  11        252.46        248.37        26.41 o                         
   2   7  11         65.33         64.33        14.01 o                         
   3   7  11        208.29        191.96        20.60 o                         
   4   7  11         22.95         34.93        17.68 o                         
   5   7  11         14.02         -6.32        13.64 o                         
   6   7  11         59.49         50.30        26.57 o                         
   7   7  11          3.62         14.31        10.53 o                         
 -30   0  12         22.83         20.56        12.45 o                         
 -29   0  12          6.84         -8.60         8.60 o                         
 -28   0  12        137.12        115.54        20.77 o                         
 -27   0  12        180.11        195.87        19.58 o                         
 -26   0  12         77.22         82.17        16.79 o                         
 -25   0  12        411.53        425.14        26.59 o                         
 -24   0  12        140.64        190.94        21.93 o                         
 -23   0  12        489.20        506.40        33.34 o                         
 -22   0  12         41.57         39.28        14.50 o                         
 -21   0  12        285.26        289.73        17.08 o                         
 -20   0  12         21.23         27.35        10.89 o                         
 -19   0  12        102.38        139.37        24.07 o                         
 -18   0  12         39.96         68.60        21.32 o                         
 -17   0  12         18.22         13.94        15.81 o                         
 -16   0  12       1991.65       1932.95        73.95 o                         
 -15   0  12       3585.25       3630.66       112.22 o                         
 -14   0  12       2576.74       2472.28       103.00 o                         
 -13   0  12        138.63        162.21        29.92 o                         
 -12   0  12         40.99         33.99        21.16 o                         
 -11   0  12        128.71        143.90        33.98 o                         
 -10   0  12        913.79        919.88        52.23 o                         
  -9   0  12         11.70         -6.40        12.46 o                         
  -8   0  12         85.78        114.16        23.13 o                         
  -7   0  12        435.70        459.37        35.82 o                         
  -6   0  12          5.41         -4.84        17.17 o                         
  -5   0  12         24.23         15.76        15.07 o                         
  -4   0  12          2.77         10.03        13.07 o                         
  -3   0  12         36.27         66.72        20.31 o                         
  -2   0  12        791.55        776.78        60.64 o                         
  -1   0  12       2842.08       2952.75       138.04 o                         
   0   0  12        233.82        359.93        31.08 o                         
   1   0  12       2043.86       2002.38        81.01 o                         
   2   0  12         70.74         79.25        29.10 o                         
   3   0  12          0.43        101.87        52.53 o                         
   4   0  12        528.87        635.55        39.32 o                         
   5   0  12        389.92        399.61        31.42 o                         
   6   0  12       1285.18       1282.33        60.35 o                         
   7   0  12       2132.95       2102.91        84.17 o                         
   8   0  12        274.95        260.39        27.57 o                         
   9   0  12       6064.22       5855.92       189.64 o                         
  10   0  12       1792.31       1668.99        72.50 o                         
  11   0  12        682.62        653.27        33.83 o                         
  12   0  12        526.56        524.69        30.92 o                         
  13   0  12       3107.36       2963.23        89.97 o                         
  14   0  12          8.34         -2.96        12.60 o                         
  15   0  12       1911.67       1897.86        57.04 o                         
  16   0  12       1253.30       1235.89        43.86 o                         
  17   0  12        296.85        328.54        23.08 o                         
  18   0  12       1133.85       1149.99        38.64 o                         
  19   0  12         65.20         69.00        16.97 o                         
  20   0  12         37.94         44.72        12.75 o                         
  21   0  12        902.72        856.86        39.15 o                         
  22   0  12         16.99         35.59        13.52 o                         
  23   0  12         12.71          7.87        14.22 o                         
  24   0  12         40.97         44.29        14.24 o                         
  25   0  12         41.82         53.27        13.87 o                         
  26   0  12        580.36        587.16        30.30 o                         
  27   0  12        340.32        324.75        22.03 o                         
  28   0  12        320.21        344.46        21.72 o                         
  29   0  12        260.50        248.38        20.51 o                         
  30   0  12        120.20        123.53        18.49 o                         
 -30   1  12         42.94         24.34        12.46 o                         
 -29   1  12          4.50         -6.32         8.55 o                         
 -28   1  12         10.45          0.30         8.62 o                         
 -27   1  12         76.29         47.59        14.22 o                         
 -26   1  12         19.58         19.08        10.21 o                         
 -25   1  12         14.94          2.13         9.50 o                         
 -24   1  12         19.95          4.61        10.21 o                         
 -23   1  12          4.30          1.61         7.25 o                         
 -22   1  12          8.89          8.30         7.54 o                         
 -21   1  12         18.65         24.64         9.35 o                         
 -20   1  12          0.03         -7.67         7.67 o                         
 -19   1  12          8.79          8.76         8.48 o                         
 -18   1  12         33.80         53.10        10.20 o                         
 -17   1  12        759.36        655.57        20.51 o                         
 -16   1  12       2175.35       2133.83        51.73 o                         
 -15   1  12        394.23        399.80        21.18 o                         
 -14   1  12        161.84        207.50        14.79 o                         
 -13   1  12        183.86        201.12        15.43 o                         
 -12   1  12        206.40        231.86        18.27 o                         
 -11   1  12        292.66        331.06        20.28 o                         
 -10   1  12        167.78        201.51        16.92 o                         
  -9   1  12        114.28        140.72        25.49 o                         
  -8   1  12        912.59        866.85        37.47 o                         
  -7   1  12        174.05        159.73        17.84 o                         
  -6   1  12         40.98         44.26         9.83 o                         
  -5   1  12        210.45        205.55        13.79 o                         
  -4   1  12        612.10        650.90        22.76 o                         
  -3   1  12          1.76          4.06         6.90 o                         
  -2   1  12       1617.95       1598.22        36.75 o                         
  -1   1  12         16.10         64.34        15.69 o                         
   0   1  12         59.04         59.05        12.43 o                         
   1   1  12        354.36        385.72        26.24 o                         
   2   1  12       1557.60       1503.39        48.32 o                         
   3   1  12        708.99        712.98        29.62 o                         
   4   1  12        164.56        196.06        16.49 o                         
   5   1  12       1877.93       1724.69        51.62 o                         
   6   1  12        110.62        128.42        13.01 o                         
   7   1  12       1217.58       1234.68        36.19 o                         
   8   1  12        425.06        399.51        20.08 o                         
   9   1  12        225.52        206.23        15.66 o                         
  10   1  12        357.82        364.87        19.45 o                         
  11   1  12        146.26        161.21        14.84 o                         
  12   1  12         20.13         30.78         9.99 o                         
  13   1  12        792.71        855.81        27.44 o                         
  14   1  12        257.47        248.25        15.83 o                         
  15   1  12         70.99         82.51        11.02 o                         
  16   1  12          7.72          8.89         7.91 o                         
  17   1  12         47.41         61.72         9.11 o                         
  18   1  12         45.78         57.81         9.23 o                         
  19   1  12        336.29        307.83        16.49 o                         
  20   1  12          5.16          6.96         7.12 o                         
  21   1  12        257.82        244.70        14.19 o                         
  22   1  12          0.88         -0.95         7.08 o                         
  23   1  12         94.29         72.63        10.43 o                         
  24   1  12         15.06         15.60         8.83 o                         
  25   1  12        267.40        273.07        15.41 o                         
  26   1  12        173.57        138.06        12.93 o                         
  27   1  12          0.14          3.83         8.36 o                         
  28   1  12        204.07        197.92        15.86 o                         
  29   1  12         56.64         62.12        12.05 o                         
 -29   2  12          6.62          7.07         8.16 o                         
 -28   2  12          1.20          2.32         7.09 o                         
 -27   2  12        172.60        177.33        14.80 o                         
 -26   2  12         63.53         56.22        11.60 o                         
 -25   2  12          4.45          2.60         8.02 o                         
 -24   2  12          2.46         10.70         9.30 o                         
 -23   2  12          3.71         16.97         9.99 o                         
 -22   2  12         46.63         60.69         9.41 o                         
 -21   2  12         33.60         38.33         8.26 o                         
 -20   2  12        391.89        346.10        16.27 o                         
 -19   2  12         12.18          6.61         6.36 o                         
 -18   2  12         12.56          0.36         5.68 o                         
 -17   2  12        710.11        758.17        19.79 o                         
 -16   2  12        658.57        671.63        16.88 o                         
 -15   2  12          3.81         18.60         5.71 o                         
 -14   2  12        680.55        725.49        17.94 o                         
 -13   2  12        631.06        596.79        17.34 o                         
 -12   2  12        334.61        340.87        15.12 o                         
 -11   2  12        832.96        890.58        22.42 o                         
 -10   2  12        470.60        438.56        15.37 o                         
  -9   2  12         43.38         52.13         7.17 o                         
  -8   2  12        106.65        102.36         8.57 o                         
  -7   2  12          6.09          6.12         5.56 o                         
  -6   2  12        523.53        526.49        16.67 o                         
  -5   2  12        188.01        197.92        11.76 o                         
  -4   2  12        101.35        116.93         9.62 o                         
  -3   2  12        845.60        832.25        21.13 o                         
  -2   2  12          8.50         30.91         6.60 o                         
  -1   2  12         72.65        113.17        10.63 o                         
   0   2  12          1.07         10.69         5.61 o                         
   1   2  12        104.14        102.07         8.56 o                         
   2   2  12        109.97        124.81        10.17 o                         
   3   2  12          2.00          2.36         5.46 o                         
   4   2  12         37.46         39.21         7.31 o                         
   5   2  12        101.81        134.77        10.32 o                         
   6   2  12        104.56        100.81        15.03 o                         
   7   2  12       1204.21       1209.90        31.07 o                         
   8   2  12          8.77         16.12        10.30 o                         
   9   2  12        143.33        148.51        11.43 o                         
  10   2  12         88.25         88.25        10.06 o                         
  11   2  12        573.73        558.46        19.74 o                         
  12   2  12          2.09          7.98         7.14 o                         
  13   2  12         18.11         13.52         8.30 o                         
  14   2  12         21.33         32.49         8.67 o                         
  15   2  12         63.28         81.55        10.66 o                         
  16   2  12         36.09         58.26         9.67 o                         
  17   2  12          6.23          1.11         7.50 o                         
  18   2  12          0.27          3.43         6.95 o                         
  19   2  12        270.60        269.53        15.55 o                         
  20   2  12          9.06         16.05         7.57 o                         
  21   2  12        195.60        199.98        12.71 o                         
  22   2  12        137.09        140.70        11.74 o                         
  23   2  12         41.81         36.71         8.83 o
[truncated: 187,759 more chars]
